# Supplementary material for: Taxonomy, Phylogeny, and Size Evolution in the Spider Genus Megaraneus Lawrence, 1968 (Araneae: Araneidae)
Source: Insects. 2025 Sep 24;16(10):992. doi: 10.3390/insects16100992 (PMC12563203; doi:10.3390/insects16100992)
Supplement: Supplementary file 1 [file insects-16-00992-s001.zip]

Archive with 4 entries (4 files):
- Supplementary Materials/File S1_Megaraneus_taxonomy_matrix.fasta
- Supplementary Materials/File S2_Megaraneus_taxonomy_phylo.TRE
- Supplementary Materials/File S3_Focal_group_phylo.nex
- Supplementary Materials/Table S1.xlsx
