# Supplementary material for: Taxonomy, Phylogeny, and Size Evolution in the Spider Genus Megaraneus Lawrence, 1968 (Araneae: Araneidae)
Source: Insects. 2025 Sep 24;16(10):992. doi: 10.3390/insects16100992 (PMC12563203; doi:10.3390/insects16100992)
Supplement: Supplementary file 1 [file insects-16-00992-s001.zip › Supplementary Materials/File S1_Megaraneus_taxonomy_matrix.fasta]

>Callobius
TTCTAATAG-A-----ATT-----TATTA-TTAGTAAAATCTGCTCAATG----A-AT--------------T---------------TTATATAGCCGCAA-----TTTATTGTGCTAAGGTAGCATAATCATTTGTCTTTTAATTGAAGACTAGAACAAAAGATTTAACATTTAAATTATTATTTC-TA---ATTTA--A----TTT--TTTAAATTATTTT-----AAAT-ATAAAAAAATATTTATTTTAAAAAAAGACAACAAGACCCTATTAAACTTTAC--T-ATAGTTT-AACTGGGGCAGTTATTTAATT-ATTATT-T-TA---------AT---T-AT-A-AA---TATTT-----TT-----------AAT--CTTCTA-ATA----------TTTATTAAATTAAA-TAA-GTTACTATAGGGATAACAGCGTAATAATTTTT-TAAAGATCTTATT-AAA-AAAAT--AGATTACGACCTCGATGTTGAATTAATT---ATTC--T-AAT-----AAATGCAATTA-TTTT-T--------AT--A-GAAAGTCTGTTCGACTTTTAATCAATTACATAAAAGCTCG-TAGTTGGATCTCAGT-TCCAGACG-G-GTG-GTCCGCCT---ACCGGTGG-----TTACTGCCTG--T-TCTGA-ACA-GC-CAG-----CCGGT--TTCTCT-TG-A--TGATCTTCACCGGTT-GTCTTGGG-TGA---CCGGCAAGTTTACTTTGAAAAAATTAGAGTGCTCAAAGCAGGC---GTG-ACG--CCTGAATAATGGTGCATGGAATAATGGAATAGGACCTCGGTTCTA---TTTT-GTTGGTT-TTCGGAACACGAGGTAATGATTAAGAGGGACAGACGGGGGCATTCGTATTGCGACGCTAGAGGTGAAATTCTTGGACCGTCGCAAGACGAACTACTGCGAAAGCATTTGCCAAGAATGTTTCCATTAATCAAGAACGAAAGTTAGAGGTTCGAAGGCGATCAGATACCGCCCTAGTTCTA-ACCATAAACGATGCCAGCCAGCGATCCGGCTGTGT--TCCTC-AAATGACACGCCGGGCAGCTT--CC-GGGAAACCAAA-GCTTTTGGGTTCCGGGGGAAGTATGGTTGCAAAGCTGAAACTTAAAGGAATTGACGGAAGGGCACCACCA-GGATTGGAGCCTGCGGCTTAATTTGACTCAACACGGGAAAACT-TACCCGGCCCGGAC-ACA-GGAA-G-GATTGACAGATTAAGAGCTCTTTCTTGATTCTGTGGGTGGTGGTGCATGGCCGTTCTTAGTTGGTGGTGCGAATTGTCTGGTTAATTCCGAT-AACGAACGAGGCTCTAGCCTACTAAATAGACG--TTCCGATCATCTC------C-GTCG--GACG------TTCTTCTTAGAGGGACAAGTGGCGTT-------TAGCCGCACGAGACAGAGC-GATAACAGGTCTGTTATGCCCTTGGATGTCCGGGGCCGCACGCGCGCTACATTGAAGGAATCAGCG--------TGTGCT-------TTCCCTGTC--CGACAGGACTGGGTAACCCGTTGAA--CCTCCTTC-GTGCTGGGGATAGGAGCT-TGT--AATTGTTCTCCTTGAACGAGGAATTCCCAGTAAGCA-TGAGTCATAAGCTCGTGTTGATTACGTCCCTGCCCTTTGTCCACACCGCCCGTCGCTACTACCGATTGAATGATTTAGTGAGGTCTTCGGACTGGCGCTCGGA-GCGGCC-TT----CG----GGT---CGCGCCGG-----CG-TG-CCGGAAAGATGACC-AAACTTGA-TCATTTAGA-GG-AAG-TA-AAAGTCGTAA-C-AAGG-TTTCGAGTAGGTCGGTCACCCACCCGACCCGTCTTGAAACACGGACCAAGGAGTCTAACATGTGCGCGAGTCAATGGGTCT-TGAATAGGCCCAGGGGCGCAATGAAAGCAAAG-GTCGG---CA---------GACGC-CGACCG-AGTTGGGATCCCCGTCTC-----------GGCG-GGGCGCACCAACGAC-------------CCGTCCTAT-CCGAC----------TCG--------TCGGTTGGGCGGAGTGTGAGCGTACACGTTGGGACCCG-AAAGATGGTGAACTATGCCCGGACAGGACGAAGCCAGAGGAAACTCTGGTGGAGGTCCGCAGCGGTTCTGACGTGCAAATCGATCG--TCAGAT-CCGGG-TCTAGG-GGCG-AAAGACTAATCGAACCATC------------------------------------------------------------------------------------------------------------------------------------------------------------------------------------------------------------------------------------------------------------------------------------------------------------------------------------------------------------------------------------------------------------------------------------------------------------------------------------------------------------------------------------------------------------------------------AACTTTATATTTAATTTTTGGAGTTTGATCAGCTATAGTTGGGATAGCTATAAGAGTTTTAATTCGAATTGAATTAGGACAATTAGGAAGATTTTTAGGGGATGATCATTTATATAATGTGATTGTTACAGCTCATGCTTTTGTTATAATTTTTTTTATAGTTATACCCATTATAATTGGAGGATTTGGTAATTGGTTAGTACCATTAATATTAGGAGCGCCAGATATAGCTTTTCCTCGAATGAATAATTTAAGATTTTGGTTATTACCTCCTTCTTTAATATTATTACTTATTTCTTCTATAGTAGAAATAGGAGTTGGAGCGGGATGAACTATTTATCCTCCTTTAGCTTCTGATATAGGACACCCTGGAAATTCTGTTGATTTTACTATTTTTTCATTACATTTAGCTGGGGTTTCTTCTATTTTAGGGGCTATTAATTTTATTTCTACTATTATTAATATACGTTCTATTGGGATAAAAATGGAAAGGATTCCTTTATTTGTCTGGTCTATTTTAATTACAGTTATTTTATTATTGTTGTCTTTACCTGTATTAGCAGGTGCTATTACTATATTGTTAACAGATCGAAATTTTAATACTTCTTTTTTTGATCCTGCAGGAGGAGGAGATCCTATTTTATTTCAACATTTATTT???????????ACATCCGGAAGTTTATATTCTTATTTTACCTGGTTTTGGTATTGTATCTCATATTATTAGATCTTCTGTAGGAAAACGAGAACCTTTTGGAAGTTTAGGAATAATTTATGCTATAGTAGGAATTGGGGGTATAGGATTTGTTGTATGAGCTCATCATATATTTTCTGTTGGAATAGATGTAGATACACGTGCATATTTTACTGCTGCTACTATAATTATTGCAGTTCCTACTGGGATTAAAATTTTTAGTTGAATGGCTACTTTATGTGGTAGTTATTTTAAAATAACTACCACATTGATATGATGTATTGGATTTGTTTTTTTATTTACTTTAGGAGGAATTACAGGGGTAGTTTTATCTAATTCTTCTTTAGATATTATTTTACATGATACTTATTATGTGGTGGCTCATTTTCATTATGTATTAAGAATAGGGGCTGTGTTTGCAATTATAGCTGGTATTACATATTGATTTCCTATGTTTTTTGGTGTTGTTTTAATAGAAAAAAAAATTAAATTACAATTTTATATTATATTTTTAGGAGTAAATATAACTTTTTTTCCTCAACATTTTTTAGGGTTAAATGGTATATCGTAAGAGTACCGGAGGCAAAGCCCCCAGGAAACAGTTGGCTACCAAAGCCGCCCGTAAGAGCGCCCCAGCCACTGGTGGCGTAAAGAAACCCCATCGTTACAGACCCGGCACCGTTGCTCTCCGTGAAATTCGTCGTTATCAGAAATCTACCGAATTGTTGATTCGCAAGCTCCCATTCCAGAGATTGGTAAGGGAAATTGCCCAGGACTTCAAAACCGATCTCCGATTTCAGAGCTCGGCTGTTATGGCTCTACAAGAAGCCAGTGAAGCCTATTTGGTCGGATTGTTTGAAGATACAAACTTGTGCGCTATCCACGCTAAAAGA
>Uloborus_diversus
---------------------------------------------------------------------------------------------------------------------------------------------------------------------------------------------------------------------------------------------------------------------------------TGTTGAACTTTAC--T-TTAGTTT-AGCTGGGGCAGCCATATAATT-ATAATT-T-TA---T-----AT---T-AT-T-AA---TACTA-----AA-----------AAT-AGATCTA-ATA----TAA---TTAATTTTATA-AT-CAA-GTTACCTTAGGGATAACAGCATAATAATTTTT-AACAGCTCTAATT-TAA-AAAAA--AGTTTGTGACCTCGATGTTGAATTATTA---CATC--T-AAT---T-TTA---GAAAA-TTAA-A--------ATTAA-GAAAGTCTGTTCGACTTTTAAAATTTTACATAAAAGCTCG-TAGTTGGATCTCAGT-TCCAGACG-G-GCG-GTCCGCCT---ACCGGAGG-----TTACTGCCTG--T-TCTGA-ACA-GC-CAG-----CCGGTG-TTCTCT-TG-A--TGATCTTCACCGGTT-GTCTTGRG-TGA---CCGGCACGTTTACTTTGAAAAAATTAGAGTGCTCAAAGCAGGC---GCG-ACG--CCTGAATAATGGTGCATGGAATAATGGAATAGGACCTCGGTTCTA---TTTT-GTTGGTT-TTCGGAACACGAGGTAATGATTAAGAGGGACAGACGGGGGCATTCGTATTGCGACGCTAGAGGTGAAATTCTTGGACCGTCGCAAGACGAACAACTGCGAAAGCATTTGCCAAGAATGTTTCCATTAATCAAGAACGAAAGTTAGAGGTTCGAAGGCGATCAGATACCGCCCTAGTTCTA-ACCATAAACGATGCCAGCCAGCGATCCGGCTGTGT--TCCTC-AAATGACACGCCGGGCAGCTT--CC-GGGAAACCAAA-GCCTTTGGGTTCCGGGGGAAGTATGGTTGCAAAGCTGAAACTTAAAGGAATTGACGGAAGGGCACCACCA-GGAATGGAGCCTGCGGTTTAATTTGACTCAACACGGGAAATCT-TACCCGATCCGGAC-ACA-CGAA-G-GATTGACAGATTAAGAGCTCTTTCTTGATTATGTGGGTTGTGGTGCATGGCCGTTCTTAGTTGGTGGAGTGATTTGTCTGGTTAATTCCGAT-AACGAACGAGACTCTAGCCTACTAAATAGACG--CTCCGATCACTCA------A-GTYG--GACG------TTCTTCTTAGAGGGACAAGCGGCGTT-------TAGCCGCACGAGACAGAGC-AATAACAGGTCTGTGATGCCCTTAGATGTTCGGGGCCGCACGCGCGCTACATTGAAGGAATCAGCG--------TGTGCT-------TTCCCTGTC--CGACAGGACTGGGTAACCCGTTGAA--CCTCCTTC-GTGCTGGGGATAGGGGCT-TGT--AATTGTTCCCCTTGAACGAGGAATTCCCAGTAAGCR-CGAGTCATAAGCTCGTGTTGATTACGTCCCTGCCCTTTGTGCACACCGCCCGTCGCTACTACCGATTGAATGATTTAGTGAGGTCTTCGGACTGGCGCTCGGA-GCKGCT-TT----CG----GGT---CGCGCCGA-----AG-TG-CCGGAAAGATGACC-AAACTTGA-TCATTTAGA-GG-AAG-TA-AAAGTCGTAA-C-AAGG-TTTCGAGTAGGTCGGTCACCCACCCGACCCGTCTTGAAACACGGACCAAGGAGTCTAACATGTGCGCGAGTCAATGGGTCT-TGAACAGGCCTAGAGGCGCAATGAAAGCGAAT-GTCGTG--CA---------GTAGC-CGACAG-AGTTGGGATCCCCGCCTT---CGC-----GGTG-GGGCGCACCAACGAC-------------CCGTCCTCTTCCGGCGGCCTTCGGGTCA-------TCCGGTTGGGCGGAGTGTGAGCGCACACGTTGGGACCCG-AAAGATGGTGAACTATGCCCGGGCAGGACGARGCCAGAGGAAACTCTGGTGGAGGTCCGCAGCGGTTCTGACGTGCAAATCGATCG--TCAGAC-CCGGG-TCTAGG-GGCG-AAAGACTAATCGAACCATC------------------------------------------------------------------------------------------------------------------------------------------------------------------------------------------------------------------------------------------------------------------------------------------------------------------------------------------------------------------------------------------------------------------------------------------------------------------------------------------------------------------------------------------------------------------------------AACTTTATATTTATTATTTGGGGCCTGATCGGCTATAGTTGGTACTGCAATAAGAGTTTTAATTCGGACTGAACTAGGATTTTCTGGGGGTTTTATTAGAGATGATCATTTATATAATGTAGTTGTAACTGCTCATGCTTTTGTTATAATTTTTTTTATAGTAATACCTATTTTAATTGGAGGATTTGGTAATTGGTTGGTTCCTCTAATGTTAGGAGCACCTGATATAGCTTTTCCTCGTATAAATAATTTAAGATTTTGATTATTACCTCCTTCTTTGTTTTTATTATTTATTTCTTCTATGGTTGAAGTTGGAGTAGGGGCTGGATGAACTGTTTATCCTCCCTTATCTTCTCTTGTTGGTCATTCTGGAAGATCAATGGATTTTGCAATTTTTTCTTTACATTTGGCGGGAGCTTCTTCTATTATAGGTGCAATTAATTTTATTTCAACTATTTTAAATATACGATCTTATGGAATAACAATAGAAAAGGTTCCTTTGTTTGTTTGATCAGTATTGATTACTGCTGTATTATTGCTTTTATCATTGCCTGTATTAGCAGGTGCTATTACTATGCTTCTAACTGATCGAAATTTTAATACTTCTTTTTTTGATCCTGCTGGAGGGGGGGATCCTATTTTATTCCAACATTTGTTT???????????ACATCCTGAAGTATATATTTTAATTTTACCTGGATTTGGTATTATTTCTCATGTAATTAGTTCTTCTGTAGGAAAACGTGAACCTTTTGGAAGATTAGGGATAATTTATGCTATATTGGGGATTGGTTTGATAGGGTTTGTAGTTTGGGCTCATCATATATTTTCTGTCGGGATAGATGTAGATACTCGAGCGTATTTCACTGCAGCTACAATAATTATTGCTGTCCCAACAGGAATTAAGGTTTTTAGATGAATAGCTACTTTACATGGTTCTTATTTTAAATTGAATTCTTCTTTAATATGGTGTATTGGATTTGTATTTTTATTTACTTTGGGGGGAATTACAGGGGTTATTTTGTCTAATTCTTCTTTAGATATTGTTTTACATGATACATATTATGTGGTTGCTCATTTTCATTATGTCTTAAGAATAGGGGCTGTGTTTGCTATTTTAGCTGGGATTACTTATTGATTTCCTATATTTTTTGGAGTTTCTTTAAATGAGAAGAAATCTAAATTACAATTTTTTATTATATTTATAGGGGTAAATATAACTTTTTTTCCTCAACATTTTTTAGGGTTAAATGGGATACAGGAAAAGTACCGGGGGTAAAGCCCCAAGGAAGCAGCTCGCCACCAAGGCTGCCCGAAAGAGTGCCCCAGCTACCGGCGGAGTTAAGAAACCCCATCGTTACAGGCCCGGCACAGTCGCTCTCCGAGAAATTCGTCGTTACCAGAAATCTACTGAGCTTTTGATCCGCAAATTGCCCTTCCAGCGCCTCGTAAGAGAAATCGCTCAGGATTTCAAGACCGATCTCCGCTTCCAAAGCTCAGCTGTAATGGCTCTGCAGGAAGCTAGCGAAGCCTATCTCGTCGGTTTGTTCGAAGACACCAACTTGTGCGCTATTCACGCCAAGAGA
>Nephila_inaurata
TTCTAATAT-A-----ATTTAAAATATTA-TTAGTAACACCTGCTCAATG----T-AC---------A----A---------------ATTAATAGCCGCAGAA-ATTTTACTGTGCTAAGGTAGCATAATCATTAGCCTTTTAATTGAAGGCTTGCATGAAAGGTAAAACATTTTAATTCCT-TTTT-TA---TTTAA--A----TTTT-TCAAAATTATATT-----AAAC-ATAAAAATATGTTTATAAATTAATTAGACGACAAGACCCTATTGAACTTTAC--T-GAAGTTT-AGCTGGGGCAGCTATTTAATT-AATATT-T-TA---------A----T-AT-A-AAAATTATTT---TATT-----------AAT--GACCCA-AAA-T--TAT---TTGACTACATGAAT-TAA-GTTACCATAGGGATAACAGCGTAATTTTTTCT-TAAAGCTCATATT-AAA-AAAAA--AGATTGCGACCTCGATGTTGAATTATTG---TTTC--A-AAT---T-ATACGCAATAG-TATA-A--------AT--T-GTAGGTCTGTTCGACCTTTAAAACATTACATAAAAGCTCG-TAGTTGGATGTCTGC-TCTGGACG-T-AGG-GGGCCGCT---CGCGCGGT-----CCGCCATGCG--CACCCG--GCA-TT-CTG-----CTCGC--CACTCG-GG-GGTCGGTTTTCACCGGTCGGCCCTCGG-TGGT--CGGCGGTTATCGCTTTGCAAAAATTAGAGTGCTTCAAGCGGGCTCACCC-AGG--CTCGAATAGTAATGCACGGTACGATGGAACATGACTTCGGATCTAGGTCCTC-GGGGATA-GACGGAGACCGAGGTGATGATTAATAGGAGCAGACGGGGGCATTCGTATTCCGACGCTAGAGGTGAAATTCTTGGACCGTCGGAAGACGACCCACTGCGAAAGCATTTGCCAAGAATGTTTCCCTTAACCAAGAACGAAAGTCAGAGGCTCAAAGAAGATTAGATACCTTTGTAGTTCTG-ACCCTAAACGATGCCAGCCAGCGATCCGGCTGCGT--ACGGT--TGTGACGCGCCGGGCAGCTCGTCC-GGGAAACCTGA-G--TTCAGGCTCCGGGGGAAGTATGGTTGCAAAGCTGAAACTTAAAGGAATTGACGGAGGGGCACTACCA-GGAGTGGAGCCTACGGCTTAATTCGACTCAACACGGGAAAACT-CACCCGGCCCGGAC-GTT-TTAGTACGAATTACAAATTGATAGCTCTTTAGGGAATATGTGGATGGTGGTGCATGGCCGCAGTTGGTTCGTGGGGTGACCTGTCTGGTTGATTCCGATAAACGAACGAGATTCCCGTTGGCTAAATACGAC--TCTCCCCCGTTCGAT----G-GGGGTTGCAA------GTCTTCTTAGAAGGACCGGCGGCTTC------GAAGCCGTACGAGAGAGAGC-GATTGCAGGTCTGTGATGCCCTAAGATGTCCGGGGCCGCACGTGCGCTACAGTAGAGCGGCTAACG--------TGC--CGAAG--TTTCCTTGGC--CTGTCGGCCTCGGGAACCATTTCAG--TCCCTCTCAGTGCTGGGGATAGGGGAT-TGT--AAC--TTCCCCTCCAACGAGGAATTCCCAGTAGGCG-CGGGTCATTAACTCGTGCCGACTAAGTCACTGCCCTTTGTACACACCGCCCGTCGCTGTCTCCGATTGAACGGTGGAGTGAGGTCTTCGGACCTGCTTATCCG-TCGGCC-TC----TTG-TGGGT---CGAGTGGA-----CT-AG-CGGGGAATTTGCCC-GAACTTGG-CCGCTTAGA-GG-AGG-CA-AAAGTCGTAA-C-AAGG-TTTCGAGTAGGTCGGTCCCCCACCCGACCCGTCTTGAAACACGGACCAAGGAGTCTTACTGCGGTGCGAGTCTAGGGGATT----GAATTCCCTACGGCGTAGCGAAAGCGAAG-AT---------------------------------CGCGATCCCTTCGGC---TTTATAG-TCGACGGGCGCAGCGACCGC-------------CTTTCCTAG-AC------------------------CAAGGAGGAAGGAGCGAGAGCACCTCGGTAAGGACCCG-ATAGGTGGTGAACTATTCTCGGGCAGGACGAAGGCCGAGGAAACTCGGCTGGAGGTCCGAAGCGGTTCTGACGTGCAAATCGATCG--CCAGAC-CCGAG-TATAGG-GGCG-AAAGACCAATCGAACCACC------------------------------------------------------------------------------------------------------------------------------------------------------------------------------------------------------------------------------------------------------------------------------------------------------------------------------------------------------------------------------------------------------------------------------------------------------------------------------------------------------------------------------------------------------------------------------AACATTATATTTAATTTTTGGAGCTTGAGCAGCAATATTAGGAACTGCAATAAGAGTGTTAATTCGAATTGAGCTTGGACAACCAGGAAGGTTTGTAGGTGATGATCAATTATATAATGTAATTGTTACGGCTCATGCTTTTGTAATAATTTTTTTTATAGTAATGCCAATTTTAATTGGAGGATTTGGAAATTGGTTAGTTCCTTTAATATTAGGGGCTCCAGATATAGCATTTCCTCGAATGAATAATTTAAGGTTTTGATTATTACCTCCTTCATTATTTTTATTATTAATTTCTTCAATAGTAGAAATAGGTGTAGGTGCTGGATGAACTGTTTATCCGCCTTTAGCATCTTTAGATGGACATGCTGGAAGATCTGTAGATTTTGCTATTTTTTCTTTACATTTAGCAGGTGCATCTTCAATTATAGGAGCTATTAATTTTATTTCTACTATTATGAATATACGATCATATGGAATATCTATAGAAAAAGTTCCTTTATTTGTCTGATCGGTATTGATTACCGCTGTTTTATTATTATTATCTTTACCTGTATTAGCAGGTGCAATTACTATATTATTAACTGATCGTAATTTTAATACTTCGTTTTTTGATCCTTCAGGTGGAGGTGATCCAATTTTATTTCAACATTTATTT???????????ACATCCTGAAGTTTATATTTTAATTTTACCTGGGTTTGGAATTGTATCTCATATTATTAGTGCATCAGTTGGAAAGCGTGAGCCATTTGGTAATTTAGGTATAATTTATGCAATAGTAGGGATTGGAGGAATAGGATTTGTAGTGTGAGCTCATCATATATTTTCTGTAGGAATAGATGTGGATACTCGTGCATATTTTACTGCTGCAACTATAATTATTGCTGTACCTACTGGAATTAAGGTTTTTAGTTGAATAGCAACTCTTCATGGATCATATTTTAAATTAGAGACATCTTTATTATGATGTATAGGGTTTGTTTTTTTATTTACATTAGGTGGAATTACTGGGGTAGTGTTATCTAATTCTTCATTGGATATTATTTTACATGATACTTATTATGTAGTAGCTCATTTTCATTATGTATTAAGAATAGGAGCTGTATTTGCAATTTTAGGGGGAATTACTTATTGGTTTCCTCTATTTTTTGGTGTAATTTTTAATCAAAAAAAAAGGAAGCTTCAATTTTATATTATATTTGTTGGGGTAAATATGACTTTTTTTCCCCAACATTTTTTAGGTTWAAATGGTATATCGAAAAAGTACCGGGGGTAAAGCCCCCAGGAAGCAGTTGGCCACCAAGGCTGCTCGTAAGAGCGCCCCTGCTACCGGTGGWGTTAAGAAGCCTCATCGTTACAGGCCCGGAACAGTAGCTTTGAGAGAAATCCGTCGTTACCAGAARTCCACYGAGCTGYTGATCCGTAAACTGCCTTTCCAGAGGTTGGTGAGAGAAATCGCTCAGGATTTCAAAACCGATCTTCGATTCCAGAGCTCTGCCGTCATGGCTCTGCAGGAAGCTAGCGAAGCCTACTTGGTCGGTTTATTCGAAGACACCAACTTGTGCGCTATCCACGCCAAGAGA
>Nephilengys_malabarensis
TTCTAATTTTT-----GTT-----TATTA-TTAGTATGACCTGCTCCATG----A-AT---------A----T---------------TTAAATAGCCGCAGAA-TATTTACTGTGCTAAGGTAGCATAATCATTAGCCCTTTAATTGAGGGCTTGTATGAAGGGTTAAACAATTTAATTACT-TTCT-TA---TATAA--A----ATAA-TCTAAATTTTACT-----AAAT-ATAAAAATATATTTATAAAAATATTAGACGACAAGACCCTATTGAACTTTAC--T-AAAGTTA-AGCTGGGGTAGCTAATTAATT-ATAATT-T-TA---------ATATTT-TT-A-AA----CTTT---TATA-----------AAC--GACCCA-ATA----TAA---TTGATTATTTGAAT-TAA-GTTACCATAGGGATAACAGCGTAATTTATTTT-TAAAGTTCGTATA-AAA-AAAAA--AGATTGCGACCTCGATGTTGAATTATTG---TTTC--A-A-T---T-AAATGCAACAG-CTTA-A--------AT--T-GTGGGTCTGTTCGACCCTTAAGACAATACATAAAAGCTCG-TAGTTGGATCTCAGC-GCGGGACG-G-GGG-GACCGCCC---AACGGCGGA----CATCCCCCCG--CCTCCCG-GCA-TT-CGG-----CCGGT--TTCCCCGGG-A--TGATCTTCGCCGGTC-GTCCGGGG-TGA---CCGGCGAGTTTACTTTGAAAAAATTAGAGTGCTCAGAGCAGGC---GCG-ACG--CCTGGATAATGGTGCATGGAATAATGGAACAGGACCTCGGTTCTG---CTTT-GTTGGTC-GTAGGAACCCGAGGTAATGATTAAGAGGGACAGACGGGGGCATTCGTATTGCGACGCTAGAGGTGAAATTCTTGGACCGTCGCAAGACGAACCACTGCGAAAGCATTTGCCAAGAATGTTTCCATTAACCAAGAACGAAAGTTAGAGGTTCGAAGGCGATCAGATACCGCCCTAGTTCTA-ACCATAAACGATGCCAGCCAGCGATCCGGCTGCGT--TCCTA-GAATGACGCGCCGGGCAGCTT--CC-GGGAAACCAAA-GCTTCTGGGTTCCGGGGGAAGTATGGTTGCAAAGCTGAAACTTAAAGGAATTGACGGAAGGGCACCACCA-GAAATGGAGCCTGCGGCTTAATTTGACTCAACACGGGAAAACT-CACCCGGCCCGGAC-ACA-GGAA-G-GATTGACAGATTGAGAGCTCTTTCTTGATTCTGTGGGTGGTGGTGCATGGCCGTTCTTAGTTGGTGGGGTGACTTGTCTGGTTAATTCCGAT-AACGAACGAGACTCTAGCCTACTCAATAGACG--ATCCGGCCCCCTC-GAGG-G-ACGG--ACGG------CTCTTCTTAGAGGGACAAGCGGCTCC-------CAGCCGCACGAGACAGAGC-AATAACAGGTCTGTGATGCCCTTAGATGTCCGGGGCCGCACGCGCGCTACATTGAAGGAGGCAGCG--------TGTGCT-------TTCCCTGGC--CGACAGGTCCGGGTAACCCGATCAG--TCTCCTTC-GTGCTGGGGACAGGGGAT-TGT--AATTCTTCCCCTCGAACGAGGAATTCCCAGTAAGCG-CGAGTCATCAGCTCGTGCTGACTAAGTCCCTGCCCTTTGTACACACTGCCCGTCGCTACTACCGATTGAATGATTTAGTGAGGTCTTCGGACTGGCGCTCGGT-TCAGCC-CTCT--CGC-GGGGT---GGAGCGGA-----CG-TG-CCGGAAAGATGACC-GAACTTGA-TTATTTAGA-GG-AAG-TA-AAAGTCGTAA-C-AAGG-TTTC----------------------------------------------------------------------------------------------------------------------------------------------------------------------------------------------------------------------------------------------------------------------------------------------------------------------------------------------------------------------------------------------------------------------------------------------------------------------------------------------------------------------------------------------------------------------------------------------------------------------------------------------------------------------------------------------------------------------------------------------------------------------------------------------------------------------------------------------------------------------------------------------------------------------------------------------------------------------------------------------------------AACACTGTATTTAGTGTTTGGGGCTTGAGCGGCTATAGTTGGGACTGCTATGAGTGTATTAATTCGCACGGAATTGGGTCAATCGGGAAGATTGATGGGTGATGATCAATTATATAATGTAATTGTAACTGCTCATGCTTTTGTAATAATTTTTTTTATAGTAATACCTATTTTAATTGGGGGTTTTGGTAATTGATTGGTTCCTTTAATGTTAGGTGCTCCTGACATAGCCTTTCCTCGAATAAATAATTTAAGATTTTGGTTGTTACCACCCTCATTGTTTTTATTATTTGTTTCGTCAATAGTTGAGATAGGGGTAGGGGCTGGTTGAACTGTTTATCCGCCCTTAGCCTCATTAGAAGGTCATTCGGGTAGTTCAGTAGATTTTGCTATTTTTTCTTTACATTTAGCTGGTGCTTCATCAATTATAGGCGCTATTAATTTTATTTCTACAATTATAAATATACGATCATACGGAATAACTATGGAGAAAGTACCCTTATTTGTTTGATCTGTTTTAATTACTGCTATTTTATTACTTTTATCTTTGCCTGTTTTGGCAGGTGCAATTACTATACTACTAACAGATCGAAATTTTAATACCTCATTTTTTGATCCATCTGGAGGGGGGGATCCTATTTTATTTCAACATTTATTTTGGTTTTTTGGCCATCCTGAGGTATATATTTTAATTCTTCCTGGATTTGGAATTGTTTCACATATTATTAGCGCTTCCGTAGGAAAGCGTGAACCGTTTGGAAATCTAGGCATAATTTATGCTATAGTTGGAATTGGTGGAATGGGTTTTGTAGTGTGAGCTCATCATATATTTTCTGTGGGAATAGATGTAGATACTCGAGCTTATTTTACAGCTGCAACTATAATTATTGCGGTCCCAACAGGAATTAAAGTTTTTAGTTGAATAGCAACTCTTCATGGTTCTTATTTTAAATTAGAAACCCCTTTATTATGGTGTGTTGGGTTTGTGTTTTTATTTACATTAGGGGGTATCACAGGGGTGGTATTATCTAATTCCTCTTTAGATATTATTTTACATGATACTTATTATGTGGTGGCTCATTTTCATTACGTATTAAGAATAGGGGCGGTTTTTGCTATTTTAGGTGGAATTACTTATTGATTTCCTCTATTTTTTGGGGTTGTTTTTAATGGTAAGAAAAGAAAGCTTCAGTTTTATATTATGTTTGTGGGGGTAAATATAACTTTTTTTCCTCAGCACTTTTTAGGTTTAAATGGAATATCGAAAAAGTACGGGGGGTAAAGCCCCCAGGAAGCAGTTGGCCACCAAGGCTGCTCGTAAGAGCGCCCCTGCCACCGGTGGTGTCAAGAAGCCCCATCGTTACAGGCCCGGAACGGTAGCTCTGAGAGAAATCCGTCGTTACCAAAAGTCCACTGAGCTTTTGATCCGTAAACTGCCTTTCCAGAGGTTGGTGAGGGAAATCGCTCAAGATTTCAAAACCGATCTCCGATTCCAGAGCTCCGCCGTCATGGCTCTGCAAGAGGCTAGCGAGGCTTACTTGGTCGGTCTGTTCGAAGACACCAACTTGTGCGCTATCCACGCCAAGAGA
>Mimetus_12
CTCTCAAAG-A-----ACT-----TATTT-TGAGTAAAATCTGCTCACTG----T-TT---------A----T---------------ATAAATAGCCGCAGAA---TTTACTGTGCTAAGGTAGCATAATCACTTGTTTCCTAATTAGAGACTAGAATGAAAGATTTAACATTTTAATTACT-TTCT-TA---TTTTA--A----CAAA-TAAAAGCTATATT-----AAAT-ATAAAAATATATTTATAAAAAAAATAGACGACAAGACCCTTTCGAACTTAAC--T-TATGTTT-AGCTGGGGCAGCTACTTAAAC-AAAATT-T-TA---------ATTTCT-AT-A-AA----ATTT-----AA-----------AAT--GACCTA-ATT----TCA---TTAAATAAATG-AT-CAA-GTTACCGAAGGGATAACAGCATAATAAAATTT-TAAAGCTCTTATT-TAA-AATTT--AGTTTATGACCTCGATGTTGAATTATTT---TTCT--T-A-----A-AAACGCAATAG-TTTT-A--------AA--A-GAAAGTCTGTTCGACTTTTAAATTTTTACATAAAAGCTCG-TAGTTGGATCTCAGT-TCGAGTCG-G-GTG-GTCCCCCA---ACCGGGGG-----TTACTGCCTG--TTCTCAA-C---AC-CAG-----CCGGT--TTCTCT-AG-A--TGATCTTCACCGGTT-GTCTTGGG-TGA---CCGGCAAGTTTACTTTGAAAAAATTAGAGTGCTCAGAGCAGGC---GCG-ACG--CCTGAATAATGTTGCATGGAATAATGAAATAGGACCTCGGTTCTA---TTTT-GTTGGTT-TTCGGAACACGAGGTAATGATTAAGAGGGACAGACGGGGGCATTCGTATTGCGACGCTAGAGGTGAAATTCTTGGACCGTCGCAAGACGAACTACTGCGAAAGCATTTGCCAAGAATGTTTCCATTAATCAAGAACGAAAGTTAGAGGTTCGAAGGCGATCAGATACCGCCCTAGTTCTA-ACCATAAACGATGCCAGCCAGCGATCCGGCTGTGT--TCCTC-AAATGACACGCCGGGCAGCTT--CC-GGGAAACCAAA-GCTTTTGGGTTCCGGGGGTAGTATGGTTGCAAAGCTGAAACTTAAAGGAATTGACGGAAGGGCACCACCA-GGCTTGGAGCCTGCGGCTAAATTTGACTCAACACGGGAAAACT-TACCCGGCCCGGAC-ACA-GGAA-G-GATTGACAGATTGAGAGCTCTTTCTTGATTCTGTGGAAGGTGGTGCATGGCCGCTCTTAGTTGGTGGAGCGATTTGTCTGGTTTATTCCGAT-AACGAACGAGACCCCAGCCTACTAAATAGACG--TTCCGATTCTTCT-C----G-GTCG--GACG------CTCTTCTTAGAGGGATAAGTGGCGTT-------TAGCCGCACGAGACGGGGC-AATAGCAGGTCAGAGATGCCCCCAGATGTCCGGGGCCGCACGCGCGCTACATTGAAGGAATCAGCG--------TGTGCT-------TTCCCTGTC--CGACAGGACTGGGTAACCCGTTGAA--CCTCCTTC-GTGCTGGGGACAGGAATT-TGT--AATTGTCTTCCTCGAACGAGGAATGCCTAGTAAGCG-CGAGTCATAAGCTCGTGTTGATTATGTCCCTGCCCTTTGTCCACACCGCCCGTCGCCACTACCGATTGAATGATTTAGTGAGGGCATCGGACTGGCGCTCGGA-TTGGCT-TT----------GGT---CGAGCCG------CG-TG-CCGGAAAGATGTCC-AAACTTGA-CCATTTAGA-GG-AAG-TG-AAAGTCGTAA-C-AAGG-TTTCGAGTAGATCGGTCACCCACCCGACCCGTCTTGAAACACGGACCAAGGAGTCTAACATGTGTGCGAGTCAATGGGTCT-CGAAGAAGCCCAGAGGCGCAATGAAAGCAAAG-GCCGTC--CA---------------CGGCCG-AGTTGGGATCCTCTCCCC---TACG-AG-GGCG-AGGCGCACCAACGAC-------------CCGCCGGTA-CGGAT----------TTA--------TTCGTGTGGCGGAGTTTGAGCATACACGTTGGGACCCG-AAAGATGGTGAACTATGCCCGGGCAGGACGAAGCCAGAGGAAACTCTGGTGGAGGTCCGCAGCGGTTCTGACGTGCAAATCGATCG--TCAGAT-CCGGG-TATAGG-GGCG-ATAGACCAATCGAACTATCGTGGGCCCTCGAAGTCCTGT-GGCGGGAGGA-TTCAGTCGGAGTCT-CGAGGATGCGC--A--GT---CGGAG-CATACC-AG----AAGG-----GATCCCGA-GA-C--CGGGCC-TCTCTGG--CTG-CGCGCCT--CTTCG-A-TCGCCGACGCAATTG-TTTCCCACCCGA-AGGACGCCGCAACCGGTTGGTGG-----AACGGCCTTAAGGGCGGATGATGGCAGGTGGCCGGTGA-C-TT-CCC-TC----G-TGGC-G-GTC-GCCGGT-TGTTAGCCGT--TCCG--TCGCACGGCACGTGACCCGACCGCGGT--GACGCG-AGGCCCAGA-TTGGGCTTCT--ACGCCTCCTACC-CT---C-GT-TTGGT---CC---TGGACGA--GCG-CTGGCAACAGTTCCCGGAATT-----CG-CC----CCCGTCGCACCGACCCGCTCGGTGGGCTGAGGTT--CC-------GTGTCTGT--GGTGGCC--GT-GC-G-------AGA----TCCAGATGTCGAG----G-CTGGTGGTTGGCGGCGACTTTATATTTGGTTTTTGGGGCTTGAGCGGCTATGGTTGGGACAGCTATAAGAGTATTAATTCGAACAGAGCTTGGTCAAGCAGGTTCTTTTTTAGGGGATGGTCAGTTATATAATGTAATTGTAACAGCTCATGCTTTTGTAATAATTTTTTTTATAGTTATGCCTATTTTGATTGGGGGGTTTGGGAATTGGTTGGTTCCTTTAATGTTAGGTGCTCCTGATATAGCTTTCCCTCGAATAAATAACTTGAGATTTTGGCTTTTACCACCATCTTTATTTTTATTGTTTATTTCATCTATAATTGAGATAGGGGTTGGGTCAGGGTGGACTGTTTATCCTCCTTTAGCTTCTTTAGAAGGGCATTCTGGAAGAGCGGTAGATTTTGCTATTTTTTCTCTTCATTTGGCTGGGGCGTCATCTATTATAGGGGCTATTAATTTTATTTCTACTATTTTAAACATGCGAGGGTATGGGATAAGAATGGAGAGGGTTCCTCTATTTGTATGATCTGTATTAATTACTGCTGTTCTTTTACTCTTGTCTTTGCCTGTTTTAGCGGGGGCAATTACTATGCTTTTAACTGATCGAAATTTTAATACTTCTTTCTTTGACCCTGCAGGGGGAGGGGATCCTATTTTATTTCAACATTTATTT---------------------------------------------------------------------------------------------------------------------------------------------------------------------------------------------------------------------------------------------------------------------------------------------------------------------------------------------------------------------------------------------------------------------------------------------------------------------------------------------------------------------------------------------------------------------------------------------------------------------------TCGTAAGAGTACTGGAGGAAAGGCTCCKAGGAAGCAGCTGGCTACCAAAGCTGCACGTAAAAGTGCACCAGCCACCGGAGGTGTTAAGAAACCCCATCGTTACAGGCCAGGAACYGTCGCTCTCAGAGAAATCCGTCGTTATCAGAAGTCCACCGAGCTTTTGATCCGCAAGTTGCCATTCCAGCGTTTGGTGAGAGAAATCGCTCAAGATTTCAAGACCGATCTCCGTTTCCAGAGCTCCGCTGTTATGGCTCTGCAGGAAGCTAGTGAAGCCTATTTGGTTGGATTGTTCGAAGACACCAACTTGTGCGCTATTCACGCAAAGAGA
>Arkys_cornutus
TCTTAAAGA-T-----TAT-----AATTT-TAAGTAAAATCTGCTCAATG----A-AA---------A----T---------------TTAAATAGCCGCAGAA-CATAT-CTGTGCTAAGGTAGCATAATCATTAGTCTTTTAATTAAAGACCAGAATGAAAGATTAAACATTTTAAAAACT-TTTT-TA-A-AACTT-------TTATTTAAAAATTTTACT-----AAAC-ATAAAAATATGTTTTTATAAAAAAAAGACGACAAGACCCTGTCGAACTTCAC--T-TTAGTTT-AGCTGGGGCAGCTAATTAAAA-ATAATT-T-TA---------A----T-TT-A-AG---TAATTA-AAAAG-----------AAT-AGATCCA-ATAAT--TAA---TTGAACCTACG-AA-CAA-GTTACCGCAGGGATAACAGCGTAATTTACTTT-AAAAGCTCTTATT-TAA-AAGTA--AGATTGCGACCTCGATGTTGAATTAATT---TTCT--A---T---A-AAACGCAAATG-TTTT-A--------AA--A-GTAAGTCTGTTCGACTTTTAAATAATTACATAAAAGCTCG-TAGTTGGATCTCAGT-TCGGGACG-G-ACG-GTCCGCCT---ACCGGTGG-----TCACTGTCCG--ATCTCAA-C---AC-CCG-----CCGGT--TTCGCT-AG-A--TGATCTTCACCGGTT-GTCTTGCG-TGA---CCGGCAAGTTTACTTTGAAAAAATTAGAGTGCTCAAAGCAGGC---GTG-ACG--CCTGAATAATGGTGCATGGAATAATGAAATAGGACCTCGGTTCTA---TTTT-GTTGGTT-TTAGGAACACGAGGTAATGATTTAGAGGGACAGACGGGGGCATTCGTATTGCGACGCTAGAGGTGAAATTCTTGGACCGTCGCAAGACGAACTACTGCGAAAGCATTTGCCAAGAATGTTTCCATTAATCAAGAACGAAAGTTAGAGGCTCGAAGGCGATCAGATACCGCCCTAGTTCTA-ACCATAAACGATGCCAGCTAGCGATCCGGCTGTGT--TCCTC-AAATGACACGCCGGGCAGCTT--CC-GGGAAACCAAA-GCTTTTGGGTTCCGGGGGAAGTATGGTTGCAAAGCTCGAACTTAAAGGAATTGACGGAAGGGAACCACCA-GGCGTGGAACTTGCGGCTCAATTTGACTCAACACGGGTAATTT-CACCCGGCCCGGAC-ACA-GGAA-G-GATTGACAGATTAAGAGCTCTTTCTTGATTCTGTGACAAGTGGTGCATGGCCGTTCTTAGTTGGTGGAGTGATTTGTCTGGTTTATTCCGAT-AACGAACGAGATTCTAGCCTACTAAATAGACG--CTCCGATCCTTCT-G----A-GTCG--GACG------TTCTTCTTAGAGGGACAGGCGGCGTT-------CAGCCGCATGAGACAGAGC-AATAACAGGTCAGTGATGCCCTTCGATGTTCGGGGCCGCACGCGTGTTACATTGAAGGAATCAGCG--------TGTGCT-------TTCCCGGTC--CGACAGGATTGGGTAACCCGTTGAA--ACTCCTTC-GTGCTGGGGATAGGAATT-TGC--AATTGTCTTCCTTGAACGAGGAACGCCTAGTAAATA-CGAGTCATTAGCTCGTGTTGATTATGTCCCTGCCCTTTGTGCACACCGCCCGTCGCTGCTAGCGA-TGAATGGTTTAGTGAGATCTCCGGACTGGTACCCGTA-CTGGAC-TT----CG----GTC---CGAGACGG-----CG-TG-CTGGAAAGATGACC-GAACTTGA-CCATCTAGA-GC-TCG-CA-AAAGTCGTAA-C-AAGG-TTTCGAGTAGATCGGTCACCCACTCGACCCGTCTTGAAACACGGACCAAGGAGTCTAACATGTGTGCGAGTCAATGGGACT-CGAATAAGCCCAGAGGCGCAATGAAAGCAAAG-GCCATT--CA---------------CGGCCA-AGTTGGGATCCCTGCCCC---TTCG-CG-GGTG-GGGCGCACCAACGAC-------------CCGTCCCAT-CCGAT----------TCA-------TTCGGCGGGGCGGAGTCTGAGCATACACGTTGGGACCCG-AAAGGTGGTGAGCTACGCCCGGGCAGGACGAGGTCAGAGGAAACTCTGGTGGAGGTCCGCAGCGGTTCTGACGTGCAAATCGATCG--TCAGAT-CCGGG-AGTAGG-GGCG-AAAGACTAATCGAAGCATCGTGGGCCCTCGAAATCCTGT-GGTGGGAGGA-TTCAGTCGA-GAGA-TTCGGTGGCGG--T--TC---CCCGG-CG--TC-AACAG-AGTG-----GAACCCGT-GA-C--GGGCCC-TCCGGGG--TTC-CGCCCTC--CCGTC-T-CGATCGACGCATTTC-TTTCCCGCCCGAGAGGACGCCGCAACCGGTCGG-GG-----TACGGCCTGAAGGACGGGAGCCGGCAGGTGGCCGGTGA-CACC-CCC-CC------TGGG-GAGTC-GCCGGT-CGTTAGCCTT--TCCG--TCGGATGGCTCGGAGCCCGACCGTGGT--GACGCG-AGGCCCTCC-ATGGGCCTCG-ACCGCCTCCTCCC-TT---TGG---AGGA-C-G----CGAG-TA--TGC-GCGGCAGGTGAGGCGCGAGG------AG-CT----GCGGGCGCACGGACTGACTCCGTGGCCCGGCGGC--CC------CGTGTCCCC--GCTGGCC--GC-GT-C-------GGACCAACTCG--CA-GGGG----G-CTGGCGGTTGGCGGCAAGTTTATATTTAATTTTTGGAGCTTGGGCTGCTATGGCGGGTACAGCAATAAGAGTATTAATTCGAATTGAATTGGGTCAATCTGGAAGTTTTTTTGGAAATGATCATATTTATAATGTTATTGTTACTTCTCATGCGTTTGTAATGATTTTTTTTATAGTAATACCTATTATAATTGGAGGGTTTGGAAATTGGTTAGTACCTTTGATATTAGGAGCGCCAGATATAGCTTTTCCTCGAATAAATAATTTAAGATTTTGATTATTACCTCCTTCTTTTTTTTTGTTGTTATTTTCATCAATGGTTGATATAGGAGTAGGATCTGGTTGAACAATTTATCCTCCTTTAGCTGGGTTAGATGGTCATTTTAGAGTTTCAGTGGATATAGCTATTTTTTCTTTACATTTAGCTGGTGCTTCTTCTATTATAGGGGCTATTAATTTTATTTCTACTATTTTGAATATGCGTTCTTATGGAATGACAATGGAAAAAGTTCCTTTGTTTGTTTGGTCAGTTCTTATTACTGCTGTATTACTTTTATTATCTTTGCCAGTGTTAGCTGGGGCTATTACTATATTATTAACAGATCGAAATTTTAATACTTCTTTTTTTGACCCTGCTGGGGGAGGGGATCCTGTTTTGTTTCAACATTTATTT???????????TCATCCTGAGGTTTATATTTTAATTTTACCTGGTTTTGGGATGGTATCTCATATTATTAGAAGAATGGCTGGTAAGCGAGAGCCTTTTGGAAACTTGGGTATGATTTATGCTATGTTAGGAATTGGGGGGATAGGATTTGTAGTTTGGGCTCATCATATATTTAGAGTGGGGATAGATGTTGATACTCGTGCATATTTTACTGCTGCTACTATAATTATTGCAGTTCCTACGGGGATTAAGGTTTTTAGATGAATAGCTACTTTACATGGATCTTATTTTAAGATAGAAGTTCCTTTAATATGAAGAATTGGATTTATTTTATTGTTTACTTTAGGGGGGGTAACTGGAATTGTCTTGTCAAATTCTTCTTTGGATATTGTTTTGCATGATACTTACTATGTAGTAGCTCATTTTCATTATGTATTAAGAATAGGGGCTGTTTTTGCTATTTTAGGGGGGATCTCTTTTTGATTTCCTTTATTTTTTGGAATTAAATTTAATAGAAAAAAATTGAAATTTCAATTTTTTTCTATGTTTATTGGTGTAAATGTTACTTTTTTTCCTCAGCATTTTTTAGGGCTTAATGGTATATCGTAAGAGTAYCGGAGGTAAAGCTCCTAGAAAACAGCTAGCTACCAAGGCTGCTCGCAAGAGCGCCCCTGCAACGGGAGGCGTTAAGAAGCCCCATCGCTACAGGCCTGGAACCGTAGCTTTGAGAGAAATTCGTCGTTATCAAAAGTCTACCGAGCTCTTGATCCGCAAATTGCCCTTCCAGCGCTTAGTGAGAGAGATCGCTCAGGATTTCAAGACCGATCTCAGATTCCAGAMCTCTGCCGTTATGGCTTTGCAGGAGGCTAGCGAAGCCTACTTGGTGGGTTTGTTCGAAGACACCAACTTGTGCGCTATCCATGCCAAGAGG
>Zygiella_atrica
TTTTTATTG-T-----TTT-----TATAA-TAAATATAACCTGCTCAATG----T-AT--------------C---------------ATAAATAGCCGCAGAA-TTTTTACTGTGCTAAGGTAGCATAATCACTTGCCTTTTAATTGAAGGCTTGTATGAAAGGTATTACATTTAAGTATCT-TTTT-TT---ACTAT-------TTAT-GTTAATTTATATT-----AAAT-ATAAAAATATATTTATTTTTAAATTAGACGACAAGACCCTATTGAATTTTAC--T-TTAGTTT-AGCTGGGGAAGCTAATTAATT-AATATT-T-TA---------A----T-TATA-TA----ATTTT-ATTAC-----------AAT--GAACCG-ATT----AAA---TTGGGAAAAGG-AA-CAA-ATTACCATAGGGATAACAGCGTAATTTCTTTT-TAAAGCTCTTATT-AAA-AAAGA--AGATTGCGACCTCGATGTTGAATTAATA---TTTC--T---TA--T-AAACGCAGTAG-TTTA-C--------TA--A-GAGGGTCTGTTCGACCTTTAAAATATTACATAAAAGCTCG-TAGTTGGATCTCAGC-TCGAGACG-G-ATG-GTCCGCCT---ACCGGTGG-----TTACTGTCTG--T-TCTCA-GCA-TT-CAG-----CCGGT--TTCTCT-TG-A--TGATCTTCACCGGTT-GTCTTGGG-TGA---CCGGCAAGTTTACTTTGAAAAAATTAGAGTGCTCAAAGCAGGC---GTGAAAG--CCTGAATAATGGTGCATGGAATAATGGAATAGGACCTCGGTTCTA---TTTT-GTTGGTT-TTCGGAACACGAGGTAATGATTAAGAGGGACAGACGGGGGCATTCGTATTGCGACGCTAGAGGTGAAATTCTTGGACCGTCGCAAGACGAACTACTGCGAAAGCATTTGCCAAGAATGTTTCCATTAATCAAGAACGAAAGTTAGAGGTTCGAAGGCGATCAGATACCGCCCTAGTTCTA-ACCATAAACGATGCCAGCCAGCGATCCGGCTGTGT--TCCTC-AAATGACACGCCGGGCAGCTT--CC-GGGAAACCAAA-GCTTTTGGGTTCCGGGGGAAGTATGGTTGCAAAGCTGAAACTTAAAGGAATTGACGGAAGGGCACCACCA-GAAATGGAGCCTGCGGCTTAATTTGACTCAACACGCGAAAACT-TACCCGACCCGGAC-ACA-GGAA-G-GATTGACAGATTAAGAGCTCTTTCTTGATTCTGTGGGTGGTGGTGCATGGCCGTTCTTAGTTGGTGGGGCGACTTGTCTGGTTAATTCCGAT-AACGAACGAGACTCTAGCCTACTAAATAGACG--CTCCGATCCTTCG------A-GTCG--GACG------TTCTTCTTAGAGGGACAAGCGGCGTT-------TAGCCGCACGAAACAGAGC-AATAACAGGTCTGGGATGCCCTTAGATGTCCGGGGCCGCACGCGCGCTACATTGAAGGAATCAGCG--------TGTGCT-------CTCCCTATC--CGACAGGATTGGGTAACCCGTTGAA--CCTCCTTC-GTGCTGGGGATAGGAGAT-TGT--AATTGTCCTCCTTGAACGAGGAATTCCCAGTAAGCA-CAAGTCATAAGCTTGTGTTGATTACGTCCCTGCCCTTTGTCCACACCGCCCGTCGCTACTACCGATTGAATGATTTAGTGAGGTCTTCGGACTGGCGCTCGGA-TTGGCC-TT----CG----GGT---CGAGCCGA-----AG-TG-CCGGAAAGATGACC-AAACTTGA-TCATTTAGA-GG-AAG-TA-AAAGTCGTAA-C-AAGG-TTTCGAGTAGATCGGTCACCCACCCGACCCGTCTTGAAACACGGACCAAGGAGTCTAACATGTGTGCGAGTCAATGGGTCT-CGAATAAGCCCAGAGGCGCAATGAAAGCAAAC-GCCGGG--AC--------TGATCC-CGGCGG-AGTTGGGATCCTCCCTCC---TTCG-CG-GGGG-AGGCGCACCAACGAC-------------CCGTCCTGT-CCGAT----------TTA--------TCGGTTGGGCGGAGTCCGAGCATACACGTTGGGACCCG-AAAGATGGTGAACTATGCCCGGGCAGGACGAGGCCAGAGGAAACTCTGGTGGAGGTCCGCAGCGGTTCTGACGTGCAAATCGATCG--TCAGAT-CCGGG-TATAGG-GGCG-AAAGACTAATCGAACCATCGTGGGCCCTCGAAATCCTGT-GGCGGGAGGA-TTCAGTCGG-GAGG-CGCGGACGCGG--G--GC---TGGAA-TA--CC-ACAAG-AATG-----GTTTCCCT-GA-A--GGGACC-GTTCCGG--CTC-CGCGGCT--TCGTG-C-CGCCCGACGCATTTG-TTTCCCGTCCGA-AGGACGCCGCAACCGGTTGG-GG-----AACGGCCTTAAGGGCGAGTGATGGCAGGTGGCCGGTGG-CACC-TTT-TA------TAAG-GAGTC-GCCGGT-TGTTAGCCGA--CTCG--TCGCACGGCACGTGACCCGACCGTGGT--GTCGCA-AGGCCCCACCGTGGGCTTTT--CCGCCTCCTCCG-TT---TAG---CGGA-C-GC---CGGGATA--GCA-GCGGCAGGAGAT-TCTCCGTCAATGACT-CT----GCGGACGCACAGACCCACTCTGTGGTCCGTCGGA--AC------GGAGGCTTC--GTTGGTC--GC-AG-G-------TTG----CCCG--TC-GGAG---TG-CTGGCGGTTAGCGGCTACTTTATATTTAGTATTTGGAGCTTGGGCAGCAATGGTTGGGACAGCAATAAGAGTTTTAATTCGAACTGAGTTAGGTCAGCCTGGAAGATTTATAGGAGATGATCAATTATATAATGTTATTGTAACTGCGCATGCTTTTGTAATGATTTTTTTTATAGTTATACCTATTTTGATTGGTGGGTTTGGAAATTGGTTGGTTCCTTTAATGTTAGGAGCTCCTGATATAGCATTCCCTCGTATAAATAATTTAAGATTTTGATTGTTACCTCCTTCTTTATTTTTATTGTTTATTTCTTCTATAGTTGAGATAGGAGTAGGAGCGGGTTGAACAGTTTATCCTCCTTTGGCTTCTCTGGAAGGACATTCAGGTAGATCAGTTGATTTTGCTATTTTTTCTTTGCATTTAGCAGGTGCTTCTTCTATTATAGGAGCTATTAATTTTATTTCTACTATTTTAAATATACGTTCTTATGGAATAACTATGGAAAAAGTTCCTTTATTTGTCTGATCAGTATTAATTACTGCAGTTTTATTATTATTATCTTTACCAGTTTTAGCAGGGGCTATTACTATATTACTCACAGATCGTAATTTTAATACATCTTTTTTTGACCCTTCTGGGGGGGGAGATCCTATTTTATTTCAACATTTATTTTGATTTTTTGGTCACCCAGAGGTTTATATTTTAATTTTACCAGGATTTGGAATTGTTTCTCATATTATTAGTTCTTCTGTTGGGAAGCGTGAACCTTTTGGAAATTTAGGAATAATTTATGCTATAGTGGGAATTGGAGGAATAGGTTTCGTTGTTTGGGCTCATCATATGTTTTCTGTTGGTATAGATGTAGATACTCGTGCGTATTTTACTGCAGCTACTATAATTATTGCAGTTCCCACAGGAATTAAAGTTTTTAGATGAATAGCAACATTACATGGATCTTATTTTAAAATAGAGGCTCCTATTTTATGAAGAATTGGCTTTGTTTTTTTATTTACTCTGGGGGGGGTAACTGGAGTTGTTTTGTCTAATTCTTCTTTAGATATTGTTCTTCATGATACTTATTATGTAGTTGCTCATTTTCATTATGTTTTAAGAATAGGTGCTGTATTTGCTATTTTAGCAGGGATGACTTATTGATTCCCTTTGTTTTTTGGAGTATTTTTGAATTCTAAAAAGTTAAAATTGCAATTTTTTATTATATTTGTAGGGGTAAATATAACTTTTTTTCCTCAACATTTTTTAGGATTAAATGGGATATCGAAAGAGTACTGGTGGCAAAGCCCCTAGGAAGCAGTTAGCTACCAAGGCTGCCCGTAAAAGCGCCCCAGCTACTGGTGGCGTTAAGAAGCCGCATCGTTACAGGCCTGGTACAGTCGCTTTGAGAGAAATCCGTCGTTATCAAAAATCCACCGAGCTCTTGATCCGAAAGTTGCCCTTCCAGCGATTAGTAAGAGAAATCGCTCAGGATTTCAAAACCGATCTCCGATTCCAGAGCTCTGCTGTCATGGCCCTCCAGGAAGCTAGCGAAGCTTATTTGGTTGGCTTATTCGAAGATACAAACTTGTGCGCAATCCACGCCAAGAGA
>Leucauge_venusta
TTCTTAAAG-A-----AAT-----AATTT-TAAGTAAATCCTGCTCAATG----T-AA---------T---TA---------------ATAAATAGCCGCAGAA-TTT---CTGTGCTAAGGTAGCATAATCATTAGTTTTCTAATTAAAAACTAGAATGAAAGGAACAACAATTCAATAACT-TTTT-TC---AAAAT--A----AAAA-TATAAATTTTATT-----AGAT-ATAAAAATATATTTATAAATCAGAAAGACGACAAGACCCTTTCGAACTTAAC--T-AAAGTTA-AGCTGGGGAAGCTATTTAAAT-ACAATT-T-TA---------A----T-TA-A-AA---TATTT--ATAAA-----------AAA--GACCCA-TTT----CTA---ATGATTAGCTG-AA-CAA-GTTACCGTAGGGATAACAGCGTAATATTTTTT-AAAAGTTCTTATT-TAA-AAAAA--AGATTGCGACCTCGATGTTGAATTATTT---TACT--T---T---A-AAAAGCAAAAT-TTTT-A--------AA--A-GTAGGTCTGTTCGACCTTTAAATTTTTACATAAAAGCTCG-TAGTTGGATCTCAGT-TCGAGACG-G-ATG-GTCCACCT---ACCGGTGG-----TTACTGTCTG--TTCTCAA-C---AC-CAG-----CCGGT--TTCCCT-GG-A--TGATCTTCACCGGTT-GTCTTGGG-TGA---CCGGCAAGTTTACTTTGAAAAAATTAGAGTGCTCAAAGCAGGC---GCG-ACG--CCTGAATAATGGTGCATGGAATAATGGAATAGGACCTCGGTTCTA---TTTT-GTTGGTT-TTAGGAACACGAGGTAATGATTAAGAGGGACAGACGGGGGCATTCGTATTGCGACGCTAGAGGTGAAATTCTTGGACCGCCGCACGACGAACTACTGCGAAAGCATTTGCCAAGAATGTTTCCATTAATCAAGAACGAAAGTTAGAGGTTCGAAGGCGATCAGATACCGCCCTAGTTCTA-ACCATAAACGATGCCAGCCAGCGATCCGGCTGTGT--TCCTC-AAATGACACGCCGGGCAGCTT--CC-GGGAAACCAAA-GCTTTTGGGTTCCGGGGGGAGTATGGTTGCAAAGCTGAAACTTGAAGGAATTGACGGAAGCGCA-CACAA-GGAATGGGGCCTGCGGTTCAATTTGACTCAACACGGTGCAACT-CTCCTGGCCCGGAC-ACA-GGAA-G-GATTGACAGATTGAGAGCTCTTTCTTTATTCTGTGATAGGTGGTGCATGGCCGTTTCTGGTTGGTGGAGTGATTTGTCTGCTTTATTGCGAT-AACGAGCGAGACTCTAGCCTACTAAATAGACG--GTACGATCCTTCT-G----A-GTCG--TACG------TTCTTCTTAGAGGGACAGGCGGTGTT-------CAGCCGCACGAAACAGAGC-AAAAACAGGTCAG-GATGCCCTTAGATGTTCGGGGCCACACGCGCGCCACATTGAAGGAATCAGCG--------TGTGCT-------TTCCCTGTC--CGACAGGATTGGGTAACCCGTTGAA--ACTCCTTC-GTGCTGGGGATAGGGGTT-TGT--AATTATCCCCCTTGAACGAGGAATTCCCAGTAAGCA-TGAGTCATCAGCTCGTGTTGATTACGTCCCTGCGCTTTGTCCACACCGCCCGTCGCTATTATCGA-TGAATTTTGGAGTGAGATCTTCGGACTGGTGCCCGGA-CTGGAC-TTTCTTCG----GTT---CGAGCCGG-----AG-TG-CCGGAAAGATGACC-GAACTTGA-ATATTTAGA-GAAAAA-TA-AAAGTCGTAA-C-AAGG-CTTCGAGTAGATCGGTCACCCACCCGACCCGTCTTGAAACACGGACCAAGGAGTCTAACATGTGTGCGAGTCAATGGGACT-CGATGAAGCCCAAAGGCGCAATGAAAGCAAAG-GTCCAC--CA---------------GGACCG-AGTTGGGATCCCCCCTCC---TTCG-CG-TGGG-GGGCGCACCAACGAC-------------CCGTTACGT-CCGAT----------TTA--------TCGGTGTGGCGGAGTTCGAGCATACACGTTGGGATCCG-AAAGATGGTGAACTATGCCCGGGCAGGACGAGGCCAGAGGAAACTCTGGTGGAGGTCCGCAGCGGTTCTGACGTGCAAATCGATCG--TCAGAA-CCGTG-TATAGC-GGCG-AAAGACCAATCGAATCATCGTGGGCCCTCGAAATCCTGT-GGCGGGAGGA-TTCAGTCGA-GAGG-TTCGGAGGCCG--T--GT---CGGGG-CG--CT-GTCAG-AATG-----GAACCCGT-GA-G--CGGGCC-TCCCTGG--CGC-GGCCCTT--TCGGA-C-CGACCGACGCATTTC-TTTCCCGCTCGA-AGGACGCCGCAACGGGTTGGCGG-----GACGGCCTGAAGGACGGGAGCCGGCAGGTGGCCGGTGG-T-TC-TCCTTC----G-TGGG-G-ACC-GCCGGT-TGTTAGCCTT--TCCG--TCGCACGGC-CGCACCCCGACCCTGGT--GTCGCG-AGGCCC-CT-GTGGGCCTTC--ACGCCTCCTCCG-TA---TGG--------TAG----CGAG-TA--GAC-GCGGCAGGTGAGGCCCGGAC-------T-CC----GCGGACGCACGGACTCGCTCCGTGGTCCTGTGGT--GC------CGGGTCCCC--GTTGGCT--GC-GC-G-------GGG----CTCG--TC-GGAGATTTG-CTGGCGGTTGGCGGCAACTTTATATTTTATTTTTGGTGCTTGAGCTTCTATAGTGGGGACAGCTATAAGAGTATTAATTCGGATTGAATTGGGTCAATCCGGAAGATTTTTAGGAGATGATCAACTTTATAATGTTATTGTTACAGCTCATGCTTTTATTATAATTTTTTTTATAGTAATACCTATTTTAATTGGTGGATTTGGAAATTGATTGGTGCCCCTAATATTAGGGGCACCAGATATAGCTTTCCCTCGTATGAATAATTTAAGATTTTGACTTCTTCCCCCATCTCTTTTTTTACTATTTATTTCTTCAATAGTAGATATAGGGGTAGGGGCTGGATGAACTGTTTATCCTCCTTTAGCTTCCTTAGAAGGACATTCTGGAAGTTCTATAGATTTTGCTATTTTTTCTCTTCATTTAGCTGGGGCTTCTTCTATTATAGGAGCTATTAATTTTATTTCTACTATCTTTAATATACGAGTTAATGGAATGAGAATGGAAAAAGTTCCTTTATTTGTTTGATCTGTGCTGATTACTGCTGTGTTGTTATTGTTATCGCTTCCTGTTTTAGCTGGGGCTATTACTATATTATTAACGGATCGAAATTTTAATACCTCTTTTTTTGACCCTTCTGGGGGAGGGGATCCTGTTCTTTTTCAACATTTATTT???????????TCATCCAGAAGTTTATATTTTAATTTTACCTGGATTTGGAATCGTTTCTCATGTAATTAGATCATCTACAGGAAAACGAGAGCCTTTTGGGAGATTGGGAATAATTTATGCTATAGTAGGTATTGGGGGGATGGGATTCGTTGTTTGGGCTCATCATATGTTTTCTGTAGGGATAGATGTTGATACTCGAGCTTATTTTACTGCAGCTACTATAATTATTGCTGTTCCTACTGGAATTAGGGTATTTAGTTGAATAGCTACACTTCATGGTTCTTATTATAAAATAGAGGTTCCTTTAATGTGAAGAATAGGATTTATTTTTTTATTTACGTTAGGAGGGATTACTGGAATTATTTTATCTAATTCCTCATTAGATATTGTTTTGCATGATACTTACTATGTGGTTGCTCATTTTCATTACGTATTAAGAATGGGGGCGGTATTTGCTATTTTAAGAGGAATTACTTACTGGTTTCCTTTATTTTTTGGGATGACAATAGCAATAAAGAAATTGAAACTTCAGTTTTATGTTATATTTTTAGGGGTAAATTTAACATTTTTTCCTCAACATTTTTTAGGTCTAAATGGGATACCGTAAAAGTACTGGAGGCAAGGCTCCAAGGAAGCAGTTGGCCACCAAGGCCGCTCGAAAAAGCGCCCCCGCTACCGGAGGTGTTAAGAAACCCCATCGTTACAGGCCCGGAACTGTAGCTTTGAGAGAAATCCGTCGTTATCAGAAATCGACCGAACTTCTCATCCGCAAATTGCCCTTCCAACGCTTGGTCAGAGAAATCGCTCAGGATTTCAAGACCGATCTCCGCTTCCAAAGCTCTGCTGTCATGGCTTTGCAAGAGGCTAGCGAAGCTTACTTGGTTGGCCTGTTCGAAGACACCAACTTGTGCGCCATTCACGCTAAGAGA
>Phonognatha_graeffei
TTCTTATAGAA-----AAT-----TATTA-TAAGTATAACCTGCTCCATG----T-TA--------------A---------------ATAAATAGCCGCAGAA-TTTTTACTGTGCTAAGGTAGCATAATCATTAGTCTTTTAATTAAAGGCTCGTATGAAAGGTTGCACAATTTAATTTCT-TTAT-TT---AAATT--A----AAAA-CCAAAATTATTTT-----AATC-ATAAAAAAATGATTATAAATATATTAGACGACAAGACCCTATTGAACTTTAC--T-TCAGTTTAAGCTGGGGCAGCTATCTAAAA-AACATT-T-TA---------G----A-AA-A-CC---TCATT--AACTA-----------AAA--GATCCA-ATA----CAA---TTGGTTATTTG-AC-CAACGTTACCATAGGGATAACAGCGTAATTTCTTTT-TAAAGCTCTGATT-AAA-TAAGA--AGATTGCGACCTCGATGTTGAATTAATT---TAAC--T---TT--T-TTACGCAAAAG-TAAA-A--------AA--A-GTAGGTCTGTTCGACCTTTAATAAATTACATAAAAGCTCG-TAGTTGGATCTCAGC-TCGAGACG-G-AGG-GTCCGCCT---ACCGGTGG-----TTACTTTCTG--T-TCTCA-GCA-TT-CCG-----CCGGT--TTCTCT-TG-A--TGATCTTCACCGGTT-GTCTTGGG-TGA---CCGGCAAGTTTACTTTGAAAAAATTAGGGTGCTCAAAGCGGGC---GTG-ACG--CCTGAATAATGGTGCATGGAATAATGGAATAGGACCTCGGTTCTA---TTTT-GTTGGTT-TTCGGAACACGAGGTAATGATTAAGAGGGACAGACGGGGGCATTCGTATTGCGACGCTAGAGGTGAAATTCTTGGACCGTCGCAAGACGAACTACTGCGAAAGCATTTGCCAAGAATGTTTCCATTAATCAAGAACGAAAGTTAGAGGTTCGAAGGCGATCAGATACCGCCCTAGTTCTA-ACCATAAACGATGCCAGCCAGCGATCCGGCTGTGT--TCCTC-AAATGACACGCCGGGCAGCTT--CC-GGGAAGCCAAA-GCTTTTGGGTTCCGGGGGAAGTATGGTTGCAAAGCTGAAACTTAAAGGAATTGACGGAAGGGCACCACCA-GAAATGGAGCCTGCGGCTTAATTTGACTCAACGCGGGTAAACT-CACCCGGCCCGGAC-ACA-GGAA-G-GATTGACAGATTAAGAGCTCTTTCTTGATTCTGTGGGTGGTGGTGCATGGCCGTTCTTAGTTGGTGGGGCGACTTGTCTGGTTAATTCCGAT-AACGAACGAGACTCTAGCCTACTAAATAGACG--CTCCGATCCTTCG------A-GTCG--GACG------TTCTTCTTAGAGGGACAAGCGGCGCT-------TAGCCGCACGAAACAGAGC-AATAACAGGTCTGGGATGCCCTTAGATGTCCGGGGCCGCACGCGCGCTACATTGAAGGAATCAGCG--------TGTGCT-------TTCCCTATC--CGACAGGATTGGGTAACCCGCTGAA--CCTCCTTC-GTGCTGGGGATAGGAGCT-TGT--AATTGTTCTCCTTGAACGAGGAATTCCCAGTAAGCA-CGAGTCATAATCTCGTGTTGATTACGTCCCTGCCCTTTGTCCACACCGCCCGTCGCTACTACTGATTGAATGATTTAGTGAGGTCTTCGGACTGGCGCTCGGA-TTGGCC-TT----CG----GGT---CGAGCCGA-----AG-TG-CCGGAAAGATGACC-AAACTTGA-TCATTTAGA-AG-AAG-TA-AAAGTCGTAA-C-AAGG-TTTCGAGTAGATCGGTCACCCACCCGACCCGTCTTGAAACACGGACCAAGGAGTCTAACATGTGTGCGAGTCAATGGGTCT-CGATTAAGCCCAGAGGCGCAATGAAAGCAAAG-GTCGGA--CT--------CGACTC-CGGCTG-TGTTGGGATCCTCCCTCC---TTCG-CG-GGGG-AGGCGCACCAACGAC-------------CCGTCCTGT-CCGAT----------TTA--------TCGGTTGGGCGGAGTCTGAGCATACACGTTGGGACCCG-AAAGATGGTGAACTATGCCCGGGCAGGACGAGGCCAGAGGAAACTCTGGTGGAGGTCCGCAGCGGTTCTGACGTGCAAATCGATCG--TCAGAT-CCGGG-TATAGG-GGCG-AAAGACTAATCGAACCATC------------------------------------------------------------------------------------------------------------------------------------------------------------------------------------------------------------------------------------------------------------------------------------------------------------------------------------------------------------------------------------------------------------------------------------------------------------------------------------------------------------------------------------------------------------------------------GACGTTATATTTAATTTTTGGGGCGTGGGCTGCTATAGTAGGTACTGCAATAAGAGTATTAATTCGGGGGGAATTAGGCCAACCAGGAAGATTTATTGGAGATGACCAATTATATAATGTAATTGTTACTGCTCATGCTTTTGTTATGATTTTTTTTATAGTTATACCAATTTTAATTGGAGGATTTGGAAATTGATTAGTTCCTTTGATATTAGGGGCTCCTGATATGGCTTTTCCTCGGATAAATAATTTAAGATTTTGATTGTTACCCCCTTCTTTATTACTGTTATTTATCTCTTCTATGGTCGAAATAGGGGTGGGGGCAGGGTGAACAGTTTACCCTCCTTTAGCTTCTTTAGAAGGGCATTCTGGGAGTTCTGTGGATTTTGCTATTTTTTCTTTACATTTAGCTGGGGCTTCTTCTATTATAGGGGCTATTAATTTTATTTCAACTATTTTAAATATGCGGTCCTATGGGATAAGGATAGAAAAGGTTCCTTTATTTGTGTGATCAGTTTTAATTACTGCTGTTTTATTATTATTGTCTTTACCAGTGTTAGCTGGTGCTATCACTATATTATTGACAGACCGCAATTTTAATACTTCTTTTTTTGACCCCTCGGGGGGAGGGGATCCTATTTTGTTCCAGCATTTATTT???????????TCATCCAGAGGTATACATTTTAATTCTTCCTGGGTTTGGCATTGTTTCTCATATTATTAGAGCTGCTGTAGGGAAGCGAGAGCCTTTTGGAAACTTAGGAATAATTTATGCTATAGTAGGAATTGGAGGCATAGGGTTTGTTGTATGGGCACACCATATATTTTCAGTAGGGATAGATGTAGATACTCGGGCGTATTTTACTGCGGCTACTATGATTATTGCGGTCCCTACAGGGATTAAGGTTTTTAGATGAATAGCTACTCTTCATGGTTCTTATTTTAAATTAGAGGCTTCTCTAATATGATGTATTGGTTTTGTATTTTTGTTTACTTTAGGTGGTATTACAGGTGTGGTTTTATCTAATTCTTCTTTAGATATCGTGCTTCATGATACTTATTATGTAGTAGCTCATTTTCATTATGTGTTAAGAATGGGGGCTGTATTTGCTATTTTGGCTGGTGTAACTTATTGATTTCCCTTATTTTTTGGGATATCATTAAATTCTAAAAAATCTAAATTACAATTTATAGTGATATTTGTTGGTGTAAACATAACTTTTTTCCCTCAACATTTTTTGGGTTTAAATGGTATGTCGTAAGAGTACCGGAGGCAAGGCCCCCAGGAAGCAGTTGGCTACCAAAGCCGCTCGAAAAAGCGCACCAGCCACCGGTGGTGTTAAGAAACCCCATCGTTACAGGCCMGGAACTGTCGCTCTYAGAGAAATYCGTCGTTACCAAAAGTCCACCGAGCTCTTGATCCGCAAACTTCCTTTCCAAAGATTGGTGAGAGAAATCGCCCAAGATTTCAAAACCGATCTYCGATTTCAGAGCTCCGCCGTCATGGCTCTTCAAGAAGCTAGCGAAGCTTACTTGGTTGGCTTGTTCGAAGACACCAACTTGTGCGCTATTCACGCCAAGAGA
>Spilasma_duodecimguttata_107
TTCTTATAA-A-----TTT-----AATTA-TAAGTAAAGTCTGCTCAATG----A-AT---------C-A-TT---------------TTAAATAGCCGCAGAA-TTTTAACTGTGCTAAGGTAGCATAATCACTAGTTCCTTAATTAGGATCCTGTATGAAAGACTTAACATTTCAGTTTCT-TTTT-TC---TTTTA--A----TTAT-TTTAAATTAAACT-----AGTA-ATAAAAATGTTACTATAAAAAAAATAGACGACAAGACCCTATTGAACTTTAC--T-GTAGTTT-AGCTGGGGCAGCTAAATAATA-AATATT-T-TA---------T----T-TA-A-CT---TTTTT--TCATA-----------AAT--GATCCA-ATT----CAA---TTGATTACCTG-AA-TAA-GTTACCATAGGGATAACAGCATAATATTTTTT-TAAAGCTCTTATT-AAA-AAAAA--AGATTATGACCTCGATGTTGAATTAATA---AAAC--T-A-TA--T-TAAAGCAAAAA-TTAT-A--------CA--A-GTAGGTCTGTTCGACCTTTAAAATGTTACATAAAAGCTCG-TAGTTGGATCTCAGC-TCAGGCCG-G-ACG-GTCCGCCT---ACCGGTGG-----TCACTGTTCG---AGTCGA-GTG-TT-CCG-----GCGGT--TTCCTC-TG-A--TGATCTTCACCGGTT-GTCTCGGG-TGA---CCGCCAAGTTTACTTTGAAAAAATTAGAGTGCTCAAAGCAGAC---GTG-ACG--TCTGAATAATTGTGCATGGAATAATAGAATAGGACCTCGGTTCTA---TTTT-GTTGGTT-CTCGGAACACGAGGTAATGATTAAGAGGGACAGACGGGGGCATTCGTATTGCGACGCTAGAGGTGAAATTCTTGGACCGTCGCAAGACGAACTACTGCGAAAGCATTTGCCAAGAATGTTTCCATTAATCAAGAACGAAAGTTAGAGGTTCGAAGGCGATCAGATACCGCCCTAGTTCTA-ACCATAAACGATGCCAGCCAGCGATCCGGCTGTGT--TCCTC-AAATGACACGCCGGGCAGCTT--CC-GGGAAACCAAA-GCTTTTGGGTTCCGGGGGAAGTATGGTTGCAAAGCTGAAACTTAAAGGAATTGACGGAAGGGCACCACCA-GAAATGGGGCCTGCGGCTTAATTTGACTCAACACGGGAAATCT-TACCCGGCCCGGAC-ACA-GGAA-G-GATTGACAGATTAAGAGCTCTTTCTTGATTCTGTGGGTGGTGGTGCATGGCCGTTCTTAGTTGGTGGGGCGACTTGTCTGGTTAATTCCGAT-AACGAACGAGACTCTAGCCTACTAAATAGACG--ATCCGATCCTTCT------A-GTCG--GACG------CTCTTCTTAGAGGGACAAGCGGCGTT-------TAGCCGCACGAGACAGAGC-AATAACAGGTCTGGGATGCCCTTAGATGTCCGGGGCCGCACGCGCGCCACATTGAAGGAATCAGCG--------TGTGCT-------CTCCCTGTC--CGAAAGGACTGGGTAACCCGTTGAA--ACTCCTTC-GTGCTGGGGATAGAACCT-TGC--AATGG--GTTCTTGAACGAGGAATTCCCAGTAAGCA-CGAGTCATCAGCTCGTGTTGATTACGTCCCTGCCCTTTGTGCACACCGCCCGTCGCTACTACCGATTGAATGAATTAGTGAGGTCTTCGGACTGGCGCACGAA-TTGGCC-TT----CG----GGT---CGAGTCGT-----CC-TG-CCGGAAAGATGACC--AAC?TGT-TTATTTAGA-GG-AAG-TA-AAAGTCGTA--C-AA?G-KTTTGAGTAGATCGGTCACCCACCCCACCCGTCTTGAAACACGGACCAAGGAGTCTAACATGTGTGCGAGTCAATGGGTCT-CGAATAAGCCCAAAGGCGCAATGAAAGCAAAG-GCCCGA--G----------------TGGCCG-AGCTGGGATCCTCCTTCC---TTCG-CG-TTGG-AGGCGCACCAGCGAC-------------CCGTCCTGT-CTCAT----------TTA--------TGAGTTGGGCGGCGTTTGAGCATACACGTTGGGACCCG-AAAGATGGTGAACTATGCCTGGGCAGGACGAGGCCAGAGGAAACTCTGGTGGAGGTCCGCAGCGGTTCTGACGTGCAAATCGATCG--TCAGAC-CCGGG-TATAGG-GGCG-AAAGACCAATCGAACCATCGTGGGCCCTCGAAATCCTGT-GGCGGGAGGA-TTCAGTCGT-GCTG-CGCGGACGTTC--G--GT---CGAAC-CTG-AC-A--AA-ATTG-----GCTCCGTT-GATTT-GCGGGC-TGTTCGA--CTG-GGCGCTT--TCGTG-C-AGCGGGACGCATTTG-TCTCCCGTCCGA-AGGACCCCGCAACCGGTTCG-GA-----AACGGCCTTAAGGGCGAGAGCTGGCAGGTGGCCGGTGG-C-TG-GCT-TC----G-GCTT-A-GTC-GTCGGT-TGTTAGCCGT--CTCG--TCGCACGGCACGTGGCCGGACCGTGGT--GACGCT-AGGCCCAACAATGGGCTTCT--CCGCCTCCTCCG-TT---CAG---CGGA-CTGC---AGGGAGT--CCT-GGGGCAGGGG---ATTGCGC------GA-CT----GCGGGCGCACGGACTGACTCCGTGGCCCAGCGGT--CG-TC-G-AGCGTCCTC--GTTGGCC--TC-GGTC-------GAA----CCCT--TC-GGAG---TG-CTGGCGGTTAGCGGGAACTTTATATCTGATTTTTGGGGGTTGGGCTGCGATAGTGGGGACGGCGATAAGAGTTTTAATTCGTGTGGAATTGGGGCAAGTTGGTAGTTTTATTGGGGATGACCAAATTTACAATGTTCTTGTAACTGCTCATGCTTTTGTTATAATTTTTTTTATAGTAATACCTATTTTAATTGGGGGTTTTGGTAACTGGTTGGTTCCTTTAATATTAGGGTGCCCTGATATGGCATTTCCACGGATAAATAATTTGAGATTTTGGCTTTTACCCCCCTCTTTAATTTTGTTGTTGATATCCTCCTTAGTTGAGATAGGAGTTGGAGCTGGTTGAACAGTATATCCCCCTTTGGCGGGGCTAGAGGGGCATGGGGGGGCTTCTGTGGATTATGCTATTTTTTCTCTTCATTTAGCTGGGGCTTCCTCTATTATAGGGGCAATTAATTTTATTACAACAATTATTAATATGCGTTCTTATGGTATGAGAATGGAGAAGGTCCCTTTATTTGTTTGATCTGTTCTGATTACGGCTGTTCTTTTATTATTATCTTTACCTGTTTTAGCTGGGGCAATTACAATACTTTTAACGGATCGAAATTTTAATACTTCTTTTTTTGACCCTGCTGGAGGGGGGGATCCTATTTTATTTCAACATTTATTT???????????GCATCCTGAAGTTTATATTTTAATTTTACCGGGATTTGGGATTGTTTCTCATGTTATTAGGGGGTCTGTTGGAAAACGAGAGCCTTTTGGGAATTTAGGGATGATTTATGCCATAGTGGGGATTGGGGGGATAGGTTTTGTTGTGTGGGCGCATCATATATTTTCTGTAGGGATGGATGTTGATACTCGTGCTTATTTTACTGCGGCAACAATAATTATTGCAGTTCCAACAGGAATTAAAATTTTTAGGTGAATAGCAACTTTACATGGTTCCTATTATAAAATAAGGGCCCCTTTATTGTGATGTGTTGGGTTTATTTTTTTGTTTACATTAGGGGGGGTGACGGGGGTTGTTCTTTCTAACTCATCTTTGGATATTGTGTTACATGACACTTATTATGTTGTTGCTCATTTTCATTATGTTTTAAGGATAGGAGCCGTTTTTGCTATTTTAGGGGGGATCACTTATTGGTTTCCTCTATTTTTTGGGTGTAACTTAAGAAGAAAAAAAAGGATGTTACAATTTTATTTAATATTTGTTGGGGTTAATATAACTTTTTTCCCTCAGCATTTTTTAGGATTAAATGGGATG----------------------------------------------------------------------------------------------------------------------------------------------------------------------------------------------------------------------------------------------------------------------------------------------------------------------------------------
>Caerostris_226
TTCTTATAG-------AAT-----TTTTA-TAAGTAACACCTGCTCCATG----A-AT--------------T---------------TTAAATAGCCGCAGAA-ATTTTACTGTGCTAAGGTAGCATAATCATTAGCCTCTTAATTGGAGGCTTGTATGAAAGGTGAAACAATTTAATTTCT-TTTA-TA---TTATT--T----TTAT-TCTAATTTATACT-----AAAA-ATCAAAATATTTTTATTCCTAAAGAAGACGACAAGACCCTATTGAACTTTAC--T-TCAGTTT-AGCTGGGGCAGCTAATTAATT-TTTATT-T-TA---A-----T----T-TA-A-A----ATTTT--TAATA-----------AAT--GACCTT-TTA----TAA---TTGATTATTTG-AT-TAA-GTTACCATAGGGATAACAGCGTAATTTTATTC-TAGAGATCTTATC-TAA-ATTAA--AGATTGCGACCTCGATGTTGAATTAATG---TTAC--T---TA--C-GGGCGCAATAG-CCCA-A--------AA--A-GTTGGTCTGTTCGACCATTCATACATTACATAAAAGCTCG-TAGTTGGATCTCAGC-TCGAGCCG-G-GCG-GTCCGCCT---ACCGGTGG-----TCACTGTCTG--T-GCTCG-GCG-TTATCG-----CCGGT--TTCCCC-TG-A--TGATCTTCACCGGTT-GTCTCGGG-TGA---CCGGCAAGTTTACTTTGAAAAAATTAGAGTGCTCAAAGCAGGC---GCG-ACG--CCTGAATAATGGTGCATGGAATAATGGAATAGGACCTCGGTTCTA---TTTT-GTTGGTT-TTCGGAACACGAGGTAATGATTAAGAGGGACAGACGGGGGCATTCGTATTGCGACGCTAGAGGTGAAATTCTTGGACCGTCGCAAGACGAACTACTGCGAAAGCATTTGCCAAGAATGTTTCCATTAATCAAGAACGAAAGTTAGAGGTTCGAAGGCGATCAGATACCGCCCTAGTTCTA-ACCATAAACGATGCCAGCCAGCGATCCGGCTGTGT--TCCTC-AAATGACACGCCGGGCAGCTT--CC-GGGAAACCAAA-GCTTGTGGGTTCCGGGGGAAGTATGGTTGCAAAGCTGAAACTTAAAGGAATTGACGGAAGGGCACCACCA-GAAATGGAGCCTGCGGCTTAATTTGACTCAACACGGGAAAACT-TACCCGGCCCGGAC-ACA-GGAA-G-GATTGACAGATTAAGAGCTCTTTCTTGATTCTGTGGGTGGTGGTGCATGGCCGTTCTTAGTTGGTGGGGCGACTTGTCTGGTTAATTCCGAT-AACGAACGAGACTCTAGCCTACTAAATAGACG--TCCCGATCCTCTT-G----C-GTCG--GACG------TTCTTCTTAGAGGGACAGGCGGCGTT-------TAGCCGCACGAGACAGAGC-AATAACAGGTCTGGGATGCCCTTAGATGTCCGGGGCCGCACGCGCGCTACATTGAAGGAATCAGCG--------TGTTCT-------CTCCCTGTC--CGACAGGACTGGGTAACCCGTTGAA--CCTCCTTC-GTGCTTGGGATAGGGGCT-TGT--AATTGTTCCCCTTGAACGAGGAATTCCCAGTAAGCG-CGAGTCATAAGCTCGTGTTGATTACGTCCCTGCCCTTTGTCCACACCGCCCGTCGCTACTACCGATTGAATGATTTAGTGAGGTCTTCGGACTGGCGCTCGGA-TTGGCC-TT----CGT---GGT---CGAGCCGA-----AG-TG-CCGGAAAGATGACC-AAACTTGA-TCATTTAGA-GG-AAG-TA-AAAGTCGTAA-C-AAGG-TTTTGAGTAGATCGGTCACCCACCCGACCCGTCTTGAAACACGGACCAAGGAGTCTAACATGTGTGCGAGTCAATGGGTCT-CGAATAAGCCCAGAGGCGCAATGAAAGCAAAG-GTCGGC--CT--------CGACGT-CGACTG-TGTTGGGATCTTCCCTCC---TTCG-CG-GGGG-AGGCGCACCAACGAC-------------CCGTCCTGT-CCGAT----------TTA--------TCGGTTGGGCGGAGTCTGAGCATACACGTTGGGACCCG-AAAGATGGTGAACTATGCCCGGGCAGGACGAGGCCAGAGGAAACTCTGGTGGAGGTCCGCAGCGGTTCTGACGTGCAAATCGATCG--TCAGAT-CCGGG-TATAGG-GGCG-AAAGACTAATCGAACCATCGTGGGCCCTCGAAATCCTGT-GGCGGGAGGA-TTCAGTCGA-GTGA-CGGGGACGTGA--G--GC---CGGAGAGA--CC-AG----AATG-----GT-TCACTTCA----GTGACC-GCTCCGG--CTT-CACGCTT--TCTCG-T-CGTCCGACGCATTTG-TTTCCCGTCCGA-AGGACGCCGCAACCGGTTGG-GG-----AACGGCCTTAAGGTCGGGTAATGGCAGGTGGCCGGTGT-T-CA-GCC-TC----G-TGCT-G-TCT-GCCGGT-TGTTAGCCGT--CCCG--TCGCATGGCTCGTGACCCGACCGTGGT--GTCGCG-AAGCCCCTC-GCGGGCTTCT--ACGCCTCCTCCG-TT---C-G---CGGA-C-GC---CGGGCAT--TGA-GTGGCAGAAGAT-TCCTTCG------CA-CT----GCGGACGCACGGGCTCGCCTCGTGGTCCTGCGGT--CG------GAGGGCTTT--GTTGGTT--GC-TC-T-------TGA----CCCG--TC-GGAG---TG-CTGGCGGTTAGCGGCAACATTATATTTAATTTTTGGGGCGTGGTCAGCAATAGTAGGAACTGCTATAAGAGTAATTATTCGGGTAGAATTAGGTCAACCAGGTAGACTTTTAGGAGATGATCAACTTTATAATGTTATTGTTACAGCACATGCTTTTGTTATGATTTTTTTTATAGTTATACCAATTTTAATTGGGGGATTTGGAAATTGATTAGTCCCTTTAATATTAGGTGCACCTGATATAGCATTTCCACGAATAAATAATTTAAGATTTTGACTTTTACCTCCATCGTTAATATTACTAATTACTTCGTCAATAGTAGAAATAGGGGTAGGGGCAGGTTGAACTGTATATCCTCCTTTAGCTTCTCTTGAGGGTCATGCTGGAAGTTCAGTAGATTTTGCTATTTTTTCACTTCATTTAGCTGGTGCTTCTTCAATTATAGGAGCTATTAATTTTATTTCTACCATTATTAATATGCGTTCAGCAGGAATGACTATAGAAAAGGTTCCTTTATTTGTATGATCAGTTTTAATTACAGCAGTATTGCTATTATTATCTCTTCCTGTTTTAGCAGGGGCTATTACAATATTATTAACTGATCGAAATTTTAATACTTCTTTTTTTGATCCTTCAGGAGGGGGAGATCCTATCTTATTTCAACATTTGTTT???????????ACATCCTGAAGTATATATTTTAATTTTACCAGGATTTGGAATTGTATCTCATATTATTAGATCTGCTGTTGGAAAGCGTGAACCTTTCGGAAATTTAGGTATAATTTATGCTATAGTAGGAATTGGGGGGATAGGATTTGTTGTATGAGCTCACCATATATTTTCAGTAGGAATGGATGTAGATACTCGAGCATATTTTACTGCCGCAACGATAATTATTGCTGTTCCTACTGGAATTAAGGTATTTAGATGAATAGCAACACTTCATGGATCTTATTTTAAATTAGATACACCTTTAATCTGATGTATTGGGTTTGTATTTTTATTTACTTTAGGGGGTGTAACAGGAGTAGTATTATCTAATTCTTCTTTAGATATTGTACTTCATGATACTTATTATGTAGTAGCTCATTTTCATTATGTTTTAAGAATAGGAGCAGTATTTGCTATTTTAGCCGGAATTACTTATTGATTTCCTTTATTTTTCGGAATAATTATAGACGGGAAGAAAACTAAATTACAATTTTATGTAATATTTGTAGGGGTGAATATAACTTTCTTTCCTCCACATTTTTTAGGATTAAATGGGATA----------------------------------------------------------------------------------------------------------------------------------------------------------------------------------------------------------------------------------------------------------------------------------------------------------------------------------------
>Cyrtarachne_bufo
TTCTTAATG-AG----TTT-----AATTT-TAAGTAACACCTGCTCAATG----A-TT---------T-A--T---------------TTAAATAGCCGCGGAA-ATTTAACCGTGCTAAGGTAGCATAATCATTAGTCCTTTAATTAAGGACTTGTATGAATGGTGAGACATTTCAATTACT-TTAT-TA---ATTTA--T----TCTT-TTTAAATTAAACT-----AAGA-ATAAAAATGTTCTTATTTTTAAAAAAGACGACAAGACCCTTTTGAACTTTAC--T-ATTGTTT-AGCTGGGGCAGCTAAAAAAGA-AAAATT-T-TT---------T----A-TA-T-TT---TTTTTT-TAATA-----------AAT--GACCCA-ATA----AAA---TTGATTATTTG-AT-CAA-GTTACCATAGGGATAACAGCGTAATACTTTAT-TTAAGTTCTTATT-TAA-TAAAA--TGATTGCGACCTCGATGTTGAATTAATG---TAAC--T-T-TA--A-TAATGCAATAA-TTTT-A--------AA--A-GTAGGTCTGTTCGACCTTTAAAACATTACATAAAAGCTCG-TAGTTGGATCTCAGC-TCCGGCCG-G-ACG-GTCCGCCT---ACCGGTGG-----TTACTGTTCG--CTGCCGA-GCG-TT-CCG-----GTGGT--TATCTT-CG-A--TGATCTTTACCGGTT-GTCTTGGG-TGA---CCGCCAAGTTTACTTTGAAAAAATTAGAGTGCTCAAAGCAGGC---GCG-ACG--CCTGAATAATTGTGCATGGAATAATGGAATAGGACCTCGGTTCTA---TTTT-GTTGGTT-TTCGGAACACGAGGTAATGATTAAGAGGGACAGACGGGGGCATTCGTATTGCGACGCTAGAGGTGAAATTCTTGGACCGTCGCAAGA---------------------GCCAAGAATGTTTCCATTAATCAAGAACGAAAGTTAGAGGTTCGAAGACGATCAGATACCGTCCTAGTTCTA-ACCATAAACGATGCCAGCCAGCGATCCGGCTGTGT--TCCTC-AAATGACACGCCGGGCAGCTT--CC-GGGAAACCAAA-GCTTATGGGTTCCGGGGGAAGTATGGTTGCAAAGCTGAAACTTAAAGGAATAGACGGAAGGGCACCACCA-GGATTGGAGCCTGCGGCTTAATTTGACTCAACACGGGGAAACT-TACCCGGCCCGGAC-ACA-GGAA-G-GATTGACAGATTAAGAGCTCTTTCTTGATTCTGTGGGTGGTGGTGCATGGTCGTTCTTAGTTGGTGGGGCGACTTGTCTGGTTAATTCCGAT-AACGAACGAGACTCTAGCCTACTAAATAGACG--TTCCCATCCTCTT-G----C-GTGG--GACG------TTCTTCTTAGAGGGACAAGCGGCTTC-------TAGCCGCACGAGACAGAGC-AATAACAGGTCTTAGATGCCCTTAGATGTCCGGGGCCGCACGCGCGCTACATTGAAGGATTCAGCG--------TGTGCT-------TTCCCTGTC--CGAAAGGACTGGGTAACCCGTTGAA--CCTCCTTC-GTGCTGGGGATTGGCGAA-TGT--AATTG-ACGCCATGAACGAGGAATTCCCAGTAAGCA-TGAGTCATCAGCTCGTGCTGATTACGTCCCTGCCCTTTGTACTCACCGCCCGTCGCTACTACTGATTGAGTGATTTAGTGAGGTCTTCGGACTGGCGCTCGGA-TTGGCC-TT----CGC---GGT---CGAGCCGA-----TG-TG-CCGGAAAGATGACC-AAACTTGA-TTACTTAGA-AG-AAG-TA-AAAGTCGTAA-C-AAGG-TTTTGAGTAGATCGGTCACCCACCCGACCCGTCTTGAAACACGGACCAAGGAGTCTAACATGTGTGCGAGTCAATGGGTCT-CGAATAAGCCCAGAGGCGCAATGAAAGCAAAG-GTCGGA--CA--------CGACGC-CGACCG-AGTCGGGATCCCTCCGTC---TCCG-CA-CGGG-GGGCGCACCGACGAC-------------CCGTCCTTT-CCAAT----------TCA--------TTGGTTGGGCGGCGTTTGAGCATACACGTTGGGACCCG-AAAGATGGTGAACTATGCCCGGGCAGGACGAAGCCAGAGGAAACTCTGATGGAGGTCCGCAGCGGTTCTGACGTGCAAATCGATCG--TCAGAT-CCGGG-TATAGG-GGCG-AAAGGCTAATCGAACCATCGTGGGCCCTCGAAATCCTGT-GGCGGGAGGA-TTCAGTTTC-GTGG-CGTGGACTCTG--T--GT---TCGAT-CA--TC-AT----ATTG-----GTTCCGCG-GA-G--GCGGCC-AGTCGGA--CAC-GGATGCT--TAGCG-T-CGCGGAACGCATTTG-TTTCCCGCCCGA-AGGACCCCGCAACCGGTTAC-GA-----AACGGCCTTAAGGACTCCCGACGGCAGTTGACCGGTGA-C-TC-GCC-TCTCGTG-GGTT-G-GTC-GTCGGC-TGTTAGCCAG--AGTG--TCGCATGGC-CGTGGCGTGACCGTGGT--GTCGCG-AGGCCC-TC-TTGGGCTTCT--CCGTCTCCTCCG-TT---C-G---CGGA-C-GC---CTGG-TA---CG-GTGGCAGGGG---TTGGCTC------TG-CT----GCGGGCGCACGGACTGACTCCGTGGCCCAGCGGT--AG--G-T-TGCCTCCTC--GTTGGCT--GC-TA-TTTC----ATA----CCAG--TC-GGAG----G-TTGACGGTTAGCGGGGACTTTATATTTAATTTTTGGGGCTTGATCAGCTATAGTAGGAACTGCAATAAGAGTTTTAATTCGGATTGAGTTAGGACAACCTGGAAGGTTTTTAGGAGATGATCAATTATATAATGTTATTGTTACTGCTCATGCTTTTGTTATAATTTTTTTTATAGTAATACCTATTTTAATTGGAGGTTTTGGAAATTGATTAGTCCCTTTAATGTTAGGGGCTCCTGATATAGCATTTCCTCGTATAAATAATTTAAGGTTTTGATTATTACCCCCCTCTTTATTTTTGTTAATTATTTCATCTATAGTAGAGATAGGGGTTGGAGCGGGTTGAACTGTATATCCTCCTTTAGCTAGATTAGAGGGTCATGCTGGAAGATCTGTTGATTTTGTAATTTTTTCTTTACATTTAGCTGGTGCGTCATCAATTATAGGAGCGATTAATTTTATTTCTACAATTGTAAATATACGTTTTTATGGAATAACTATAGAAAAAGTACCTTTATTTGTTTGGTCAGTTTTAATTACTGCTGTATTATTATTATTGTCTTTACCTGTTTTAGCAGGAGCTATTACTATATTATTAACAGATCGAAATTTTAATACATCTTTTTTTGACCCATCTGGGGGCGGGGATCCTATTTTATTTCAGCATTTGTTT---------------------------------------------------------------------------------------------------------------------------------------------------------------------------------------------------------------------------------------------------------------------------------------------------------------------------------------------------------------------------------------------------------------------------------------------------------------------------------------------------------------------------------------------------------------------------------------------------------------------------TCGTAAGAGTACCGGAGGTAAAGCCCCCAGGAAACAACTGGCCACCAAGGCAGCTCGTAAGAGCGCCCCAGCCACTGGAGGTGTGAAAAAGCCCCATCGTTACAGGCCCGGTACTGTCGCTTTGAGAGAAATCCGTCGTTAYCAGAAATCCACTGAGCTCTTGATCCGTAARCTGCCCTTCCAGCGTTTGGTGAGAGAAATCGCCCAAGATTTCAAAACCGATCTCCGTTTCCAAAGCTCTGCTGTTATGGCTCTGCAGGAAGCTAGCGAAGCTTATTTAGTGGGCTTGTTCGAAGACACTAACTTGTGCGCCATCCACGCCAAGAGA
>Poecilopachys_australasia_34
TTCTTAATG-A-----AAT-----AATTT-TAAGTAACACCTGCTCAATG----A-GT--------------T---------------TTAAATAGCCGCGGAA-ATTTAACTGTGCTAAGGTAGCATAATCATTAGTTTCTTAATTAGAGACTAGCATGAAGGGTGAAACATTTCAATTACT-TTAT-TA---ATTTA--T----TTTTATCAAATTTTAATT-----AAAA-ATTAAAATGTTTTTATTATTTAAAAAGACGACAAGACCCTTTTGAACTTTAC--T-TATGTTA-AGCTGGGGCAGCTTTAAAAAA-ATTATC-T-TC---T-----T----A-TA-A-AT---TACTT--TTATA-----------AAT--GACCCA-ATT----TAA---TTGAATATTTG-AT-CAA-GTTACCATAGGGATAACAGCGTAATATTTTAT-TTAAGCTCTTATT-TAA-TAAAA--TGATTGCGACCTCGATGTTGAATTATTG---TTTC--T-T--T--A-AAATGCAACAA-TTTT-A--------AA--A-GTAGGTCTGTTCGACCTTTAAAACTTTACATAAAAGCTCG-TAGTTGGATCTCAGA-TCCGGCCG-G-ACG-GTCCACCT---ACCGGTGG-----TTACTGTTCG--TTGCCGA-TCG-TT-CAG-----GCGGT--TATTCT-TG-A--TGATCTTCACCGGTT-GTCTCGGG-TGA---CCGCCAAGTTTACTTTGAAAAAATTAGAGTGCTCAAAGCAGAC---GTG-ACG--TCTGAATAATTGTGCATGGAATAATGGAATAGGACCTCGGTTCTA---TTTT-GTTGGTT-TTCGGAACACGAGGTAATGATTAAGAGGGACAGACGGGGGCATTCGTATTGCGACGCTAGAGGTGAAATTCTTGGACCGTCGCAAGACGAACTACTGCGAAAGCATTTGCCAAGAATGTTTCCATTAATCAAGAACGAAAGTTAGAGGTTCGAAGGCGATCAGATACCGCCCTAGTTCTA-ACCATAAACAATGCCAGCCAGCGATCCGGCTGTGT--TCCTC-AAATGACACGCCGGGCAGCTT--CC-GGGAAACCAAA-GCTTTTGGGTTCCGGGGGAAGTATGGTTGCAAAGCTGAAACTTAAAGGAATAGACGGAAGGGCACCACCA-GGATTGGAGCCTGCGGCTTAATTTGACTCAACACGTGGAAACT-TACCCGGCCCGGAC-ACA-GGAA-G-GATTGACAGATTAAGAGCTCTTTCTTGATTCTGTGGGTGGTGGTGCATGGCCGTTCTTAGTCGGTGGTGCGAATTGTCTGGTTAATTCCGAT-AACGGACGAGACTCTAGCCTACTAAATAGACG--TTCCCATCATCTT-G----T-GTGG--GATG------CTCTTCTTAGAGGGACAAGTGGCGTT-------TAGCCGCACGAGACAGAGC-AATAACAGGTCTGAGATGCCCTTAGATGTCCGGGGCCGCACGCGCGCTACATTGAAGGATTCAGCG--------TGTGCT-------TTCCCTGTC--CGAAAGGACTGGGTAACCCGTTGAA--CCTCCTTC-GTGCTGGGGATTGGCGAA-TGT--AATTG-ACGCCATGAACGAGGAATTCCCAGTAAGCA-TGAGTCATCAGCTCGTGCTGATTACGTCCCTGCCCTTTGTACTCACCGCCCGTCGCTACTACCGATTGAGTGATTTAGTGAGGTCTTCGGACTGGCGCTCGGA-TTGGCC-TT----CGC---GGT---CGAGCCGG-----TG-TG-CCGGAAAGATGACC-AAACTTGA-TTACTTAGA-GG-AAG-TA-AAAGTCGTAA-C-AAGG-TTTTGAGTAGATCGGTCACCCACCCGACCCGTCTTGAAACACGGACCAAGGAGTCTAACATGTGTGCGAGTCAATGGGTCT-CGAATAAGCCCAGAGGCGCAATGAAAGCAAAG-GTCGGA--CC--------TGACGC-CGACCG-AGTTGGGATCCCTTCGTC---TCCG-CA-CGAG-GGGCGCACCAACGAC-------------CCGTCCTTT-CCAAT----------TCA--------TTGGTTGGGCGGAGTTTGAGCATACACGTTGGGACCCG-AAAGATGGTGAACTATGCCCGGGCAGGACGAAGTCAGAGGAAACTCTGATGGAGGTCCGCAGCGGTTCTGACGTGCAAATCGATCG--TCAGAT-CCGGG-TATAGG-GGCG-AAAGGCTAATCGAACCATCGTGGGCCCTCGAAATCCTGT-GGCGGGAGGA-TTCAGTTTT-GCGG-CGTGGACTCCG--T--GT---TCGAG-CG--AC-AT----ACAG-----GTTCCGCG-GA-G--GCGGCC-TCTCGGA--CAT-GGAGCTT--TCGCG-T-CGCGGAACGCATTTG-TTTCCCGCCCGA-AGGACCCCGCAACCGGTTAC-GA-----AACGGCCTGAAGGGCACCCGACGGCAGTTGGCCGGTGG-T-CC-GCC-TC----T-GGCG-G-GCT-GTCGGC-TGTTAGCCAG--GGTG--TCGCACGGT-CGTGGCGTGACCGTGGT--GTCGCG-AGGCCC-TC-TTGGGCCCCA--TCGCCTCCTCCG-TT---C-G---CGGA-C-GC---CTGG-AT---CG-GTGGCAGGGG---TGAGCGC------TT-CT----GCGGGCGCACGGACTGACTCCGTGGCCCAGCGGG--AG--A-G-TGCTTCCTCGAGATGGCT--GC-CA-GT------ATA----CCAG--TC-GGAG----G-TTGGCGGTTGGCGGGTACATTATATTTAGTACTAGGGGCTTGATCTGCTATAGTAGGGACTGCAATAAGAGTTTTAATTCGAATTGAATTAGGACAACCTGGAAGATTTTTAGGAGATGATCAATTATATAATGTAATTGTAACTGCGCATGCTTTTGTAATAATTTTTTTTATAGTTATACCTATTTTGATTGGTGGTTTTGGAAATTGATTAGTTCCTTTAATATTAGGGGCCCCTGATATAGCATTTCCTCGAATAAATAATTTAAGTTTTTGATTACTCCCCCCTTCTTTATTTCTTTTAATTATTTCTTCAATAGTAGAGATAGGAGTAGGTGCGGGATGAACTGTATACCCTCCCTTATCTGGATTAGAAGGGCATGCTGGAAGATCTGTAGATTTTGCTATTTTTTCTCTTCATTTAGCAGGGGCTTCATCAATTATAGGGGCTATTAATTTTATTTCAACCATTATTAATATACGATTTTATGGAATAACTATAGAAAAGGTTCCTTTATTTGTTTGGTCTGTTTTAATCACAGCTGTCTTATTATTATTGTCTTTACCAGTATTGGCTGGTGCTATTACAATATTATTAACAGATCGAAATTTTAATACATCTTTTTTTGATCCTTCTGGGGGCGGGGATCCTATTTTATTTCAACATTTATTTTGATTTTTTGGGCACCCTGAGGTTTATATTTTAATTTTACCAGGTTTTGGTATAGTTTCTCATATTATTAGATCTTCTGTAGGAAAACGGGAACCTTTTGGAAATTTAGGAATAATTTATGCTATAGTTGGAATTGGTGGAATAGGGTTTGTAGTATGAGCACATCATATATTTTCTGTAGGAATAGATGTAGACACTCGGGCTTATTTTACTGCGGCCACCATAATTATTGCGGTTCCTACTGGGATTAAAGTATTTAGCTGAATAGCAACTTTACATGGATCTTATTTTAAGTTTGATACTTCTTTAATGTGATGTATTGGCTTTATTTTTTTATTTACAATAGGGGGTATTACTGGAGTAGTTTTATCTAATTCTTCTTTAGATATTATTTTACATGATACTTATTATGTAGTAGCACATTTTCATTATGTATTAAGAATGGGGGCTGTATTTGCTATTTTAGCCGGAATTACTTATTGATTTCCTCTTTTTTTTGGAATACAAATGAATACAAAAAAAACTAAATTACAGTTTTATACAATATTTATTGGGGTAAATATGACTTTTTTTCCTCAACATTTTTTAGGAATAAATGGGATATCGTAAGAGTACTGGAGGTAAAGCCCCCAGGAAACAACTGGCTACCAAGGCTGCTCGTAAGAGCGCCCCAGCCACTGGAGGTGTGAAAAAGCCCCATCGTTACAGGCCCGGAACTGTCGCTTTGAGAGAAATCCGTCGTTATCAGAAATCCACTGAGCTCTTGATCCGCAAACTGCCATTCCAGCGTTTGGTGAGAGAAATCGCTCAAGATTTCAAAACCGATCTCCGTTTCCAAAGCTCTGCTGTTATGGCTCTGCAGGAAGCTAGCGAAGCTTATTTAGTGGGCTTGTTCGAAGACACTAACTTGTGCGCTATCCACGCCAAGAGA
>Micrathena_gracilis
TTCTTATTA-A-----AAT-----TATAA-TAAGTAACATCTGCTCAATG----A-AT--------------A---------------TTTAATAGCCGCGGAA-TTTTAACCGTGCTAAGGTAGCATAATCATTAGCCCTATAATTGAGGGCTTGTATGAATGATGAAACATTTCAATAACT-TTTT-TA---ATATT--T----CTAA-TTTAACTTTAATT-----AAAA-GTTAAAATACTTTTATATTAATAATAGACGACAAGACCCTAATGAACTTCAC--T-TTAGTTT-AGCTGGGGCAGCAAAACAAAA-ATAATT-T-TT---T-----T----T-TA-A-AT---TTTTT--AAATA-----------AAT--GACCCA-TTA----CAA---TTGATTATTTG-TT-CAA-GTTACCATAGGGATAACAGCGTAATTAATTTT-TGAAGCTCTTATT-TAA-AAATATTAGATTGCGACCTCGATGTTGAATTCTTG---TTAC--T-A-TT--T-TAACGCAACCG-TTAA-A--------TA--A-GTGGGTCTGTTCGACCCTTAAACCAATACATAAAAGCTCG-TAGTTGGATCTCAGC-TCGGGCCG-G-ACG-GTCCGCCT---ACCGGTGG-----TTACTGTTCG--CTGCTCA-GCG-TT-CGG-----TCGGA--TGTACC-CG-A--TGATCTTCACCGGTT-GTCTCGTG-CGT---CCGGCAAGTTTACTTTGAAAAAATTAGAGTGCTCAACGCAGGC---GTG-ATG--CCTGAATATTTGTGCATGGAATAATGGAATAGGACCTCGGTTCTA---TTTT-GTTGGTT-TTCGGAACACGAGGTAATGATTAAGAGGGACAGACGGGGGCATTCGTATTGCGACGCTAGAGGTGAAATTCTTGGACCGTCGCAAGACGAACTACTGCGAAAGCATTTGCCAAGAATGTTTCCATTAATCAAGAACGAAAGTTAGAGGTTCGAAGGCGATCAGATACCGCCCTAGTTCTA-ACCATAAACGATGCCAGCCAGCGATCCGGCTGTGT--TCCTC-AAATGACACGCCGGGCAGCTT--CC-GGGAAACCAAA-GCTTTTGGGTTCCGGGGGAAGTATGGTTGCAAAGCTGAAACTTAAAGGAATTGACGGAAGGGCACCACCA-GGCATGGAGCATGCGGCTCAATTTGACTCAACACGGGGAAACT-TATCCGGCCCGGAC-ACA-GGAA-G-GATTGACAGATTAAGAGCTCTTTCTTGATTCTGTGGGTGGTGGTGCATGGTCGTTCTTAGTCCGTTGGGTGACTTGTCAGGTTAATTCCGAT-AACGAACGAGACTCTAGCCTACTAAATAGACG--TTCCGGTCCTCTT-T----A-GCCG--GACG------TTCTTCTTAGAGGGACAAGCGGCGTC-------CAGCCGCACGAGACAGAGC-AATAACAGGTCTGAGATGCCCTTAGATGTCCGGGGCCGCACGCGCGCTACATTGAAGGAGTCAGCG--------TGTTCT-------CTCCCTGTC--CGACAGGACTGGGTAACCCGTTGAA--CCTCCTTC-GTGCTGGGGATAGAAAAT-TGT--AATTATTTTTCTTGAACGAGGAATTCCCAGTAAGCA-CGAGTCATCAGCTCGTGTTGATTACGTCCCTGCCCTTTGTGCACACCGCCCGTCGCTACTACCGATTGAATGATTTAGTGAGGTCTTCGGATTGGCGCTCGGA-TTGGCC-TT----CGC---GGT---CGAGCCGA-----CG-TG-CCGAAAAGACGATC-AAACTTGA-TTATTTAGA-GG-AAG-TA-AAAGTCGTAA-C-AAGG-TTTTGAGTAGATCGGTCACCCACCCGACCCGTCTTGAAACACGGACCAAGGAGTCTAACATGTGTGCGAGTCAATGGGTCT-CGAATAAGCCCAAAGGCGCAATGAAAGCAAAG-GTCGTG--CG--------CGACGTACGACCG-TGTTGGGATCCTCCCTCC---TTTG-CG-TGGG-AGGCGCACCAACGAC-------------CCGTCCTGT-TCGAT----------TTA--------TCGATTTGGCGGAGTCTGAGCATACACGTTGGGACCCG-AAAGATGGTGAACTATGCCCGGGCAGGACGAAGCCAGAGGAAACTCTGGTGGAGGTCCGCAGCGGTTCTGACGTGCAAATCGATCG--TCAGAT-CCGGG-TATAGG-GGCG-AAAGACCAATCGAACCATCGTGGGCCCTCGAAGCCCTGT-GGCGGGAGGA-TTCAGTTCG-TTTG-CGGGTGCGCAG--A--GT---CCGAC-TA--GG-AC-AG-TACT-----GA-CCGCGCGA-C--GCGGCA-GGTCGGAA-CCT-CGCGATC--TCCTG-C-TCTCGGACGCATTTGTTTTCCCGTCCAA-AGGACCCAGCAACCGGTTCG-GA-----AACGGCCTTAAGGGCGAGAAACGGCAGGTGGCCGGTGG-CTCC-GCC-TC----G-TGCG-G-GTC-GTCGGT-TGTTAGCCAT--CTCG--TCGCACGGCACGTGGCCGGACCGAGGT--GTCTCT-ATGGCCCTGAATGGGCTTTCTTCCGCCTCCTCCG-TT---TAGC--CGGA-T-GC---CGGG-GAGGATC-GTGGCAGAGG---TTCGCAC------TT-CC----CAGGGCGCACGGACCGACTCCGTGGCCAGGTGGAAATG--G-A-AGCGTCCTC--GTTAGCC--GC-GA-C-------GCG----CCCG--TC-GGAG----G-TTGGCGGTTGGCTGGAACTTTATATCTAATTTTTGGTGCTTGATCTGCTATAGTAGGTACTGCTATAAGTGTTTTAATCCGTATTGAATTAGGACAGATAGGTAGATTTATAGGAGATGACCAGTTATATAATGTTATTGTAACTGCTCATGCTTTTATTATAATTTTTTTTATGGTTATACCAATTATAATTGGTGGTTTTGGAAATTGGTTAGTTCCTTTAATATTAGGGGCTCCAGATATAGCTTTTCCGCGAATAAATAACTTGAGATTTTGATTATTACCTCCCTCGTTATTAATATTAATTATTTCTTCAATAGTTGAAATAGGGGTTGGGGCTGGATGAACTGTTTATCCCCCTTTAGCTTCACTAGAAGGACATGCTGGAAGATCAGTAGATTTTGCTATTTTTTCTTTACATTTAGCAGGGGCTTCTTCTATTATAGGGGCTATTAATTTTATTTCTACTATTTTAAATATACGAATGTTAGGAATAACAATGGAAAAGGTTCCTTTGTTTGTATGATCTGTTTTTATTACTGCTATTCTTTTGCTTTTATCTTTGCCAGTATTGGCTGGGGCTATTACTATATTATTAACTGATCGAAATTTTAATACCTCTTTTTTTGACCCTTCAGGGGGAGGGGATCC-------------------------------------------------------------------------------------------------------------------------------------------------------------------------------------------------------------------------------------------------------------------------------------------------------------------------------------------------------------------------------------------------------------------------------------------------------------------------------------------------------------------------------------------------------------------------------------------------------------------------------------------------TCGTAAAAGTACCGGAGGCAAGGCCCCCAGAAAACAACTGGCAACTAAGGCCGCTCGAAAGAGCGCCCCAGCCACCGGAGGTGTTAAGAAGCCCCATCGTTACAGGCCCGGWACTGTKGCTTTGAGAGAAATCCGTCGTTATCAAAAATCCACCGAGCTTCTGATCCGCAAATTGCCATTCCAACGTTTGGTGAGAGAAATAGCTCAGGATTTCAAAACCGACCTGCGATTCCAGAGCTCTGCTGTCATGGCCCTTCAAGAAGCTAGCGAAGCTTATTTAGTGGGATTGTTCGAAGACACTAACTTGTGCGCAATTCACGCTAAGAGA
>Gasteracantha_cancriformis
TTCTTAATA-T-----TTT-----CTTAT-TAAGTATAACCTGCTCAATG----A-CC-----------A--T---------------TTTAATAGCCGCAGAA-ATTTAACTGTGCTAAGGTAGCATAATCATTAGCTCTTTAATTAAGAGCTCGTATGAAAGGTTAAACATTATATATTCTATAAC-CC---TTTTA--A----TAGA-TCAAAATTTAATT-----AAGA-ATCAAAATGTTCTTATTATATAAATAGACGATAAGACCCTATTGAACTTTAC--T-TTAGTTT-AACTGGGGCAGTTAACTAATA-ATAATC-T-TA---------A----T-TA-A-TC---TCTTT--TTATA-----------AA---AATCCA-ATC----TAT---TTGA--ATTTG-AA-TAA-GTTACCATAGGGATAACAGCGTAATTTGTTTC-TAAAGTTCTTATT-TAA-AAACA--AGATTGCGACCTCGATGTTGAATTAGTG---TTCC--T-T-TT--T-AAATGCAACAA-TTTT-A--------AA--A-GTAGGTCTGTTCGACCTTTAAAACATTACATAAAAGCTCG-TAGTTGGATCTCAGC-TCCGGCCG-G-GCG-GTCCACCT---TTCGGTGG-----TTACTGCTCG--ACGCCGA-GCG-TT-TCG-----GCGGT--TATTCT-TG-A--TGATCTTCATCGGTT-GTCTCGGG-TGA---CCGCCAAGTTTACTTTGAAAAAATTAGAGTGCTCAAAGCAGAC---GTG-ACG--TCTGAATAATTGTGCATGGAATAATGGAATAGGACCTCGGTTCTA---TTTT-GTTGGTT-TTCGGAACACGAGGTAATGATTAAGAGGGACAGACGGGGGCATTCGTATTGCGACGCTAGAGGTGAAATTCTTGGACCGTCGCAAGACGAACTACTGCGAAAGCATTTGCCAAGAATGTTTCCATTAATCAAGAACGAAAGTTAGAGGTTCGAAGGCGATCAGATACCGCCCTAGTTCTA-ACCATAAACGATGCCAGCCAGCAATCCGCCTGTGT--TCCTC-AAATGACACGGCGGGCGGCTT--CC-GGGAAACCAAA-GCTTTTGGGTTCCGGGGGAAGTATGGTTGCAAAGCTGAAACTTAAAGGAATTGACGGAAGGCCACTACCA-GAAATGGAGCCTGCGGCTTAATTTGACTCAACACGGGGAAACT-TACCCGGCCCGGAC-ACA-GGAA-G-GATTGACAGATTAAGAGCTCTTTCTTGATTCTGTGGGTAGTGGTGCATGGTCGTTCGTAGTTGGTGGGGCGACTTGTCTGGTTAATTCCGAT-AACGAACGAGACTCTAACCTACTAAATAGACG--TTCCGATCCTCTT-G----A-GTCG--GACG------TTCTTCTTAGAGGGACAGGCGGCGTC-------TAGCCGCACGAGACAGAGC-AATAACAGGTCTTGGATGCCCTTAGATGTCCGGGGCCGCACGCGCGCTACATTGAAGGAATCAGCG--------TGTGCT-------TTCCCTGTC--CGAAAGGACTGGGTAACCCGTTGAA--CCTCCTTC-GTGCTGGGGATTGGCGCC-TGT--AATTTCTCGCCATGAACGAGGAATTCCCAGTAAGCA-CGAGTCATCAGCTCGTGTTGATTACGTCCCTGGCCTTTGTGCACACCGCCCGTCGCTACTACCGATTGAATGATTTAGTGAGGTCTTCGGACTGGCGCTCGGA-TTGGCC-TT----CGC---GGT---CGAGCCGG-----TG-TG-CCGGAAAGATGACC-AAACTTGA-TCATTTAGA-GG-AAG-TA-AAAGTCGTAA-C-AAGG-TTTTGAGTAGATCGGTCACCCACCCGACCCGTCTTGAAACACGGACCAAGGAGTCTAACATGTGTGCGAGTCAATGGGTCT-CGAATAAGCCCAGAGGCGCAATGAAAGCAAAG-GTCGGA--CG--------AGACGC-CGACCG-AGTTGGGATCCTCCTTCC---TTCG-CG-TCGG-AGGCGCACCAACGAC-------------CCGTCCTTT-CCCAT----------TTA--------TGGGTCGGGCGGAGTTTGAGCATACACGTTGGGACCCG-AAAGATGGTGAACTATGCCCGGGCAGGACGAGGCCAGAGGAAACTCTGGTGGAGGTCCGCAGCGGTTCTGACGTGCAAATCGATCG--TCAGAT-CCGGG-TATAGG-GGCG-AAAGACTAATCGAACCATCGTGGGCCCTCGAAATCCTGT-GGCGGGAAGA-TTCAGTCGA-GTGG-CGTGGACACTC--G--GT---CGGAG-AA--CG-A--AC-CATG-----GCTCCGCGACA-G--GCGGCC-TCTCCGA--TCG-TGTGCTT--TCGCG-C-TGCGAGACGCATTTG-TTTCCCGTCCGA-AGGACCCCGCAACCGGTTCG-AA-----AGCGGCCACGAGGGTCGGAGACGGCAGTTGGCCGGTGG-C-GT-TCCTCC----G-TGTT-C-GTC-GTCGGT-TGCTAGCCAT--CCGG--CC--CAGGCTCGCGGGCGGACCGTGGC--GACGCG-AGGCCCATC-TTGGGCTTCA--TCGCCTCCTCCG-TT---C-GC-ACGGA-T-GC---CGGGAAT--CTC-CTGGCAGTGG---TACGCAC------TG-CT----GCGGGCGCACGGACTGACTCCGTGGCCCAGCGGC--AG--C-G-AGCGTCTTC--AATGGCC--GG-GAGT-------AAG----CCCG--TC-GGAG----G-TTGGCGGTTAGCGGGAACTTTATATTTAATTTTAGGGGCTTGATCAGCAATGGTCGGTACTGCAATAAGAGTATTAATTCGAATTGAATTAGGACAGCCAGGTAGATTTATTGGTGATGATCAATTATATAATGTGGTAGTAACTGCTCATGCTTTTGTTATAATTTTTTTTATAGTAATACCAATCCTAATTGGTGGTTTTGGGAATTGATTGGTACCTTTAATGTTAGGAGCACCAGATATGGCTTTTCCTCGGATAAATAATTTAAGATTTTGGTTATTACCTCCTTCTTTACTACTTTTAGTAATTTCTAGAATAGTGGAAATGGGAGTGGGGGCTGGTTGAACTGTGTACCCTCCATTAGCTAGATTAGAGGGACATGCCGGAAGATCAGTTGATTTTGCAATTTTCTCTTTACATTTAGCAGGGGCTTCTTCAATTATAGGGGCTATTAATTTTATTTCAACTATTATTAATATACGATTTTATGGAATAACTATAGAAAAGGTTCCTTTATTTGTTTGATCTGTATTAATTACTGCTGTATTACTACTTTTATCTCTTCCTGTTTTAGCGGGGGCTATTACTATATTACTAACTGACCGAAATTTTAATACTTCTTTTTTTGATCCTTCTGGGGGGGGGGACCCTATTTTATTTCAACATTTATTTTGATTTT????TCATCCTGAAGTTTATATTTTAATTTTACCTGGATTCGGGATAGTATCCCATATTATTAGATCTTCTGTTGGTAAACGGGAGCCTTTTGGTAATTTAGGGATAATTTATGCAATGGTAGGAATTGGAGGTATAGGATTTGTTGTTTGGGCTCATCATATATTTTCTGTAGGAATAGATGTTGATACACGGGCTTATTTTACTGCAGCAACTATAATTATTGCTGTCCCCACAGGGATTAAGGTGTTTAGTTGAATAGCAACTTTGCATGGATCTTATTTTAAATTTGACTCGTCTTTACTATGATGTATTGGATTTATTTTTCTATTTACTTTAGGGGGGATCACTGGTGTAGTTTTATCAAATTCTTCTTTGGATATCGTTCTTCATGACACTTATTATGTTGTCGCTCATTTCCATTATGTTTTAAGAATAGGGGCTGTATTTGCGATTTTGGGAGGAATCACTTATTGATTTCCTTTGTTTTTTGGAATAATTATAAATAGAAAAAAAACTAAATTACAATTTTATGTTATATTTATTGGGGTGAATTTAACTTTTTTTCCCCAACATTTTCTTGGTCTTAATGGAATACCGTAAAAGTACCGGAGGCAAAGCCCCCAGAAAACAACTGGCTACTAAGGCCGCTCGTAAGAGCGCCCCAGCCACCGGGGGCGTGAAAAAGCCCCATCGTTACAGGCCCGGTACTGTCGCTTTGAGAGAAATCCGTCGTTACCAGAAATCTACTGAACTTCTGATCCGCAAACTGCCCTTCCAGCGSTTGGTAAGAGAAATCGCTCAGGATTTCAAAACCGATCTCCGTTTCCAAAGCTCTGCAGTTATGGCTCTCCAGGAAGCCAGCGAAGCTTACTTAGTCGGCTTGTTTGAAGATACCAACTTGTGCGCTATTCACGCCAAGCGA
>Austracantha_minax
TTCTTAATG-A-----ATT-----TATAT-TAAGTATTACCTGCTCAATG----A-AA--------------T---------------TTAAATAGCCGCAGAA-ATTTAACTGTGCTAAGGTAGCATAATCATTAGTCCTTTAATTAAGGGCTCGTATGAATGGTAATACACTTCATATCCT-ATAA-AT---TTTAA--T----CCTT-TTAAAATTAAATC-----AAGA-ATAAAAATGTTCTTATTCTAAAAACAGACGATAAGACCCTATTGAACTTAAC--T-TTAGTTT-AGCTGGGGCAGCTATAAAAAA-ATAATC-T-TA---------T----T-TC-A-TC---TTTTT--AAATA-----------AAC--GACCCA-ATA----AAA---TTGAATATATG-AA-AAA-GTTACCATAGGGATAACAGCGTAATATTTTTT-TAAAGTTCTTATT-TAA-AAAAA--AGATTGCGACCTCGATGTTGAATTAATG---TACC--T-T-TA--T-AAATGCAGTAA-TTTATT--------AA--A-GTGGGTCTGTTCGACCCTTAAAACATTACATAAAAGCTCG-TAGTTGGATCTCAGC-TCCGGCCG-G-ACG-GTCCGCCT---TTCGGTGG-----TTACTGTTCG--ATGCCGA-GCG-TT-TCG-----GCGGT--TATTCT-TG-A--TGATCTTCACCGGTT-GTCTCGGG-TGA---CCGCCAAGTTTACTTTGAAAAAATTAGAGTGCTCAAAGCAGAC---GTG-ACG--TCTGAATAATTGTGCATGGAATAATGGAATAGGACCTCGGTTCTA---TTTT-GTTGGTT-TTCGGAACACGAGGTAATGATTAAGAGGGACAGACGGGGGCATTCGTATTGCGACGCTAGAGGTGAAATTCTTGGACCGTCGCAAGACGAACTACTGCGAAAGCATTTGCCAAGAATGTTTCCATTAATCAAGAACGAAAGTTAGAGGTTCGAAGGCGATCAGATACCGCCCTAGTTCTA-ACCATAAACGATGCCAGCCAGCAATCCGCCTGTGT--TCCTC-AAATGACACGGCGGGCGGCTT--CC-GGGAAACCAAA-GCTTTTGGGTTCCGGGGGAAGTATGGTTGCAAAGCTGAAACTTAAAGGAATTGACGGAAGGTCA-CACCA-GAAATGGAGCCTGCGGCTTAATTTGACTCAACACGGGGAAACT-TACCCGGCCCGGAC-ACA-GGAA-G-GATTGACAGATTAAGAGCTCTTTCTTGATTCTGTGGGTGGTGGTGCATGGCCGTTCGTAGTTGGTGGGGCGACTTGTCTGGTTAATTCCGAT-AACGAACGAGACTCTAGCCTACTAAATAGACG--TTCCGATCCTCTT-G----A-GTCG--GACG------TTCTTCTTAGAGGGACAAGCGGCGTT-------TAGCCGCACGAGACAGAGC-AATAACAGGTCTGGGATGCCCTTAGATGTCCGGGGCCGCACGCGCGCTACAATGAAGGAATCAGCG--------TGTGCT-------TTCCCTGTC--CGAAAGGACTGGGTAACCCGTTGAA--CCTCCTTC-GTGCTGGGGATTGGCGCC-TGT--AATTACTCGCCATGAACGAGGAATTCCCAGTAAGCA-CGAGTCATCAGCTCGTGTTGATTACGTCCCTGACCTTTGTCCACACCGCCCGTCGCTACTACCGATTGAATGATTTAGTGAGGTCTTCGGACTGGCGCTCGGA-TTGGCC-TT----CGC---GGT---CGAGCCGG-----TG-TG-CCGGAAAGATGACC-AAACTTGA-TCATTTAGA-GG-AAG-TA-AAAGTCGTAA-C-AAGG-TTTTGAGTAGATCGGTCACCCACCCGACCCGTCTTGAAACACGGACCAAGGAGTCTAACATGTGTGCGAGTCAATGGGTCT-CGAATAAGCCCAGAGGCGCAATGAAAGCAAAG-TTCGGA--CG--------AGACGC-CGAACG-AGTTGGGATCCTCCTTCC---TTCG-CG-CTGG-AGGCGCACCAACGAC-------------CCGTCCTGT-CCCAT----------TCA--------TGGGTTGGGCGGAGTTTGAGCATACACGTTGGGACCCG-AAAGATGGTGAACTATGCCCGGGCAGGACGAGGCCAGAGGAAACTCTGGTGGAGGTCCGCAGCGGTTCTGACGTGCAAATCGATCG--TCAGAT-CCGGG-TATAGG-GGCG-AAAGACTAATCGAACCATCGTGGGCCCTCGAAATCCTGT-GGCGGGAAGA-TTCAGTCGA-GCGG-CGCGGACACTC--G--GT---CGGAG-AA--CG-AT-TT-CATG-----GCTCCTCGCGA-C--GAGGCC-TCTCCGA--TCC-TGTGCTT--TCGCG-A-AGCGAGACGCATTTG-TTTCCCGTCCGA-AGGACCCCGCAACCGGTTCG-AA-----AACGGCCATGAGGGTCGGAGACGGCAGTTGGCCGGTGG-C-GT-TCC-TC---AG-TGTT-C-GTC-GTCGGT-TGCTAGCCAT--CCGG--CC--CGGGCTCGTGGGCGGACCGTGGT--GTCGCG-AGGCCC-TC-TTGGGCTTCT--TCGCCTCCTCCG-TT---C-G---CGGA-C-GC---CGGG-AT--CCC-GTGGCAGGGG---TACGCAC------TA-CT----GCGGGCGCACGGACTGACTCCGTGGCCCAGCGGT--TG--C-C-AGCGTCCTT--GATGGCC--GC-GGCT-------GAA----CCCG--TC-GGAG----G-TTGGCGGTTGGCGGGAACTTTATACCTAATTTTAGGGGCATGATCTGCTATAGTAGGGACTGCAATAAGAGTATTAATTCGAATTGAGCTTGGTCAACCAGGAAGATTTATTGGGGATGATCAATTGTATAATGTAGTGGTAACTGCTCATGCTTTTGTAATAATTTTTTTTATAGTTATACCTATTTTAATTGGGGGGTTTGGAAATTGATTAGTTCCTTTAATATTAGGAGCTCCTGATATAGCTTTTCCTCGAATAAATAATTTAAGATTTTGATTATTACCTCCTTCATTATTTCTTTTAGTAATTTCATCAATAGTTGAGATAGGGGTGGGAGCAGGATGAACTGTTTATCCTCCTTTAGCTGGTTTGGAAGGGCATGCCGGAAGATCTGTTGATTTTGCTATTTTTTCTCTTCATTTAGCGGGAGCTTCTTCAATTATAGGGGCTATTAATTTTATTTCTACTATTATTAATATACGATCTTACGGAATAAGAATAGAAAAGGTTCCTTTATTTGTTTGGTCTGTTTTAATTACTGCTGTTTTACTTTTATTATCATTACCTGTATTAGCAGGGGCTATTACTATATTATTAACTGATCGAAATTTTAATACCTCTTTCTTTGACCCTTCGGGCGGAGGGGATCCTATTTTATTTCAACATTTATTT???????????TCATCCAGAAGTTTATATTTTGATTTTGCCTGGATTTGGTATAGTATCTCATATTATTAGGGCTTCTGTTGGTAAGCGGGAGCCTTTTGGAAATTTAGGAATAATTTATGCTATAGTAGGAATTGGGGGAATAGGATTTGTAGTTTGAGCTCATCATATATTTTCTGTAGGGATAGATGTTGATACTCGAGCTTATTTTACTGCAGCAACTATGATTATTGCTGTACCAACTGGGATTAAGGTATTTAGATGAATGGCAACTTTACATGGCTCTTATTTTAAGTTTGATACATCTTTGATATGATGTATTGGGTTTATTTTTTTATTTACTTTAGGGGGAATTACAGGGGTAGTTTTATCTAATTCTTCATTAGATATTATTTTACATGATACTTATTACGTTGTTGCTCATTTTCATTATGTATTAAGAATAGGAGCGGTTTTTGCAATTTTAGCTGGTGTAACTTATTGATTTCCGTTATTTTTCGGAGTTTTGATGAATGGAAAGAAAACTAAATTACAATTTTATGTAATATTTATTGGGGTAAATATAACTTTTTTTCCTCAGCATTTTTTAGGGTTAAATGGGATA----------------------------------------------------------------------------------------------------------------------------------------------------------------------------------------------------------------------------------------------------------------------------------------------------------------------------------------
>Acanthepeira_stellata
TTCTTACTA-A-----AAT-----TATAC-TAAGTAACACCTGCTCAATG----A-AT-----------T--C---------------TTAAATAGCCGCGGAA-ATTTAACCGTGCTAAGGTAGCATAATCATTAGCCTCTTAATTAGAGGCTCGTATGAACGGTGAAATAATTCATTTACT-TTAT-TT---GTTAA--T----TTTA-TTTAATTTAAATT-----AAGA-ATAAAAATGTTCTTATTTTTAAAAAAGACGATAAGACCCTTTTGAACTTTAC--T-GAAGTTT-GGCTGGGGCAGCCAAAAAATA-AATATC-T-TT---T-----A----A-TA-T-TT---TTTTTT-CAATA-----------AAA--GACCCA-ATA----AAA---TTGATTAATTG-AA-CAA-GTTACCATAGGGATAACAGCGTAATATTTTTT-TAAAGCTCTTATA-AAA-AAAAA--TGATTACGACCTCGATGTTGAATTAGTA---TAAC--T-T-TA--G-AGATGCAGWAA-TCCT-A--------AA--A-GTAGGTCTGTTCGACCTTTTAAATACTACATAAAAGCTCG-TAGTTGGATCTCAGC-TCCGGCCG-G-ACG-GTCCGCCT---ACCGGTGG-----TTACTGTTCG--TCGCCGA-GCG-TT-CAG-----GCGGT--TATTCT-TG-A--TGATCTTCACCGGTT-GTCTCGGG-TGA---CCGCCAAGTTTACTTTGAAAAAATTAGAGTGCTCAAAGCAGGC---GCG-ACG--CCTGAATAATTGTGCATGGAATAATGGAATAGGACCTCGGTTCTA---TTTT-GTTGGTT-TTCGGAACACGAGGTAATGATTAAGAGGGACAGACGGGGGCATTCGTATTGCGACGCTAGAGGTGAAATTCTTGGACCGTCGCAAGACGAACTACTGCGAAAGCATTTGCCAAGAATGTTTCCATTAATCAAGAACGAAAGTTAGAGGTTCGAAGGCGATCAGATACCGCCCTAGTTCTA-ACCATAAACGATGTCAGCCAGCAATCCGCCTGTGT--TCCTC-AAATGACACGGCGGGCGGCTT--CC-GGGAAACCAAA-GCTTTTGGGTTCCGGGGGAAGTATGGTTGCAAAGCTGAAACTTAAAGGAATTGACGGAAGGGCACCACCA-GAAATGGAGCCTGCGGCTTAATTTGACTCAACACGGGGAAACT-TACCCGGCCCGGAC-ACA-GGAA-G-GATTGACAGATTAAGAGCTCTTTCTTGATTCTGTGGGTGGTGGTGCATGGCCGTTCTTAGTTGGTGGGGTGACTTGTCTGGTTAATTCCGAT-AACGAACGAGACTCTAGCCTACTAAATAGACG--TTCCGATCCTCTT-T----C-GTCG--GACG------TTCTTCTTAGAGGGACAAGCGGCGTT-------TAGCCGCACGAGACAGAGC-AATAACAGGTCTGGGATGCCCTTAGATGTCCGGGGCCGCACGCGCGCTACATTGAAGGAATCAGCG--------TGTGCT-------TTCCCTGTC--CGACAGGACTGGGTAACCCGTTGAA--CCTCCTTC-GTGCTGGGGATTGGAGAT-TGT--AATTGTCCTCCATGAACGAGGAATTCCCAGTAAGCA-CGAGTCATCAGCTCGTGTTGATTACGTCCCTGCCCTTTGTCCACACCGCCCGTCGCTACTACCGATTGAATGATTTAGTGAGGTCTTCGGACTGGCGCTCGGA-TTGGCC-TT----CGC---GGT---CGAGCCGG-----TG-TG-CCGGAAAGATGACC-AAACTTGA-TCATTTAGA-GG-AAG-TA-AAAGTCGTAA-C-AAGG-TTTTGAGTAGATCGGTCACCCAYCCGACCCGTCTTGAAACACGGACCAAGGAGTCTAACATGTGTGCGAGTCAATGGGTCT-CGAATAAGCCCAGAGGCGCAATGAAAGCAAAG-GTCGGA--CT--------CGACGC-CGGCCG-AGTTGGGATCCTCCCTCC---TTCG-CG-TGGG-AGGCGCACCAACGAC-------------CCGTCCTGT-CCCAT----------TTA--------TGGGTTGGGCGGAGTTTGAGCATACACGTTGGGACCCG-AAAGATGGTGAACTATGCCCGGGCAGGACGAGGCCAGAGGAAACTCTGGTGGAGGTCCGCAGCGGTTCTGACGTGCAAATCGATCG--TCAGAT-CCGGG-TATAGG-GGCG-AAAGACTAATCGAACCATCGTGGGCCCTCGAAATCCTGT-GGCGGGAGGA-TTCAGTTTT-GCGG-CGTGGACGTGC--G--GT---CGGAG-TT--CR-A---A-CATG-----GTTCCGCG-GA-G--GCGGCC-ACTCCGA--TCG-TTCGCTT--TCGCG-T-CGCCGAACGCATTTG-TTTCCCGTCCGA-AGGACCCCGCAACCGGTTCG-GA-----AACGGCYTTAAGGGTCGGTAATGGCAGTTGRCCGGTGG-C-TC-GTT-TT----ATTTCG-G-GCC-GTCGGT-TGTTAGCCGT--CCGA--TC--TTGGCTCGTGGCCGGACCGTGGT--GTCGCA-AGGCCTGTT-ATGGGCTGAT--TCGCCTCCTCCG-TT---C-G---CGGA-C-GC---CGGG-AT--CCC-GCGGCAGGGG---TTCGCAC------TT-CT----GCGGGCGCACGGACCGACTCCGTGGCCCAGCGGT--CG--C-A-TGCGTCCTC--GATGGCT--GC-GG-T-------GAA----CCCG--TC-GGAG----G-TTGGCGGTTCGCGGGTTCATTATATTTAATTTTTGGAGCTTGGGCCGCCATAGTAGGAACAGCAATAAGAGTCTTGATTCGAATTGAATTAGGTCAGTCTGGTAGATTTATCGGTGATGACCAATTATATAATGTAATTGTTACTGCTCATGCTTTTGTTATAATTTTTTTTATAGTAATACCTATTTTGATTGGGGGGTTTGGGAATTGGTTGGTTCCTTTAATACTAGGGGCACCTGATATAGCTTTCCCTCGTATAAATAATTTAAGATTTTGATTATTACCCCCTTCTTTATTTTTATTAATTGTTTCGTCTATAGTAGAAATAGGAGTAGGGGCGGGTTGGACTGTTTATCCTCCTTTAGCTGGTTTAGAGGGTCATGCTGGTAGTTCAGTCGATTTTGCTATTTTTTCTTTACATTTAGCAGGGGCTTCTTCAATTATAGGGGCTATTAATTTTATTTCTACTATCATTAATATACGGTTTTATGGGATAACTATAGAAAAGGTTCCTTTATTTGTATGGTCTGTATTAATTACTGCAGTACTTTTATTATTATCTTTGCCGGTGTTAGCAGGGGCTATTACAATACTATTAACTGATCGAAATTTTAATACATCTTTCTTTGATCCTTCGGGTGGGGGAGACCCTATTTTGTTCCAACATTTGTTT???????????GCATCCTGAGGTGTATATCTTAATTTTACCTGGATTTGGTATTGTTTCTCATATTATTAGATCTTCTGTGGGCAAGCGTGAACCTTTTGGGAATCTAGGTATGATTTATGCCATAGTAGGGATTGGTGGAATAGGATTTGTAGTGTGGGCTCACCATATATTTTCTGTGGGGATGGATGTTGACACTCGGGCTTATTTTACTGCGGCTACTATAATTATTGCGGTTCCTACAGGAATTAAGGTATTTAGTTGAATAGCAACTTTGCATGGTTCTTATTTTAAGTTCGAGGCACCATTAATATGGTGTGTCGGATTTATTTTTTTATTTACTATAGGGGGTATTACTGGAGTTGTTTTATCAAATTCTTCTCTAGATATTGTTTTGCATGATACTTATTATGTAGTAGCTCATTTTCATTATGTATTAAGAATGGGAGCTGTTTTTGCAATTTTAGCTGGGGTTACTTATTGATTTCCTTTATTTTTTGGAATAGTAATGAACGGCAAGAAGACTAAATTACAATTTTATGTAATATTTATGGGTGTGAATATAACTTTTTTTCCTCAACACTTTCTAGGATTAAATGGGATATCGTAAGAGTACTGGTGGTAAAGCCCCCAGGAAACAATTGGCTACTAAGGCAGCWCGTAAGAGCGCCCCAGCCACTGGAGGAGTAAAAAAGCCCCATCGTTACAGGCCAGGAACTGTCGCTTTGAGAGAAATCCGTCGTTATCAAAAATCTACAGAACTCTTGATCCGTAAATTGCCCTTCCAACGTTTGGTCAGAGAAATCGCTCAGGATTTCAAAACCGACCTCCGTTTCCAAAGTTCTGCTGTTATGGCTCTCCAGGAAGCTAGCGAAGCTTATTTAGTGGGACTGTTCGAAGACACTAACTTGTGCGCTATCCACGCCAAGAGA
>Cyrtophora_moluccensis
TTCTTAATG-A-----AAT-----AATTT-TAAGTAACACCTGCTCAATG----A-AA--------------T---------------TTCAATAGCCGCAGAA-TATTTACTGTGCTAAGGTAGCATAATCATTAGCCTCTTAATTAGAGGCTCGTATGAACGGTGAAACATTTCATCTTCT-TTTT-TT---TCTAT--T----TTTT-TTAAAATTTAATT-----AAGA-GTAAAAATGCTCTTATTCTTAATATAGACGACAAGACCCTTTTGAACTTTAC--T-GAAGTTT-GGCTGGGGCAGCTTATTAATA-ATCATC-T-TT---T-----T----A-TT-T-TT---TTTGAT-TCTTA-----------AAT--GACCCA-ATA----TTA---TTGATTATTTG-AA-CAA-GTTACCATAGGGATAACAGCGTAATTTCTTTT-CAAAGTTCTTATT-TAA-AAAGA--AGATTGCGACCTCGATGTTGAATTAATG---TAAC--T-T-T---T-TGATGCAACAA-TTTT-A--------GG--A-GTAGGTCTGTTCGACCTTTGAAACATTACATAAAAGCTCG-TAGTTGGATCTCAGC-TCCGGCCG-G-ACG-GTCCGCCT---ACCGGTGG-----TTACTGTTCG--CTGCCGA-GCG-TT-CAG-----GGGGC--TTCGTC-CT-A--TGATCTTCACCGGTT-GTCGGTCG-GGG---CCCCCACGTTTACTTTGAAAAAATTAGAGTGCTCAAAGCAGGC---GCG-ACG--CCTGAATAATTGTGCATGGAATAATGGAATAGGACCTCGGTTCTA---TTTT-GTTGGTT-TTCGGAACACGAGGTAATGATTAAGAGGGACAGACGGGGGCATTCGTATTGCGACGCTAGAGGTGAAATTCTTGGACCGTCGCAAGACGAACTACTGCGAAAGCATTTGCCAAGAATGTTTCCATTAATCAAGAACGAAAGTTAGAGGTTCGAAGGCGATCAGATACCGCCCTAGTTCTA-ACCATAAACGATGCCAGCCAGCGATCCGGCTGTGT--TCCTC-AAATGACACGCCGGGCAGCTT--CC-GGGAAACCAAA-GCTTTTGGGTTCCGGGGGAAGTATGGTTGCAAAGCTGAAACTTAAAGGAATTGACGGAAGGGCACCACCA-GAAATGGAGCCTGCGGCTTAATTTGACTCAACACGGGAAAACT-TACCCGGCCCGGAC-ACA-GGAA-G-GATTGACAGATTAAGAGCTCTTTCTTGATTCTGTGGGTGGTGGTGCATGGCCGTTCTTAGTTGGTGGGGCGACTTGTCTGGTTAATTCCGAT-AACGAACGAGACTCTAGCCTACTAAATAGACG--TTCCCATCCTCTT-T----C-GTGG--GACG------TTCTTCTTAGAGGGACAAGCGGCGTT-------TAGCCGCACGAGACAGAGC-AATAACAGGTCTGGGATGCCCTTAGATGTCCGGGGCCGCACGCGCGCTACATTGAAGGAATCAGCG--------TGTGCT-------TTCCCTGTC--CGAAAGGACTGGGTAACCCGTTGAA--CCTCCTTC-GTGCTGGGGATTGGAATG-TGT--AATTG-CTTCCATGAACGAGGAATTCCCAGTAAGCA-CGAGTCATCAGCTCGTGTTGATTACGTCCCTGCCCTTTGTCCACACCGCCCGTCGCTACTACCGATTGAATGATTTAGTGAGGTCTTCGGACTGGCGCTCGGA-TTGGCC-TT----CGC---GGT---CGAGCCGG-----TG-TG-CCGGAAAGATGACC-AAACTTGA-TCATTTAGA-GG-AAG-TA-AAAGTCGTAA-C-AAGG-TTTTGAGTAGATCGGTCACCCACCCGACCCGTCTTGAAACACGGACCAAGGAGTCTAACATGTGTGCGAGTCAATGGGTCT-CGAATAAGCCCAGAGGCGCAATGAAAGCAAAG-GTCGGA--CT--------CGACGC-CGACCG-AGTTGGGATCCTCCCTCC---TTCG-CG-TGGG-AGGCGCACCAACGAC-------------CCGTCCTGT-TCCGC----------TTG--------CGGTTTGGGCGGAGTTTGAGCATACACGTTGGGACCCG-AAAGATGGTGAACTATGCCCGGGCAGGACGAGGCCAGAGGAAACTCTGGTGGAGGTCCGCAGCGGTTCTGACGTGCAAATCGATCG--TCAGAT-CCGGG-TATAGG-GGCG-AAAGACTAATCGAACCATCGTGGGCCCTCGAAATCCTGT-GGCGGGAGGA-TTCAGTTTT-GCCG-TGTGGACTCGT--T--TT---CGGAG-CA--TC-G--AA-TAAG-----GTTCCGCG-GA-G--GCGGCC-GCTCTGA--TAG-TGAGATT--TCGCG-C-GGCCGAACGCATTTG-TTTCCCGTCCGA-AGGACCCCGCAACCGGTTCG-GA-----AACGGCCTGAAGATGGAGCGATGGCAGTTGGCCGGTGG-C-CC-GC--GT----A-CGCG-G-GTC-GTCGGC-TGTTAGCCGG--CTCCCATC--GGTGCTCGTGGCCGGACCGTGGT--GTCGCG-AGGCCT-TTATTGGGCTTCT--TCGCCTCCTCCGTTT---T-G---CGGA-C-GC---CGGG-AT--CCC-GCGGCAGGGG---TTCGCAC------TT-CT----GCGGGCGCACGGACAGTCTCCGTGGCCCAGCGGT--CG--C-A-TGCGTCCTC--GATGGCT--GC-GG-T-------GAA----CCCG--TC-GGAG----G-TCGGCGGTTCGCGGGAACTCTATATTTAATTTTTGGGGCTTGGGCTGCTATAGTTGGAACAGCTATAAGAGTTTTAATCCGTATTGAATTGGGACAACCCGGGAGATTTATTGGGGATGATCAATTATATAATGTAATTGTAACTGCACACGCTTTTGTAATAATTTTTTTCATAGTAATACCTATTCTAATTGGGGGATTTGGAAATTGACTGGTACCTCTAATATTAGGGGCTCCCGATATAGCTTTTCCTCGAATAAATAATTTAAGATTTTGGCTATTACCTCCTTCATTATTTCTTTTAATTATTTCCTCAATAGTAGAAATAGGGGTTGGGGCTGGATGAACAGTGTATCCTCCTTTAGCAAGATTAGAGGGTCATGCTGGAAGATCAGTCGATTTTGCTATTTTTTCTCTTCATTTGGCGGGAGCCTCTTCTATTATAGGGGCTATTAATTTTATTTCTACAATTATTAATATACGATTTTATGGAATAAGAATAGAAAAGGTTCCTCTATTTGTATGATCAGTTTTAATCACTGCTGTTCTTCTTCTTTTATCATTGCCTGTATTAGCTGGTGCTATTACAATATTATTAACAGATCGCAATTTTAATACTTCTTTTTTTGATCCTTCAGGGGGTGGGGATCCTATTTTATTCCAACATTTATTTTGATTTTTTGGACACCCGGAAGTTTATATTCTAATTTTGCCAGGTTTTGGAATTGTATCCCATGTTATTAGGTCTTCTGTTGGCAAGCGGGAGCCCTTTGGAAATTTAGGAATAATTTATGCTATAGTAGGTATCGGTGGAATGGGATTTGTAGTATGAGCTCATCACATATTTTCAGTAGGAATAGATGTAGATACTCGGGCCTATTTTACTGCGGCTACTATAATTATTGCCGTTCCTACAGGAATTAAAGTTTTTAGATGAATAGCAACACTTCATGGATCCTATTTTAAATTTGAAACTCCTCTTATATGAAGAATTGGTTTTATCTTTTTATTTACTATAGGAGGAATTACGGGGGTAGTTTTATCTAACTCATCTTTAGATATTGTTCTTCACGACACTTATTATGTAGTAGCTCATTTCCATTATGTCCTGAGAATAGGAGCTGTATTTGCAATTTTAGCTGGGATTACATACTGGTTTCCTTTGTTTTTTGGGATTTTAATAAATGGGAAAAAAACCAAGTTACAATTTTATATTATGTTTGTAGGAGTTAATATGACTTTTTTTCCCCAGCATTTTTTAGGACTTAATGGTATGTCGTAAGAGTACCGGAGGTAAAGCCCCCAGGAAACAACTGGCCACCAAGGCTGCTCGTAAGAGCGCCCCAGCCACCGGAGGTGTTAAAAAGCCCCATCGTTACAGGCCCGGAACTGTCGCTTTGAGAGAAATCCGTCGTTATCAAAAATCCACTGAGCTGTTGATCCGAAAGTTGCCCTTCCAGCGTTTGGTGAGAGAAATCGCTCAGGATTTCAAAACCGATCTCCGATTCCAAAGCTCAGCTGTTATGGCTCTCCAGGAAGCTAGCGAAGCTTATTTAGTGGGCTTGTTCGAAGACACTAACTTGTGCGCTATCCACGCCAAGAGA
>Mecynogea_lemniscata
TTCTTACCGCT-----TAT-----TATTG-TAAGTATCACCTGCTCAATG----A-TT--------------T---------------TTAAATAGCCGCGGAA-ATTTAACCGTGCTAAGGTAGCATAATCATTAGCCTCTTAATTAGAGGCTCGTATGAATGGTGAAACATTTCAATTTCT-TTTT-TA---ATTAA--T----TATT-TTTAATTTAAATT-----AAGA-ATAAAAATGTTCTTATTAATAAAAAAGACGACAAGACCCTTTTGAACTTAAC--T-TTAGTTT-AGCTGGGGCAGCTAATAAAAA-ATTATC-T-TT---G-----T----C-TT-A-T----TCTTA--AAATA-----------AAT--GACCCA-ATA----TAA---TTGATTATTTG-AA-CAA-GTTACCATAGGGATAACAGCGTAATATCTTTT-TTAAGTTCTTATT-TAA-AAAGA--AGATTGCGACCTCGATGTTGAATTAATG---TAAC--T-T-TA--C-TGGTGCAGTAA-TTTT-A--------AA--A-GTGGGTCTGTTCGACCCTTAAAACATTACA-AAAAGCTCG-TAGTTGGATCTCAGC-TCCGGCCG-G-ACG-GTCCGCCT---ACCGGTGG-----TTACTGTTCG--CTGCCGA-GCG-TT-CAG-----GGGGC--TTTGTC-CGCA--TGATCTTCACCGGTT-GTCGGTCA-GGG---CCCCCACGTTTACTTTGAAAAAATTAGAGTGCTCAAAGCAGGC---GCG-ACG--CCTGAATAATTGTGCATGGAATAATGGAATAGGACCTCGGTTCTA---TTTT-GTTGGTT-TTCGGAACACGAGGTAATGATTAAGAGGGACAGACGGGGGCATTCGTATTGCGACGCTAGAGGTGAAATTCTTGGACCGTCGCAAGACGAACTACTGCGAAAGCATTTGCCAAGAATGTTTCCATTAATCAAGAACGAAAGTTAGAGGTTCGAAGGCGATCAGATACCGCCCTAGTTCTA-ACCATAAACGATGCCAGCCAGCGATCCGGCTGTGT--TCCTC-AAATGACACGCCGGGCAGCTT--CC-GGGAAACCAAA-GCCTTTGGGTTCCGGGGGAAGTATGGTTGCAAAGCTGAAACTTAAAGGAATTGACGGAAGGGCACCACCA-GAAATGGAGCCTGCGGCTTAATTTGACTCAACACGGGAAAACT-TACCCGGCCCGGAC-ACA-GGAA-G-GATTGACAGATTAAGAGCTCTTTCTTGATTCTGTGGGTGGTGGTGCATGGCCGTTCTTAGTTGGTGGGGCGACTTGTCTGGTTAATTCCGAT-AACGAACGAGACTCTAGCCTACTAAATAGACG--TTCCCATCCTCTT-T----C-GTGG--GACG------TTCTTCTTAGAGGGACAAGCGGCGTT-------TAGCCGCACGAGACAGAGC-AATAACAGGTCTGGGATGCCCTTAGATGTCCGGGGCCGCACGCGCGCTACATTGAAGGAATCAGCG--------TGTGCT-------TTCCCTGTC--CGAA?GGAC?GGGTAACCCGTTGAA--CCTCCTTC-GTGCTGGGGATTGGAAAA-TGT--AATTG-ATTCCATGAACGAGGAATTCCCAGTAAGCA-CGAGTCATCAGCTCGTGTTGATTACGTCCCTGCCCTTTGTCCACACCGCCCGTCGCTACTACCGATTGAATGATTTAGTGAGGTCTTCGGACTGGCGCTCGGA-TTGGCC-TT----CGC---GGT---CGAGCCGG-----TG-TG-CCGGAAAGATGACC-AAACTTGA-TCATTTAGAGGG-AAG-TA-AAAGTCGTAA-C-AAGG-TTTTGAGTAGATCGGTCACCCACCCGACCCGTCTTGAAACACGGACCAAGGAGTCTAACATGTGTGCGAGTCAATGGGTCT-CGAATAAGCCCAGAGGCGCAATGAAAGCAAAG-GTCGGA--CT--------CGACGC-CGACCG-AGTTGGGATCCTCCTTCC---TTCG-CG-TGGG-AGGCGCACCAACGAC-------------CCGTCCTGT-TCCGC----------TTG--------CGGATTGGGCGGAGTYTGAGCATACACGTTGGGACCCG-AAAGATGGTGAACTATGCCCGGGCAGGACGAGGCCAGAGGAAACTCTGGTGGAGGTCCGCAGCGGTTCTGACGTGCAAATCGATCG--TCAGAT-CCGGG-TATAGG-GGCG-AAAGACTAATCGAACCATCGTGGGCCCTCGAAATCCTGT-GGCGGGAGGA-TTCAGTCTC-GCTC-GGCGGACGTGT--C--GT---CGGAG-AT--TC-CC-AT-AACG-----GTTCCGCG-GA-G--GCGGCC-GCTCCGA--TGG-CTCGTTT--TCGTC-G-GGCAGGACGCATTTG-TTTCCCGTCCGA-AGGACCCCGCAACCGGTTCG-GA-----AACGGCCTTAAGGGGGAGCGACGGCAGTTGGCCGGTGG-A-CC-GC--GT----A-CGCG-G-TTC-GTCGGC-TGTTAGCCAG--TTCC--TCGCACGGCTCGTGGCCGGACCGTGGT--GTCGCA-AGGCCTCTC-GTAGGCTGCT--TCGCCTCCTCCG-TT---C-G---CGGA-C-GC---CGGG-AT--CCC-GTGGCAGGGG---TTCGCACT----GTT-CT----GCGGGCGCACGGACCGACTCCGTGGCCCAGCGGC--TG--T-T-TGCGTCCTC--GTTGGCT--GC-GG-T-------GAA----CCCG--TC-GGAG----G-TTGGCGGTTCGCGGGAACATTATATTTAATTTTTGGTGCTTGAGCGGCTATGGTAGGAACTGCTATAAGTGTATTAATTCGAGTTGAGTTAGGACAGCCTGGAAGATTTATAGGAGATGATCAACTTTATAATGTAATTGTAACTGCACATGCATTTGTTATAATTTTTTTTATGGTTATACCTATTTTAATTGGTGGTTTTGGGAATTGATTAGTTCCTTTAATATTAGGGGCTCCTGATATAGCTTTTCCTCGAATAAATAATTTAAGATTTTGATTATTACCTCCTTCATTGTTTTTATTAATTATTTCTTCTCTAGTAGAGATAGGAGTAGGGGCTGGGTGAACAGTATATCCTCCATTGGCTAGATTAGAGGGACATGCTGGAAGATCAGTTGATTTTGCAATTTTTTCTCTTCATTTAGCTGGGGCTTCATCCATTATAGGAGCAATTAATTTTATTTCTACAATTATTAACATACGATTTTATGGAATGACGATAGAAAAAGTTCCTTTATTTGTATGATCAGTTTTAATTACAGCGGTTCTTTTATTATTATCTCTTCCAGTATTAGCTGGAGCTATTACTATATTATTAACAGATCGAAATTTTAATACTTCTTTTTTTGACCCTTCTGGAGGGGGAGATCCAATCTTATTTCAACATCTATTT???????????????????????????????????????????GTTTTGGAATTGTTTCGCACATTATTAGCTCATCAGTTGGAAAGCGAGAGCCTTTTGGAAATCTAGGAATAATTTATGCTATAGTTGGAAT??GGGGTATAGGATTTGTAGTTTGAGCACATCATATATTTTCTGTTGGTATAGATGTAGACACACGAGCTTATTTTACAGCAGCTACTATAATTATTGCGGTTCCTACTGGAATTAAGGTTTTTAGATGAATAGCAACTTTACACGGATCATATTTTAAATTTGAAACTCCTTTGATATGATGTATTGGTTTTATCTTTTTATTCACTATAGGAGGTATTACAGGAGTAGTATTATCTAATTCCTCTCTTGATATTATTCTTCACGATACTTATTATGTAGTAGCGCATTTTCATTATGTGTTAAGAATAGGGGCTGTATTTGCAATTTTAGCTGGAATTACTTATTGATTTCCATTATTTTTTGGAATAGTAATAAATAGAAAAAAAACAAAGCTGCAATTTTATATTATATTTGTAGGAGTTAATATAACTTTTTTTCCTCAGCATTTTTTAGGATTAAATGGTATATCGTAAGAGTACTGGRGGTAAAGCCCCCAGGAAACAACTGGCTACTAAGGCCGCTCGAAAGAGCGCCCCAGCCACTGGAGGTGTAAAGAAGCCCCATCGTTAYAGGCCAGGAACTGTCGCTTTGAGAGAAATCCGTCGTTATCAAAAATCCACCGAGCTATTGATCCGAAAACTTCCCTTCCAACGTCTAGTTAGAGAAATCGCTCAGGATTTCAAAACTGATCTCCGATTCCAAAGCTCTGCTGTAATGGCTCTCCAGGAAGCTAGCGAAGCTTATTTAGTTGGCTTGTTCGAAGACACTAACTTGTGCGCTATCCACGCCAAGAGA
>Acusilas_251
TTCTTATTA-------AAT-----TTTAA-TAAGTAACACCTGCTCAATG----A-AT-----------AAAA---------------TTAAATGGCCGCGGAA-ATTTAACCGTGCTAAGGTAGCATAATCATTAGTCCTTTAATTGGGGACTAGAATGAATGGTGAAACATTTCAATTTCT-TTTT-TT---CTTTA--T----TTAT-TTAAATTTGAATT-----AAGA-ATAAAAATGTTCTTATTTAGTAAAAAGACGATAAGACCCTATTGAACTTTAC--T-TCAGTTT-AGCTGGGGCAGCTAAGTAATA-ATTATT-T-TA---C-----T----T-CA-T-T----TATAT--ATTTA-----------AAT--GACCCA-ACA----AAG---TTGATTTTATG-AA-CAA-GTTACCATAGGGATAACAGCGTAATTTTTTTT-TAAAGCTCTTATT-TAA-ATAAA--AGATTGCGACCTCGATGTTGAATTAATG---TTTC--T-T-TA----AAGTGCAAAAG-CTTT-A--------AA--A-GTTGGTCTGTTCGACCTTTAAAACTTTACATAAAAGCTCG-TAGTTGGATCTCAGC-TCTGGCCG-G-ACG-GTCCACCT---ACCGGTGG-----TTACTGTTCG--CTGCCGA-GCG-TT-ACG-----CAGGC--GCTGTC-TG-A--TGATCTTTACCGGTT-GTCCGGCG-GTG---CCTACACGTTTACTTTGAAAAAATTAGAGTGCTCAACGCAGGC---GTG-ACG--CCTGAATAATTGTGCATGGAATAATGGAATAGGACCTCGGTTCTA---TTTT-GTTGGTT-TTCGGAACACGAGGTAATGATTAAGAGGGACAGACGGGGGCATTCGTATTGCGACGCTAGAGGTGAAATTCTTGGACCGTCGCAAGACGAACTACTGCGAAAGCATTTGCCAAGAATGTTTCCATTAATCAAGAACGAAAGTTAGAGGTTCGAAGGCGATCAGATACCGCCCTAGTTCTA-ACCATAAACGATGCCAGCCAGCGATCCGGCTGTGT--TCCTC-AAATGACACGCCGGGCAGCTT--CC-GGGAAACCAAA-GCTTTTGGGTTCCGGGGGAAGTATGGTTGCAAAGCTGAAACTTAAAGGAATTGACGGAAGGGCACCACCA-GAAATGGAGCCTGCGGCTTAATTTGACTCAACACGGGAAAACT-TACCCGGCCCGGAC-ACA-GGAA-G-GATTGACAGATTAAGAGCTCTTTCTTGATTCTGTGGGTGGTGGTGCATGGCCGTTCTTAGTTGGTGGGGCGACTTGTCTGGTTAATTCCGAT-AACGAACGAGACTCTAGCCTACTAAATAGACG--CTCCGGTCCTCTT-T----T-GCCG--GACG------TTCTTCTTAGAGGGACAAGCGGCGTT-------TAGCCGCACGAGACAGAGC-AATAACAGGTCTGGGATGCCCTTAGATGTCCGGGGCCGCACGCGCGCTACATTGAAGGAATCAGCG--------TGTGCT-------TTCCCTGTC--CGAAAGGACTGGGTAACCCGTTGAA--CCTCCTTC-GTGCTGGGGATTGGCGAA-TGT--AATTC-ACGCCATGAACGAGGAATTCCCAGTAAGCA-CGAGTCATCAGCTCGTGTTGATTACGTCCCTGCCCTTTGTACACACCGCCCGTCGCTACTACCGATTGAATGATTTAGTGAGGTCTTCGGACTGGCGCTCGGA-TTGGCC-TT----CGC---GGT---CGAGCCGG-----TG-TG-CCGGAAAGATGACC-AAACTTGA-TCATTTAGA-GG-AAG-TA-AAAGTCGTAA-C-AAGG-TTTTGAGTAGATCGGTCACCCACCCGACCCGTCTTGAAACACGGACCAAGGAGTCTAACATGTGTGCGAGTCAATGGGTCT-CGAATAAGCCCAGAGGCGCAATGAAAGCAAAG-GTCGGA--CT--------CGACGC-CGACTG-TGTTGGGATCCCCCCTCC---TTCG-CG-TGGG-GGGCGCACCAACGAC-------------CCGTCCTGT-TCCAT----------TTA--------TGGATTGGGCGGAGTTTGAGCATACACGTTGGGACCCG-AAAGATGGTGAACTATGCCCGGGCAGGACGAGGCCAGAGGAAACTCTGGTGGAGGTCCGCAGCGGTTCTGACGTGCAAATCGATCG--TCAGAT-CCGGG-TATAGG-GGCG-AAAGACTAATCGAACCATCGTGGGCCCTCGAAATCCTGT-GGCGGGAGGA-TTCAGTTTC-GCTG-GGCGGACGCGA--C--GT---CGGAG-TC--AC-TC----GTAG-----GATCCGCG-GA-G--GCGGCC-TCTCCGA--TGT-TGCGCTT--TCGCC-T-TGCAGAACGCATTTG-TTTCCCGTCCGA-AGGACCCCGCAACCGGTTCG-GA-----AACGGCCTTAAGGGCGAGCGATGGCAGTTGGCCGGTGG-C-TC-AC--GC----A-CGTG-G-GTC-GTCGGC-TGTTAGCCGG--CTCG--TCGCACGGCTCGTGGCCGGACCGTGGT--GTCGCA-AGGCCTTTC-TTAGGCTTCA--ACGCCTCCTCCG-TT---C-G---CGGA-C-GC---CGGG-AT--CCC-GCGGCAGGGG---TTCGCAC------TT-CT----GCGGGCGCACGGACTGACTCCGTGGCCCAGCGGT--CG--C-A-TGCGTCCTC--GTTGGCT--GT-GG-G-------GAA----CCCG--TC-GGAG----G-TTGGCGGTTGGCGGGAACTTTATATTTAGTTTTTGGGGCTTGATCTGCAATGGTAGGAACAGCAATAAGAGTTTTAATTCGAATTGAATTAGGTCAACCTGGAAGATTTATCGGGGATGACCAATTATACAATGTTATTGTTACTGCTCATGCTTTTGTAATAATTTTTTTTATAGTTATACCTATTTTAATTGGAGGATTTGGGAATTGACTTGTACCTTTAATATTAGGAGCTCCTGATATAGCTTTTCCCCGAATAAATAATTTAAGATTTTGGCTATTACCTCCTTCTTTATTTTTGTTAATTTCTTCTTCTATGGTAGAAATAGGGGTAGGGGCTGGATGAACTGTTTATCCTCCGTTAGCTGGTTTAGAGGGGCATGCGGGGAGATCAGTAGATTTTGCTATTTTTTCTCTTCATTTAGCTGGGGCTTCTTCTATTATGGGGGCTATCAATTTTATTTCTACAATTATAAATATACGATTTTATGGAATAACAATAGAGAAAGTTCCTTTATTTGTTTGATCTGTTCTTATTACGGCTGTTTTACTATTATTATCTCTACCAGTGTTAGCTGGGGCAATCACTATGTTATTAACTGATCGAAATTTTAATACTTCATTTTTTGACCCTAGAGGGGGAGGGGACCCTATTTTATTTCAGCATTTGTTTTGATTTTTTGGACATCCG---------------------------------------------------------------------------------------------------------------------------------------------------------------------------------------------------------------------------------------------------------------------------------------------------------------------------------------------------------------------------------------------------------------------------------------------------------------------------------------------------------------------------------------------------------------------------------------------------------TCGTAAGAGTACTGGAGGTAAAGCCCCCAGAAAACAATTGGCAACAAAAGCAGCTCGTAAGAGCGCCCCAGCAACAGGAGGAGTTAAAAAGCCCCATCGTTACAGGCCAGGAACTGTCGCTTTGAGAGAAATCCGTCGTTATCAAAAATCTACTGAACTCTTGATCCGAAAGCTCCCCTTCCAACGTTTGGTCAGAGAAATCGCTCAGGATTTCAAAACCGATCTCCGTTTTCAAAGTTCTGCTGTAATGGCACTTCAGGAAGCCAGTGAAGCTTATTTAGTCGGTTTGTTCGAAGATACTAACTTATGCGCTATCCACGCCAAGAGA
>Argiope_aurantia
TTCTTACTG-A-----CAT-----TATTG-TAAGTAACACCTGCTCAATG----A-AT-----------ATTT---------------TTAAATAGCCGCGGAA-ATTTAACCGTGCTAAGGTAGCATAATCATTAGCCTCTTAATTAGAGGCTCGTATGAACGGTGAAACATTTCAATTACT-TTTT-TA---GTTAA--T----ATTT-TTAAATTTAAATT-----AAGA-ATAAAAATGTTCTTATAAATAAAATAGACGATAAGACCCTTTTGAACTTTAC--T-CTAGTTT-AGCTGGGGCAGCTAAAAAAAA-ATAATC-T-TA---T-----T----T-TT-A-A----TATTT--AAATA-----------AAT--GATCCA-ATA----AAA---TTGATTATATG-AA-CAA-GTTACCATAGGGATAACAGCGTAATATCTTTT-TAAAGCTCTTATT-AAA-AAAGA--AGATTGCGACCTCGATGTTGAATTAGTG---TAAC--T-T-TA--C-TGATGCAGTAA-TTTT-A--------AA--A-GTAGGTCTGTTCGACCTTTAAAACATTACATAAAAGCTCG-TAGTTGGATCTCAGC-TCCGGCCG-G-ACG-GTCCGCCT---ACCGGTGG-----TTACTGTTCG--CTGCCGA-GCG-TT-CAG-----GGGGC--TTCCGT-CG-A--TGATCTTCACCGGTT-GTCGCTGG-AGA---CCCTCACGTTTACTTTGAAAAAATTAGAGTGCTCAAAGCAGGC---GCG-ACG--CCTGAATAATTGTGCATGGAATAATGGAATAGGACCTCGGTTCTA---TTTT-GTTGGTT-TTCGGAACACGAGGTAATGATTAAGAGGGACAGACGGGGGCATTCGTATTGCGACGCTAGAGGTGAAATTCTTGGACCGTCGCAAGACGAACTACTGCGAAAGCATTTGCCAAGAATGTTTCCATTAATCAAGAACGAAAGTTAGAGGTTCGAAGGCGATCAGATACCGCCCTAGTTCTA-ACCATAAACGATGCCAGCCAGCGATCCGGCTGTGT--TCCTC-AAATGACACGCCGGGCAGCTT--CC-GGGAAACCAAA-GCTTTTGGGTTCCGGGGGAAGTATGGTTGCAAAGCTGAAACTTAAAGGAATTGACGGAAGGGCACCACCA-GAAATGGAGCCTGCGGCTTAATTTGACTCAACACGGGAAAACT-TACCCGGCCCGGAC-ACA-GGAA-G-GATTGACAGATTAAGAGCTCTTTCTTGATTCTGTGGGTGGTGGTGCATGGCCGTTCTTAGTTGGTGGGGCGACTTGTCTGGTTAATTCCGAT-AACGAACGAGACTCTAGCCTACTAAATAGACG--TTCCCATCCTCTTGT----A-GTGG--GACG------TTCTTCTTAGAGGGACAAGCGGCGTT-------TAGCCGCACGAGACAGAGC-AATAACAGGTCTGGGATGCCCTTAGATGTCCGGGGCCGCACGCGCGCTACATTGAAGGAATCAGCG--------TGTGCT-------TTCCCTGTC--CGAAAGGACTGGGTAACCCGTTGAA--CCTCCTTC-GTGCTGGGGATTGGAAAG-TGT--AATTG-ATTCCATGAACGAGGAATTCCCAGTAAGCA-CGAGTCATCAGCTCGTGTTGATTACGTCCCTGCCCTTTGTCCACACCGCCCGTCGCTACTACCGATTGAATGATTTAGTGAGGTCTTCGGACTGGCGCTCGGA-TTGGCC-TT----CGT---GGT---CGAGCCGG-----TG-TG-CCGGAAAGATGACC-AAACTTGA-TCATTTAGA-GG-AAG-TA-AAAGTCGTAA-C-AAGG-TTTTGAGTAGATCGGTCACCCACCCGACCCGTCTTGAAACACGGACCAAGGAGTCTAACATGTGTGCGAGTCAATGGGTCT-CGATTAAGCCCAGAGGCGCAATGAAAGCAAAG-GTCGGA--CA--------CGACGC-CGACCG-AGTTGGGATCCCCGTATA---TTAG-TGTTGCG-GGGCGCACCAACGAC-------------CCGTCCTGT-TCCGT----------TTA--------CGGATTGGGCGGAGTTTGAGCATACACGTTGGGACCCG-AAAGATGGTGAACTATGCCCGGGCAGGACGAGGCCAGAGGAAACTCTGGTGGAGGTCCGCAGCGGTTCTGACGTGCAAATCGATCG--TCAGAT-CCGGG-TATAAG-GGCG-AAAGACTAATCGAACCATCGTGGGCCCTCGAAATCCTGT-GGCGGGAGGA-TTCAGTCTC-GCTC-GGGGGACGTCG--A--GT---CGGAG-AT--TC-CA-AA-AAAG-----GTTCCGCG-GA-G--GCGGCC-GCTCCGA--TTC-GACGATT--TCTCC-G-AGAAGGACGCATTTG--TTCCCGTCCGA-AGGACCCCGCAACCGGTTCG-GA-----AACGGCCTTAAGGGCGAGCGATGGCAGTTGGCCGGTGG-C-TC-AC--GC----A-CGTG-G-GTC-GTCGGC-TGTTAGCCGGTTCTCG--TCGCACGGCTCGTGGCCGGACCGTGGT--GTCGCG-AGGCCT-CT-TTAGGCCTCT--ACGCCTCCTCCG-TT---C-G---CGGA-C-GC---CGGG-AT--CCC-GTGGCAGGGG---TTCGCAC------TT-CT----GCGGGCGCACGGACAGTCTCCGTGGCCCAGCGGT--CG--CGA-TGCGTCCTC--GTTGGCT--GC-GGCT-------GAA----CCCG--TC-GGAG----G-TTGGCGGTTCGCGGG--CTTTATATTTGATTTTGGGGCCTCGGGCTGCTATAGTAGGAACAGCAATAAGAGTATTGATTCGAATTGAATTAGGACAGCCTGGAAGATTTATAGGAGATGATCAATTATATAACGTAATTGTTACAGCTCATGCTTTTGTTATAATTTTTTTTATAGTAATGCCAATTTTAATTGGGGGATTTGGGAACTGGTTAGTTCCTTTAATGTTAGGAGCTCCTGATATAGCATTCCCACGAATAAATAATTTAAGATTTTGATTATTACCGCCTTCATTATTTCTTTTAATTGTTTCTTCAATAGTAGAAATAGGAGTAGGAGCTGGGTGAACAGTTTATCCTCCATTGGCTGGATTGGAAGGTCATGCTGGGAGATCAGTAGATTTTGCGATTTTTTCACTTCATTTAGCTGGGGCTTCTTCAATTATAGGAGCAATTAACTTTATTTCAACAATTATTAATATACGATTTTATGGAATGACAATAGAAAAGGTTCCTTTATTTGTTTGATCTGTGTTAATTACGGCTGTTCTTTTGTTATTGTCTCTACCTGTATTAGCGGGTGCTATTACAATATTATTAACTGATCGAAATTTTAATACTTCTTTTTTTGATCCTTCAGGGGGTGGGGATCCAATTTTATTTCAACACTTATTTTGATTTTTTGGTCATCCGGAAGTTTATATTTTAATTTTACCAGGATTTGGAATTGTTTCTCATATTATTAGATCTTCTGTGGGTAAGCGAGAGCCTTTTGGAAATTTAGGGATAATTTATGCTATAGTGGGAATTGGGGGAATAGGATTTGTAGTATGAGCCCATCATATGTTTTCTGTTGGAATAGATGTTGATACTCGGGCCTATTTTACTGCGGCAACAATAATTATTGCTGTTCCCACTGGAATTAAGGTGTTTAGATGAATAGCAACATTACATGGTTCTTATTTTAAGTTTGAGACACCTTTAATATGGTGTATTGGTTTTATTTTTTTATTTACTATAGGGGGGATTACTGGAGTAGTATTATCAAATTCTTCTTTAGATATTGTTCTTCATGATACTTATTATGTTGTAGCTCATTTTCATTATGTTCTAAGAATAGGAGCTGTGTTTGCAATTTTAGCTGGTATTACATATTGATTTCCTTTATTTTTTGGGATGGTAATAAATGGAAAGAAGACAAAGTTACAATTTTATGTAATATTTGTGGGTGTAAATTTAACTTTTTTTCCTCAACATTTTTTAGGATTAAATGGTATGTCGTAAGAGTACTGGAGGTAAAGCCCCCAGGAAACAACTGGCTACTAAGGCCGCTCGTAAGAGCGCCCCAGCCACTGGAGGTGTTAAGAAGCCCCATCGTTACAGGCCCGGAACTGTTGCTTTGAGAGAAATCCGTCGTTATCAAAAATCCACTGAGCTCTTGATCCGAAAACTGCCATTCCAGCGTTTGGTTAGAGAAATCGCTCAGGACTTCAAAACTGATCTCCGATTCCAGAGTTCTGCTGTTATGGCTCTCCAGGAAGCTAGCGAAGCTTATTTAGTAGGCTTGTTCGAAGATACTAACTTGTGCGCTATCCACGCCAAGAGA
>Gea_heptagon
TTCTTACTG-A-----AAT-----AATCG-TAAGTAACACCTGCTCAATG----A-AC-----------A--T---------------TTAAATAGCCGCGGAA-ATTTAACCGTGCTAAGGTAGCATAATCATTAGCCTCTTAATTAGAGGCTAGTATGAACGGTGAAACATTTCAATTACT-TTTT-TA---ATTAA--T----ATTT-TTAAATTTAAATT-----AAGA-ATAAAAATGTTCTTATTCTTTAAAAAGACGATAAGACCCTTTTGAACTTTAC--T-TCTGTTT-GGCTGGGGCAGCTAAATAAAA-ATGATC-T-TA---T-----T----T-TT-A-T----AATTT--ATATA-----------AAT--GACCCA-ATA----TAA---TTGATTACATG-AC-CAA-GTTACCATAGGGATAACAGCGTAATATCTTTT-TAAAGCTCTTATT-AAA-AAAGA--AGATTGCGACCTCGATGTTGAATTAGTG---TAAC--T-T-TA--C-TGATGCAGTAA-TTTT-A--------AA--A-GTAGGTCTGTTCGACCTTTAAAACATTACATAAAAGCTCG-TAGTTGGATCTCAGC-TCCGGCCG-G-ACG-GTCCGCCT---ACCGGTGG-----TTACTGTTCG--CTGCCGA-GCG-TT-CAG-----GGGGC--CGCTGT-CG-A--TGATCTTCATCGGTT-GTCGGCGG-TGA---CCCTCACGTTTACTTTGAAAAAATTAGAGTGCTCAAAGCAGGC---GCG-ACG--CCTGAATAATTGTGCATGGAATAATGGAATAGGACCTCGGTTCTA---TTTT-GTTGGTT-TTCGGAACACGAGGTAATGATTAAGAGGGACAGACGGGGGCATTCGTATTGCGACGCTAGAGGTGAAATTCTTGGACCGTCGCAAGACGAACTACTGCGAAAGCATTTGCCAAGAATGTTTCCATTAATCAAGAACGAAAGTTAGAGGTTCGAAGGCGATCAGATACCGCCCTAGTTCTA-ACCATAAACGATGCCAGCCAGCGATCCGGCTGCGT--TCCTC-AAATGACGCGCCGGGCAGCTT--CC-GGGAAACCAAA-GCTTTTGGGTTCCGGGGGAAGTATGGTTGCAAAGCTGAAACTTAAAGGAATTGACGGAAGGGCACCACCA-GAAATGGAGCCTGCGGCTTAATTTGACTCAACACGGGAAAACT-TACCCGGCCCGGAC-ACA-GGAA-G-GATTGACAGATTAAGAGCTCTTTCTTGATTCTGTGGGTGGTGGTGCATGGCCGTTCTTAGTTGGTGGGGCGACTTGTCTGGTTAATTCCGAT-AACGAACGAGACTCTAGCCTACTAAATAGACG--TTCCCGTCCTCTTGT----A-GCGG--GACG------TTCTTCTTAGAGGGACAAGCGGCGTT-------TAGCCGCACGAGACAGAGC-AATAACAGGTCTGGGATGCCCTTAGATGTCCGGGGCCGCACGCGCGCTACATTGAAGGAATCAGCG--------TGTGCT-------TTCCCTGTC--CGAGAGGACTGGGTAATCCGTTGAA--CCTCCTTC-GTGCTGGGGATTGAAAAA-TGT--AATTG-AATYCATGAACGAGGAATTCCCAGTAAGCA-CGAGTCATCAGCTCGTGTTGATTACGTCCCTGCCCTTTGTCCACACCGCCCGTCGCTACTACCGATTGAATGATTTAGTGAGGTCTTCGGACTGGCGCTCGGA-TTGGCC-TT----CGC---GGT---CGAGCCGG-----TG-TG-TCGGAAAGATGACC-AAACTTGA-TCATTTAGA-GG-AAG-TA-AAAGTCGTAA-C-AAGG-TTTTGAGTAGGTCGGTCACCCACCCGACCCGTCTTGAAACACGGACCAAGGAGTCTAACATGTGTGCGAGTCAATGGGTCT-CGAATAAGCCCAGAGGCGCAATGAAAGCAAAG-ATCGGA--CA--------CGACGC-CGATCG-AGTTGGGATCCAATACTT---T?TA-AG-GTGT-TGGCGCACCAACGAC-------------CCGTCCTTC-AGGAT----------TTA--------TTCTTTGGGCGGAGTTTGAGCATACACGTTGGGACCCG-AAAGATGGTGAACTATGCCTGGGCAGGACGAGGCCAGAGGAAACTCTGGTGGAGGTCCGCAGCGGTTCTGACGTGCAAATCGATCG--TCAGAT-CCGGG-TATAGG-GGCG-AAAGACTAATCGAACCATCGTGGGCCCTCGAAATCCTGT-GGCGGGAGGA-TTCAGTCTA-CTCC-GGTGGACTGTC--T--GT---AGGAG-AT--TC-GAATA-TACT-----GTTCCGCG-GA-G--GCGGCA-GCTCCTA--TAG-ACAGATT--CTGCC-G-GGGTGGACGCATTTG-TTTCCCGTCCGA-AGGACCCCGCAACCGGTTCG-GA-----AACGGCCTTAAGGGCGAGCGATGGCAGTTGGCCGGTGG-C-TC-AC--GC----A-CGTG-G-GTC-GTCGGC-TGTTAGCCGGTTCTCG--TCGCACGGCTCGTGGCCGGACCGAGGT--GTCGCA-AGGCCCCTCATAGGGCCACA--TCGCCTCCTCCG-TT---C-G---CGGA-C-GC---CGGG-AT--CGC-GCGGCAGGGG---CGAGCAC------TT-CT----GCGGGCGCACGGACAGTCTCCGTGGCCCAGCGGA--TG--C-G-AGCTTCCTC--GATGGCT--GC-GT-T-------ATT----CCCG--TC-GGAG----G-TTGGCGGTTGGCGGGTACTTTATATTTAATTTTTGGAGCTTGGGCTGCTATAGTAGGGACAGCAATAAGAGTATTAATTCGTGTAGAATTAGGTCAACCTGGAAGATTTATAGGGGATGATCAATTATATAATGTTATTGTAACAGCTCATGCTTTTGTTATAATTTTTTTTATAGTAATACCAATTTTAATTGGTGGATTTGGAAATTGATTAGTACCTCTAATATTAGGAGCTCCTGATATAGCTTTTCCTCGAATAAATAATTTAAGATTTTGATTATTACCTCCATCTTTATTTCTTTTAATTGTTTCTTCTATAGTAGAAATAGGAGTAGGGGCAGGATGAACAGTTTATCCTCCTCTAGCTGGGTTAGAAGGACATGCTGGGAGATCTGTAGATTTTGCTATTTTTTCTCTTCATTTAGCTGGGGCTTCTTCAATTATAGGAGCAATTAATTTTATTTCAACTATTATTAATATACGGTTTTATGGAATGACTATAGAAAAGGTTCCATTATTTGTTTGGTCAGTGTTAATTACTGCTGTTCTTCTTCTTTTGTCTTTACCAGTTTTAGCAGGGGCTATTACTATGCTTTTAACTGATCGAAATTTTAATACATCATTTTTTGATCCTTCAGGAGGGGGGGATCCTATTTTGTTTCAGCATTTATTT???????????GCATCCGGAAGTGTATATTTTAATTTTACCTGGATTTGGTATTGTCTCTCATATTATTAGATCTTCTGTTGGAAAGCGGGAACCATTTGGAAATTTAGGAATAATTTATGCTATGGTAGGAATTGGAGGGATAGGATTTGTTGTATGAGCTCATCATATATTTTCTGTTGGGATGGATGTAGATACTCGAGCTTATTTTACTGCTGCTACTATAATTATTGCAGTTCCTACAGGAATTAAGGTTTTTAGATGGATAGCAACTTTACATGGATCATATTTTAAGTTTGAAACTCCCTTAATATGATGTATTGGTTTCATTTTTCTTTTTACTATAGGAGGAATTACTGGGGTAGTTCTATCAAATTCTTCTTTAGATATTGTTCTTCATGATACATATTATGTAGTAGCACATTTTCATTATGTTTTAAGAATGGGAGCTGTTTTTGCAATTTTGGCTGGAATTACTCAACGATTTCCTTTATTTTTTGGAATAGTAATAAATGGAAAGAAGACTAAGTTACAATTTTATGTTATGTTTGTAGGTGTTAATATAACTTTTTTCCCTCAACATTTTTTAGGATTAAATGGGATATCGTAAGAGTACCGGAGGYAAAGCCCCCAGGAAACAACTGGCTACTAAGGCMGCTCGTAAGAGCGCCCCAGCCACTGGAGGAGTTAAGAAGCCCCATCGTTACAGGCCCGGAACTGTAGCTTTGAGAGAAATCCGTCGTTATCAAAAGTCCACTGAACTCTTGATCCGAAAGTTGCCCTTCCAACGTTTGGTTAGAGAAATCGCTCAGGACTTCAAAACCGATCTCAGATTCCAGAGCTCTGCTGTCATGGCTCTCCAGGAAGCTAGCGAAGCTTACTTAGTCGGTTTGTTCGAAGACACTAACTTGTGCGCTATCCACGCCAAGAGA
>Hypsosinga_heri_237
TTCTTACTG-G-----AAT-----AATAA-TAAGTATCACCTGCTCAATG----A-AT-----------A------------------TTAAATAGCCGCGGAA-ATTTAACCGTGCTAAGGTAGCATAATCATTAGTCTTTTAATTGGAGACTAGTATGAATGGTGAAACATTTCAATTTCT-TTAT-TA---AATAT--T----ATTT-ACCAACTTAAATT-----AAGA-ATAAAAATGTTCTTATTTTTAAAATAGACGACAAGACCCTATTGAACTTTAC--T-TTTGTTA-AACTGGGGCAGTTATAAAAAT-ATTATC-T-TT---TA----A----T-CT-A-T----TAAAT--TAATA-----------AAT--GATCCA-ATA----AAA---TTGATTATTTG-AA-CAA-GTTACCATAGGGATAACAGCATAATATATTTT-TAAAGATCTTATT-TAA-AAAAA--TGTTTATGACCTCGATGTTGAATTAGTG---TTTC--T-T-AA--A-TGATGCAGTAA-TTTA-T--------TA--A-GTTGGTCTGTTCGACCATTAAAACACTACATAAAAGCTCG-TAGTTGGATCTCAGA-TCCGGCCG-G-ACG-GTCCGCCT---ACCGGTGG-----TTACTGTTCG---CGCCGA-TYG-TT-CAG-----GCAGT--TATTCT-CG-A--TGATCTTCACCGGTT-GTCTTGGG-TGA---CTGCCAAGTTTACTTTGAAAAAATTAGAGTGCTCAAAGCGGGC---GTG-ACG--CCTGAATATTTGTGCATGGAATAATGGAATAGGACCTCGGTTCTA---TTTT-GTTGGTT-TTCGGAACACGAGGTAATGATTAAGAGGGACAGACGGGGGCATTCGTATTGCGACGCTAGAGGTGAAATTCTTGGACCGTCGCAAGACGAACTACTGCGAAAGCATTTGCCAAGAATGTTTCCATTAATCAAGAACGAAAGTTAGAGGTTCGAAGGCGATCAGATACCGCCCTAGTTCTA-ACCATAAACGATGCCAGCCAGCGATCCGGCTGTGT--TCCTC-AAATGACACGCCGGGCAGCTT--CC-GGGAAACCAAA-GCTTTTGGGTTCCGGGGGAAGTATGGTTGCAAAGCTGAAACTTAAAGGAATTGACGGAAGGGCACCACCA-GAAATGGAGCCTGCGGCTTAATTTGACTCAACACAGGAAAACC-TACCCGGTCCGGACAACA-GGAA-G-GATTGACAGATTAAGAGCTCTTTCTTGATTCTGTGGGTGGTGGTGCATGGCCGTTCTTAGTTGGTGGGGCGACTTGTCTGGTTAATTCCGAT-AACGAACGAGACTCTAGCCTACTAAATAGACG--TTCCCATCATCTT-C----T-GTGG--GACG------TTCTTCTTAGAGGGACAAGCGGCGTT-------TAGCCGCACGAGACAGAGC-AATAACAGGTCTGGGATGCCCTTAGATGTCCGGGGCCGCACGCGCGCTACATTGAAGGAATCAGCG--------TGTGCT-------TTCCTTGTC--CGAAAGGACTAGGTAACCCGTTGAA--CCTCCTTC-GTGCTGGGGATTGGCGRT-KGT--AATTG-ACGCCATGAACGAGGAATTCCCAGTAAGCA-CGAGTCATCAGCTCGTGTTGATTACGTCCCTGCCCTTTGTCCACACCGCCCGTCGCTACTACCGATTGAATGATTTAGTGAGGTCTTCGGACTGGCGCTCGGA-TTGGCC-YT----CGT---GGT---CGAGCCGC-----TG-TG-CCGGAAAGATGACC-AAACTTGA-TCATTTAGA-GG-AAG-TA-AAAGTCGTAA-C-AAGG-TTTT----------------------------------------------------------------------------------------------------------------------------------------------------------------------------------------------------------------------------------------------------------------------------------------------------------------------------------------------------------------------------------------------------------------------------------------------------------------------------------------------------------------------------------------------------------------------------------------------------------------------------------------------------------------------------------------------------------------------------------------------------------------------------------------------------------------------------------------------------------------------------------------------------------------------------------------------------------------------------------------------------------TACTTTATATTTAATTTTTGGTGCTTGAGCAGCTATAGTTGGAACGGCTATAAGAGTATTAATTCGAATTGAGTTAGGACAGTCTGGTAGATTTTTAGGAGATGACCAGCTTTATAATGTTATTGTAACGGCTCATGCATTTGTAATAATTTTTTTTATAGTTATACCTATTCTGATCGGGGGATTTGGCAATTGATTAGTTCCTTTGATATTAGGTGCTCCGGATATAGCATTTCCTCGTATGAATAATTTAAGATTTTGGTTATTACCCCCCTCTTTATTTCTTTTAATTATTTCTTCTATAGTAGAAATAGGAGTTGGGGCTGGGTGAACAGTTTATCCTCCTTTGGCAAGTTTAGAGGGTCATGCTGGAAGATCTGTAGATTTTGCTATTTTTTCTCTTCATTTAGCTGGGGCTTCTTCAATTATAGGAGCAATTAATTTCATTTCTACTATTATTAACATGCGTTTTTATGGGATAACTATAGAAAAAGTTCCTTTATTTGTTTGATCTGTTTTAATTACTGCAGTATTATTACTTCTTTCTTTACCAGTATTAGCTGGTGCTATTACTATATTATTAACTGATCGAAATTTTAATACTTCATTTTTTGATCCATCCGGGGGTGGGGATCCAATTTTATTTCAACATTTGTTTTGATTTTTTGGTCACCCTGAGGTTTATATTCTTATTTTGCCAGGATTTGGTATTGTTTCTCACATTATTAGGTCTTCAGTAGGTAAGCGGGAGCCATTTGGAAATTTAGGAATAATTTATGCTATAGTAGGAATTGGTGGAATAGGATTTGTTGTATGAGCTCATCATATGTTTTCGGTGGGTATAGATGTAGATACGCGGGCTTATTTTACAGCTGCAACTATAATTATTGCAGTTCCTACTGGGATTAAGGTTTTTAGATGAATGGCAACTCTTCACGGTTCTTATTTTAAATTTGAGACCCCATTATTATGATGTATTGGATTTATCTTTTTATTTACTATAGGGGGGATTACAGGGGTGGTTTTATCTAATTCTTCATTAGATATTATTCTTCATGATACTTATTACGTTGTTGCTCACTTTCATTATGTTTTAAGAATAGGGGCCGTGTTTGCAATTTTAGCTGGGATTACTTATTGATTTCCTTTATTTTTTGGGGTGATTATTAATAGGAAAAAAACTAAATTGCAATTTTATATTATATTTATAGGGGTAAATATGACTTTTTTTCCTCAGCATTTTTTAGGACTTAATGGAATGTCGTAAGAGTACTGGAGGTAAAGCCCCCAGGAAACAACTAGCAACTAAGGCCGCTAGRAAAAGCGCCCCAGCTACCGGAGGTGTGAAAAAGCCCCATCGTTACAGGCCCGGAACTGTCGCTTTGAGAGAAATCCGTCGTTATCAAAAATCWACTGAGCTTTTGATCCGCAAATTGCCATTCCAGCGYTTGGTCAGAGAAATCGCTCAAGATTTCAAGACCGACCTTCGATTTCAATCTTCKGCTGTGATGGCATTACARGAAGCTAGCGARGCTTATTTAGTTGGCTTGTTCGAAGACACTAACTTGTGCGCTATCCACGCCAAGAGA
>Metazygia_wittfeldae
CTCTTACTT-T-----TAA-----TTTTG-TAAGTATTACCTGCTCCATG----A-AT-----------TTAT---------------TTAAATAGCCGCGGAA-TTTTAACCGTGCTAAGGTAGCATAATCATTAGCCTCTTAATTAGAGGCTTGCATGAATGGTATAACATTTTACCTACT-TTAC-TA---TATAT-AT----ACTAACCGAAACTAAATT-----AAGA-ATTAAAATGTTCTTATATATTAAATAGACGACAAGACCCTATTGAACTTTAC--T-TTTGTTT-AGCTGGGGCAGCTAAGAAATA-ATTATC-T-TT---C-----T----C-AT-A-A----TTATT--TTATA-----------AAT--GACCCA-ATA----TAT---TTGATAAAATG-AA-CAA-GTTACCATAGGGATAACAGCGTAATATCTTTT-TAAAGTTCTTATT-TAA-AAAGG--AGATTGCGACCTCGATGTTGAATTAATG---TAAC--T-T-TAT-T-TAGTGCAGTTA-CTTC-T--------AA--A-GTATGTCTGTTCGACATTTAAAACATTACATAAAAGCTCG-TAGTTGGATCTCAGA-GTCGGCCG-G-ACG-GTCCGCCT---ACCGGTGG-----TCACTGTTCG--CAGCCGC-TCG-TT-CAG-----GCGGT--TATTCT-TG-A--TGATCTTCACCGGTT-GTCTCGGG-TGA---CCGCCAAGTTTACTTTGAAAAAATTAGAGTGCTCAAAGCAGGC---GCG-ACG--CCTGAATAATTGTGCATGGAATAATGGAATAGGACCTCGGTTCTA---TTTT-GTTGGTT-TTCGGAACACGAGGTAATGATTAAGAGGGACAGACGGGGGCATTCGTATTGCGACGCTAGAGGTGAAATTCTTGGACCGTCGCAAGACGAACTACTGCGAAAGCATTTGCCAAGAATGTTTCCATTAATCAAGAACGAAAGTTAGAGGTTCGAAGGCGATCAGATACCGCCCTAGTTCTA-ACCATAAACGATGTCAGCCAGCAATCCGCCTGTGT--TCCTC-AAATGACACGGCGGGCGGCTT--CC-GGGAAACCAAA-GCCTTTGGATTCCGGGGGAAGTATGGTTGCAAAGCTGAAACTTAAAGGAATTGACGGAAGGGCACCACCA-GAAATGGAGCCTGCGGCTTAATTTGACTCAACACGGGAAAACT-TACCCGGCCCGGAC-ACA-GGAA-G-GATTGACAGATTAAGAGCTCTTTCTTGATTCTGTGGGTGGTGGTGCATGGCCGTTCTTAGTTGGTGGGGTGACTTGTCTGGTTAATTCCGAT-AACGAACGAGACTCTAGCCTACTAAATAGACG--TTCCGATCCTCTT-T----C-GTCG--GACG------TTCTTCTTAGAGGGACAAGCGGCGTT-------TAGCCGCACGAGACAGAGC-AATAACAGGTCTGGGATGCCCTTAGATGTCCGGGGCCGCACGCGCGCTACATTGAAGGAATCAGCG--------TGTGCT-------TTCCCTGTC--CGAAAGGACTGGGTAACCCGTTGAA--CCTCCTTC-GTGCTGGGGATTGGTCTA-TGT--AATTA-CGACCATGAACGAGGAATTCCCAGTAAGCA-CGAGTCATCAGCTCGTGTTGATTACGTCCCTGCCCTTTGTCCACACCGCCCGTCGCTACTACCGATTGAATGATTTAGTGAGGTCTTCGGACTGGCTCCCGGA-TTGGCC-TT----CGC---GGT---CGAGCCGG-----TG-TG-TCGGAAAGATGACC-AAACTTGA-CCATTTAGA-GG-AAG-TA-AAAGTCGTAA-C-AAGG-TTTTGAGTAGATCGGTCACCCACCCGACCCGTCTTGAAACACGGACCAAGGAGTCTAACATGTGTGCGAGTCAATGGGTCT-CGAATAAGCCCAGAGGCGCAATGAAAGCAAAG-GTCGGA--CG--------CGACGC-CGACCG-AGTTGGGATCCTCCCTCC---TCCG-CG-TGGG-AGGCGCACCAACGAC-------------CCGTCCTGT-TCCAT----------TTA--------TGGATTGGGCGGAGTTTGAGCATACACGTTGGGACCCG-AAAGATGGTGAACTATGCCCGGGCAGGACGAGGCCAGAGGAAACTCTGGTGGAGGTCCGCAGCGGTTCTGACGTGCAAATCGATCG--TCAGAT-CCGGG-TATAGG-GGCG-AAAGACTAATCGAACCATCGTGGGCCCTCGAAATCCTGT-GGCGGGAGGA-TTCAGTTTC-GTGG-CGTGGACTCTC--G--GT---CGGAG-CGA-CT-A-----TACG-----GTTCCGCGGAA-G--GCGGCC-GATCCGA--TCG-AGAGCTT--TCGCG-T-CGCCGAACGCATTTG-TTTCCCGTCCGA-AGGACCCCGCAACCGGTTCG-GA-----AACGGCCTTGAGGGTGCGAGATGGCAGGTGGCCGGTGG-C-CG-ACT-TC----G-TGTC-G-GTC-GTCGGT-TGTTAGCCGT--CGCG--CC--TGGGCTCGTGGCCGGACCGTGGT--GTCGCG-AGGCCC-CT-ATGGGCTTCT--TCGCCTCCTCCG-TT---CTG---CGGC-T-GC---CGGG-AT--CCC-GCGGCAGGGG---TTCGCAC------TT-CT----GCGGGCGCACGGACTGACTCCGTGGCCCAGCGGT--TG--C-ACTGCGTCCTC--GGTTGCT--GC-GGCT-------GAA----CCCG--TC-GGAG----G-TTGGCGGTTCGCGGGAACATTATATTTGATTTTTGGAGCTTGATCTGCTATAGTTGGGACTGCTATAAGGGTTTTGATCCGGGTTGAGCTTGGGCAACCTGGGAGATTTATTGGAGATGACCAATTATATAATGTTATTGTTACTGCACATGCTTTTGTAATAATTTTCTTTATAGTAATACCTATTCTTATTGGGGGTTTTGGAAATTGGTTAGTACCTTTAATATTGGGGGCTCCTGATATGGCATTTCCTCGTATAAATAATTTAAGGTTTTGATTACTTCCTCCTTCTTTATTTTTATTAATTATTTCTTCTATAGTGGAAATAGGTGTTGGTGCGGGATGAACTGTATATCCTCCTTTATCAAGACTTGATGGGCATGCTGGAAGATCTATAGATTTTGCTATTTTTTCTCTTCATTTAGCTGGGGCTTCTTCTATTATAGGGGCTATCAATTTTATTTCTACTATTGTTAATATACGATTCTATGGGATAACTATGGAGAAGGTCCCTCTTTTTGTATGATCAGTTTTGATTACTGCGGTTTTATTATTATTATCTTTACCTGTCCTTGCAGGAGCTATTACTATACTATTAACTGATCGAAATTTTAATACTTCTTTTTTTGATCCTTCAGGGGGGGGAGATCCTATTCTTTTTCAGCATTTGTTTTGATTTTTTGGTCATCCTGAAGTTTACATTTTAATTTTGCCTGGATTTGGTATTGTTTCTCATATTATTAGATCATCAGTAGGAAAGCGTGAACCTTTTGGAAATTTAGGTATAATTTATGCTATAGTAGGAATTGGGGGGATAGGATTTGTAGTTTGGGCTCATCATATATTTTCAGTGGGGATAGATGTTGATACTCGGGCATATTTTACTGCTGCTACAATAATTATTGCTGTTCCTACTGGAATTAAAGTTTTTAGTTGAATAGCAACTTTACATGGTTCTTATTTTAAATTTAATACTTCTTTATTATGATGTATTGGTTTTATTTTTTTATTCACTATGGGTGGTATTACGGGGGTGGTTCTATCAAATTCTTCTTTGGATATTGTATTACATGATACTTATTATGTTGTAGCTCATTTTCATTATGTATTAAGTATAGGAGCTGTATTTGCTATTTTAGCTGGGGTAACATATTGATTCCCCTTGTTTTTTGGGATTGTGATAGATGAAAAAAAGATTAAATTACAGTTTTATGTAATGTTTGTAGGGGTAAATTTGACCTTTTTTCCTCAACATTTTTTAGGGTTAAATGGGATATCGTAAGAGTACCGGAGGCAAAGCCCCCCGRAAACAACTGGCAACAAAGGCTGCTAGAAAAAGCGCCCCTGCCACTGGAGGCGTGAAAAAGCCCCATCGTTACAGGCCCGGAACTGTCGCTTTGAGAGAAATCCGTCGTTATCAAAAATCCACCGAGCTCCTGATCCGCAAATTGCCTTTCCAACGTTTGGTTAGAGAAATCGCTCAGGATTTCAAAACCGATCTCCGTTTCCAAAGCTCTGYTGTTATGGCACTCCAGGAGGCCAGCGAAGCTTATTTGGTGGGATTGTTTGAAGATACTAACTTGTGCGCTATCCACGCCAAGAGA
>Hypognatha_224
TTCTTATTG-AG----CTT-----AATAA-TAAGTATAACCTGCTCCATG----A-TA-----------T--A---------------TTAAATAGCCGCAGAA-ATTTAACTGTGCTAAGGTAGCATAATCATTAGCCTTTTAATTAAAGGCCTGTATGAATGGTATAACATTTCAATTACT-TTAC-TG---GATAA--A----TTTA-TTTAACTTAAATT-----AAGA-ATAAAAATGTTCTTATTATTAAAAAAGACGATAAGACCCTTTTGAACTTTAC--T-ACTGTTT-AGCTGGGGCAGCTAAAAAAAT-ATTATC-T-TT---T-----T----T-GT-G-G----TATTT--ACATA-----------TAT--GACCCA-ATT----TAA---TTGAGTGCGAG-AA-TAA-GTTACCATAGGGATAACAGCGTAATATTTTTT-AAAAGTTCTTATT-TAA-AAAAA--AGATTGCGACCTCGATGTTGAATTAATG---TCAC--C-T-TAT-A-CGACGCAGTAG-TCTT-A--------AA--G-GTTAGTCTGTTCGACTATTAAAACATTACATAAAAGCTCG-TAGTTGGATCTCAGC-TCCGGCCG-G-ACG-GTCCGCCT---ACCGGTGG-----TTACTGTTCG--TTGCCGA-GCG-TT-CAG-----GCGGT--TATTCT-TG-A--TGATCTTCACCGGTT-GTCTCGGG-TGA---CCGCCAAGTTTACTTTGAAAAAATTAGAGTGCTCAAAGCAGAC---GTG-ACG--TCTGAATAATTGTGCATGGAATAATGGAATAGGACCTCGGTTCTA---TTTT-GTTGGTT-TTCGGAACACGAGGTAATGATTAAGAGGGACAGACGGGGGCATTCGTATTGCGACGCTAGAGGTGAAATTCTTGGACCGTCGCAAGACGAACTACTGCGAAAGCATTTGCCAAGAATGTTTCCATTAATCAAGAACGAAAGTCAGAGGTTCGAAGGCGATCAGATACCGCCCTAGTTCTG-ACCATAAACGATGCCAGCCAGTAATCCGCCTGTGT--TCCTC-AAATGACACGGCGGGCGACTT--CC-GGGAAACCAAA-GCTTTTGGGTTCCGGGGGAAGTATGGTTGCAAAGCTGAAACTTAAAGGAATTGACGGAAGGGCACCACCA-GAAATGGAGCCTGCGGCTTAATTTGACTCAACACGGGAAAACT-TATCCGGCCCGGAC-ACA-GGAA-G-GATTGACAGATTAAGAGCTCTTTCTTGATTCTGTGGGTGGTGGTGCATGGTCGTTCTTAGTTCGTGGGTCGACTTGTCTGGTTAATTCCGAT-AACGAACGAGACTCTAGCCTACTAAATAGACG--TTCCGATCCTCTT-T----T-GTCG--GACG------CTCTTCTTAGAGGGACAAGCGGCGTT-------TAGCCGCACGAGACAGAGC-AATAACAGGTCTGGGATGCCCTTAGATGTCCGGGGCCGCACGCGCGCTACATTGAAGGAATCAGCG--------TGTGCT-------TTCCCTGTC--CGAAAGGACTGGGTAACCCGTTGAA--CCTCCTTC-GTGCTGGGGATTGGCGAT-TGT--AATTGTCCGCCATGAACGAGGAATTCCCAGTAAGCA-CGAGTCATCAGCTCGTGTTGATTACGTCCCTGCCCTTTGTCCACACCGCCCGTCGCTACTACCGATTGAATGATTTAGTGAGGTCTTCGGACTGGCGCTCGGA-TTGGCC-TT----CGC---GGT---CGAGCCGG-----TG-TG-CCGGAAAGATGACC-AAACTTGA-TCATTTAGA-GG-AAG-TA-AAAGTCGTAA-C-AAGG-TTTTGAGTAGATCGGTCACCCACCCGACCCGTCTTGAAACACGGACCAAGGAGTCTAACATGTGTGCGAGTCAATGGGTCT-CGATTAAGCCCAGAGGCGCAATGAAAGCAAAA-GTCGGA--CA--------CGACGC-CGACCG-AGTTGGGATCCTCGGTCC---TTCG-CG-GCCG-AGGCGCACCAACGAC-------------CCGTCCTTT-CCCAT----------TTA--------TGGGTTGGGCGGAGTTTGAGCATACACGTTGGGACCCG-AAAGATGGTGAACTATGCCCGGGCAGGACGAGGCCAGAGGAAACTCTGGTGGAGGTCCGCAGCGGTTCTGACGTGCAAATCGATCG--TCAGAT-CCGGG-TATAGG-GGCG-AAAGACTAATCGAACCATCGTGGGCCCTCGAAATCCTGT-GGCGGGAGGA-TTCAGTTTC-GTGG-CGCGGACGCGC--G--GT---TGGAC-ACGACT-A--AG-AAAG-----GCTCCGCG-GA-C--GCGGCC-TGTCCGA--CTG-CGCG-GC--TCGTT-C-CGCCGAACGCATTTG-TTTCCCGTCCGA-AGGACCCCGCAACCGGTTCG-GA-----AACGGCCTTAAGGGTCGGAGCTGGCAGGTGGCCGGTGG-C-TG-GAC-TC----G-TTCC-G-GTC-GTCGGT-TGTTAGCCTT--CCGG--CC--TTGGCTCGTGGCCGGACCGTGGT--GTCGCA-AGGCCC-CC-ATGGGCCTCA--TCGCCTCCTCCG-TT---C-G---CGGA-CAGC---CGAG-AC--ACG-GCGGCAGGGG---TTCGCAC------TT-CT----GCGGGCGCACGGACCGACTCCGTGGCCCAGCGGT--CG--C-A-TGCGTCCTC--GTTGGCT--GC-TGAA-------GGA----CTCG--TC-GGAG----G-TTGGCGGTTGGCGGGTACTTTGTATTTAGTTTTTGGGGCTTGAGCTGCTATAGTAGGGACAGCAATAAGAGTTATAATCCGAATTGAATTAGGGCAGCCGGGGAGATTTATTGGGGATGATCAAATTTATAACGTAATTGTTACAGCTCATGCGTTTGTTATAATTTTTTTTATAGTTATGCCAATTTTAATTGGGGGGTTCGGGAATTGGTTAGTCCCCCTAATATTAGGGGCACCCGATATAGCTTTTCCTCGTATGAATAATTTGAGGTTTTGGCTTTTACCCCCCTCTTTATTTTTATTAGTGACTTCTTCAATAGTAGAGATAGGTGTAGGGGCGGGGTGAACAGTTTACCCCCCTTTAGCAGGGCTAGAAGGGCATGCCGGGAGATCGGTAGATTTTGCTATTTTTTCTCTTCATTTAGCGGGGGCTTCTTCAATTATAGGGGCTATTAATTTTATTTCAACCATCATTAATATACGATTTTATGGGATAACAATAGAAAAAGTTCCTCTATTTGTATGATCTGTTTTAATTACAGCTGTTTTGTTATTATTATCTCTTCCAGTATTAGCAGGGGCTATCACTATATTACTAACTGATCGCAATTTTAATACTTCATTTTTTGACCCTTCAGGAGGGGGGGACCCCATTTTATTTCAGCATTTATTT???????????ACACCCGGAAGTATATATCTTAATTTTACCCGGGTTTGGGATTGTTTCTCATATTATTAGGTCATCTGTGGGTAAACGAGAGCCTTTTGGGAATTTAGGGATAATTTATGCAATAGTAAGAATTGGGGGGATAGGTTTTGTTGTATGAGCCCATCATATATTTTCTGTAGGGATGGATGTTGATACCCGGGCTTATTTTACTGCGGCGACTATAATTATTGCTGTCCCCACAGGGATTAAGGTCTTTAGGTGGATAGCGACATTACATGGGTCCTATTTTAAATTTGACACCCCCTTAATATGGTGTATTGGGTTTATTTTCTTATTTACTATAGGGGGGATTACTGGGGTTGTCTTGTCTAATTCCTCTTTAGATATTATTCTACATGACACTTATTATGTAGTGGCACATTTTCATTATGTATTAAGAATAGGGGCAGTGTTTGCTATTTTAGCCGGGGTAACTTATTGGTTTCCATTATTTTTTGGGATAAACATGAGAAGGAAAAAAATAAAGCTTCAATTTTATACTATATTTATTGGGGTGAATATAACTTTTTTCCCACAACATTTTCTTGGGCTTAATGGGATATCGTAAGAGTACCGGAGGCAAGGCCCCCAGGAAACAATTGGCTACCAAGGCAGCTCGTAAGAGCGCCCCAGCCACTGGAGGTGTTAAAAAGCCCCATCGTTACAGGCCCGGAACTGTCGCTTTGAGAGAAATCCGTCGTTATCAGAAATCCACTGAGCTCTTGATCAGAAAGCTTCCATTCCAACGTTTGGTTCGAGAAATCGCTCAAGATTTCAAAACCGATCTTCGTTTCCAAAGCTCTGCTGTTATGGCTCTCCAGGAAGCTAGCGAAGCTTATTTAGTCGGTTTGTTTGAGGATACCAACTTGTGCGCTATTCACGCYAAGAGA
>Dolophones_46
TTCTTACTG-AT---TAAT-----AATAA-TAAGTATCCCCTGCTCAATG----A-CT-----------A--T---------------TTAAATAGCCGCGGAA-ATTTAACTGTGCTAAGGTAGCATAATCATTAGCCTCTTAATTAGAGGCTTGTATGAAAGGGGAAACATTTCTATTTCT-ATTT-TA---TTTAA--T----TTAT-TTAAACTTAAACT-----AAGA-ATAAAAATGTTCTTATAGCATAAAAAGACGATAAGACCCTTTTGAACTTTAC--T-GAAGTTA-AGCTGGGGCAGCTATAAAATT-ACTATC-T-TT---C-----C----T-TT-T-G----TATTT--TAATA-----------GAT--GACCCA-ATT----CAT---TTGATTACTCG-AA-CAA-GTTACCATAGGGATAACAGCGTAATATCTTTT-AAAAGCTCTTATT-TAA-AAAGA--AGATTGCGACCTCGATGTTGAATTAGTG---AATC--T-T-TA--C-AGATGCAATAA-TTTT-A--------AA--A-GAGGGTCTGTTCGACCCTTAAATCACTACATAAAAGCTCG-TAGTTGGATCTCAGC-TCCGGCCG-G-ACG-GTCCGCCT---ACCGGTGG-----TTACTGTTCG--TCGCCGA-GCG-TT-CAG-----GCGGT--TATTCT-TG-A--TGATCTTCACCGGTT-GTCTCGGG-TGA---CCGCCAAGTTTACTTTGAAAAAATTAGAGTGCTCAAAGCAGGC---GCG-ACG--CCTGAATAATTGTGCATGGAATAATGGAATAGGACCTCGGTTCTA---TTTT-GTTGGTT-TTCGGAACACGAGGTAATGATTAAGAGGGACAGACGGGGGCATTCGTATTGCGACGCTAGAGGTGAAATTCTTGGACCGTCGCAAGACGAACTACTGCGAAAGCATTTGCCAAGAATGTTTCCATTAATCAAGAACGAAAGTTAGAGGTTCGAAGGCGATCAGATACCGCCCTAGTTCTA-ACCATAAACGATGCCAGCCAGTACTCCGCCTGTGT--TCCTC-AAATGACACGGCGGGCGACTT--CC-GGGAAACCAAA-GCTTTTGGGTTCCGGGGGAAGTATGGTTGCAAAGCTGAAACTTAAAGGAATTGACGGAAGGGCACCACCA-GGATTGGAGCCTGCGGCTTAATTTGACTCAACACGGGAAAACT-TACCCGGCCCGGAC-ACA-GGAA-G-GATTGACAGATTAAGAGCTCTTTCTTGATTCTGTGGGTGGTGGTGCATGGCCGTTCTTAGTTGGTGGGGCGACTTGTCTGGTTAATTCCGAT-AACGAACGAGACTCTAGCCTACTAAATAGACG--TTCCGATCCTCTT-T----C-GTCG--GACG------TTCTTCTTAGAGGGACAGGCGGCGTT-------TAGCCGCACGAGACAGAGC-AATAACAGGTCTGAGATGCCCTTAGATGTCCGGGGCCGCACGCGCGCTACATTGAAGGAATCAGCG--------TGTGCT-------TTCCCTGTC--TGAAAAGACTGGGTAACCCGTTGAA--CCTCCTTC-GTGCTGGGGATTGGCGCC-TGT--AATTACTCGCCATGAACGAGGAATTCCCAGTAAGCA-CGAGTCATCAGCTCGTGTTGATTACGTCCCTGCCCTTTGTCCACACCGCCCGTCGCTACTACCGATTGAATGATTTAGTGAGGTCTTCGGACTGGCGCTCGGA-TTGGCC-TT----CGC---GGT---CGAGCCGG-----TG-TG-CCGGAAAGATGACC-AAACTTGA-TCATTTAGA-GG-AAG-TA-AAAGTCGTAA-C-AAGG-TTTTGAGTAGATCGGTCACCCACCYKACCCGTCTTGAAACACGGACCAAGGAGTCTAACATGTGTGCGAGTCAATGGGTCT-CGAATAAGCCCAGAGGCGCAATGAAAGCAAAG-ATCGGA--CA--------CGACGC-CGATCG-AGTTGGGATCCTCCCTCC---TTCGTCG-TGGG-AGGCGCACCAACGAC-------------CCGTCCCGT-CCCAT----------TTA--------TGGGTGGGGCGGAGTTTGAGCATACACGTTGGGACCCG-AAAGATGGTGAACTATGCCCGGGCAGGACGAGGCCAGAGGAAACTCTGGTGGAGGTCCGCAGCGGTTCTGACGTGCAAATCGATCG--TCAGAT-CCGGG-TATAGG-GGCG-AAAGACTAATCGAACCATCGTGGGCCCTCGAAATCCTGT-GGCGGGAGGA-TTCAGTCGT-GCGG-CGTGGACGTGC--AT-GT---CGGAA-TA--TC-GACTT-TATG-----GATCCGCG-GA-C--GCGGCCGATTCCGA--TTG-CACGCTT--TCGCG-T-TGCGGGACGCATTTG-TTTCCCGTCCGA-AGGACCCAGCAACCGGTTCG-GG-----AACGGCCTGAAGGGTCGGAGTCGGCAGTTGACCGGTGG-C-TT-TCG-YT----A-AGAT-T-GCC-GTCGGT-TGCTAGCCGT--CCTT--CC--TCGGCTCGTGACCGGACCGAGGT--GTCGCA-AGGCCTGTT-ATGGGCTCAT--TCGCCTCCTCCG-TT---AAG---CGGA-C-GC---CGGG-AT--CCA-GCGGCAGGGG---TTCGCAC------TG-CT----GCGGGCGCACGGACTGACTCCGTGGCCCAGCGGT-ACG--C-A-TGCGTCCTC--GTTGGCT--GC-GGTT-------GAA----CCCG--TC-GGAG----G-TTGGCGGTTAGCTGGGACATTATATTTGATTTTAGGGGCTTGGGCGGCTATAGTTGGAACTGCAATGAGTGTCTTGATCCGAATTGAATTAGGACAACCCGGGAGATTTATTGGGGATGACCAGTTGTATAATGTAATTGTTACTGCTCATGCATTTGTAATAATTTTTTTTATAGTGATACCGATTTTAATTGGTGGTTTTGGAAATTGATTAGTACCTTTAATATTAGGAGCTCCAGATATAGCTTTTCCTCGGATAAATAATTTAAGATTTTGGCTATTACCTCCATCTTTATTTTTATTAGTAATTTCTTCTATGGTAGAAATGGGTGTAGGAGCTGGGTGAACAGTTTATCCCCCTCTAGCAGGGTTAGAGGGTCATGCAGGGAGGTCTGTAGATTTTGCAATTTTTTCTTTACATTTAGCAGGGGCTTCCTCAATTATAGGGGCAATTAATTTTATTTCGACTATTATTAACATACGGTTTTATGGAATAACTATAGAAAAGGTTCCTCTTTTTGTTTGATCTGTTTTAATTACAGCAGTACTGCTATTATTATCTTTACCTGTTTTAGCAGGGGCTATTACAATACTATTAACAGATCGTAATTTTAATACTTCCTTCTTTGATCCTTCTGGAGGAGGGGATCCTATCTTATTTCAACATTTATTT???????????TCACCCTGAAGTTTATATTTTAATTTTGCCCGGGTTTGGAATTGTGTCTCATATTATTAGTGCTTCAGTGGGTAAGCGGGAGCCATTTGGGAATTTAGGAATAATTTATGCTATAGTCGGGATTGGAGGGATAGGATTTGTAGTTTGGGCACATCATATATTTTCAGTAGGAATAGATGTAGATACTCGAGCTTATTTTACAGCAGCAACTATAATTATCGCTGTTCCCACAGGAATTAAGGTGTTTAGATGAATAGCAACATTACATGGATCTTATTTTAAATATGAAACGCCTTTAATGTGATGTATTGGGTTTATTTTTCTTTTTACATTAGGAGGGATCACAGGGGTAGTATTATCTAATTCTTCTTTAGATATCGTTTTGCATGATACATATTATGTGGTAGCTCATTTTCATTATGTACTAAGAATAGGGGCTGTATTTGCGATTTTGGCGGGGGTTACTTATTGATTTCCTCTATTTTTTGGAGTTGTGATAAATGGAAAGAAAACTAAATTACAGTTTTATACAATATTTGTGGGGGTTAATATAACTTTTTTTCCGCAGCATTTTTTAGGATTAAATGGGATATCGTAAGAGTACCGGAGGCAAGGCCCCCAGAAAACAACTGGCAACTAAGGCCGCTCGTAAAAGCGCCCCAGCCACTGGAGGTGTGAAAAAGCCCCATCGTTACAGGCCCGGAACTGTTGCTTTGAGAGAAATCCGTCGTTACCAAAAATCCACCGAGCTTTTGATCCGTAAACTGCCATTTCAGCGTTTGGTGAGAGAAATCGCTCAGGATTTCAAAACCGATCTCCGATTCCAAAGCTCTGCTGTTATGGCTCTCCAGGAAGCCAGCGAAGCTTATTTAGTGGGCTTGTTCGAAGACACTAACTTGTGCGCTATCCACGCCAAGAGA
>Larinia_directa
TTCTTAATG-A-----TAT-----AATTT-TAAGTCACACCTGCTCAATG----A-AA-----------C------------------TTTAATAGCCGCGGAA-ATTTAACCGTGCTAAGGTAGCATAATCATTAGCCTCTTAATTAGGGACTCGTATGAACGGTGAAACATTTCAATTTCT-TTAT-TT-A-ACTAG--A----AAAT-TTTAATTTAAATT-----AAGA-ATAAAAATGTTCTTATAGTTAAAATAGACGACAAGACCCTTTTGAACTTCAC--T-TTTGTTT-GGCTGGGGCAGCCAGAAAATA-ATAATC-T-TT---T-----C----T-AA-C-C----CTTTT--TCATA-----------AAT--GACCCA-ATT----TAT---TTGATTATTTG-AA-AAA-GTTACCATAGGGATAACAGCGTAATATTTTTT-AAAAGCTCTTATT-TAA-AAAAG--TGATTGCGACCTCGATGTTGAATTAATA---TAAC--T-T-TT--A-AAATGCAGCCA-TTTT-A--------AA--G-GTAGGTCTGTTCGACCTTTAAAATATTACA-AAAAGCTCG-TAGTTGGATCTCAGA-TCCGGCCG-G-ACG-GTCCGCCT---ACCGGTGG-----TTACTGTTCG--TTGCCGA-TCG-TT-CAG-----GCGGT--TATTCT-TG-A--TGATCTTCACCGGTT-GTCTCGGG-TGA---CCGCCAAGTTTACTTTGAAAAAATTAGAGTGCTCAAAGCAGGC---GTG-ACG--CCTGAATAATTGTGCATGGAATAATGGAATAGGACCTCGGTTCTA---TTTT-GTTGGTT-TTCGGAACACGAGGTAATGATTAAGAGGGACAGACGGGGGCATTCGTATTGCGACGCTAGAGGTGAAATTCTTGGACCGTCGCAAGACGAACTACTGCGAAAGCATTTGCCAAGAATGTTTCCATTAATCAAGAACGAAAGTTAGAGGTTCGAAGGCGATCAGATACCGCCCTAGTTCTA-ACCATAAACGATGCCAGCCAGCGATCCGGCTGTGT--TCCTC-AAATGACACGCCGGGCAGCTT--CC-GGGAAACCAAA-GCTTTTGGGTTCCGGGGGAAGTATGGTTGCAAAGCTGAAACTTAAAGGAATTGACGGAAGGGCACCACCA-GAAATGGAGCCTGCGGCTTAATTTGACTCAACACGGGAAAACT-TACCCGGCCCGGAC-ACA-GGAA-G-GATTGACAGATTAAGAGCTCTTTCTTGATTCTGTGGGTGGTGGTGCATGGCCGTTCTTAGTTGGTGGGGCGACTTGTCTGGTTAATTCCGAT-AACGAACGAGACTCTAGCCTACTAAATAGACG--TTCCCTTCAACTT------C-GAGG--GACG------TTCTTCTTAGAGGGACAAGCGGCGTT-------TAGCCGCACGAGACAGAGC-AATAACAGGTCTGGGATGCCCTTAGATGTCCGGGGCCGCACGCGCGCTACATTGAAGGAATCAGCG--------TGTGCT-------TTCCCTGTC--CGAAAGGACTGGGTAACCCGTTGAA--CCTCCTTC-GTGCTGGGGATTGGCGAG-TGT--AATTG-ACGCCATGAACGAGGAATTCCCAGTAAGCG-CGAGTCATCAGCTCGCGTTGATTACGTCCCTGCCCTTTGTCCACACCGCCCGTCGCTACTACCGATTGAATGATTTAGTGAGGTCTTCGGACTGGCGCTCGGA-TTGGCC-TT----CGT---GGT---CGAGGCGAT----TG-TG-CCGGAAAGATGACC-AAACTTGA-TCATTTAGA-GG-AAG-TA-AAAGTCGTAA-C-AAGG-TTTTGAGTAGATCGGTCACCCACCCGACCCGTCTTGAAACACGGACCAAGGAGTCTAACATGTGTGCGAGTCAATGGAACT-CGAATAAGTCCAGAGGCGCAATGAAAGCAAAG-GTCGGA--CA--------CGACGC-CGACCG-AGTTGGGATCCTCTCTCC---TTCG-CG-GGAG-GGGCGCACCAACGAC-------------CCGTCCTTT-CCGAT----------TTA--------TCGGTTGGGCGGAGTTTGAGCATACACGTTGGGACCCG-AAAGATGGTGAACTATGCCCGGGCAGGACGAGGCCAGAGGAAACTCTGGTGGAGGTCCGCAGCGGTTCTGACGTGCAAATCGATCG--TCAGAT-CCGGG-TATAGG-GGCG-AAAGACTAATCGAACCATCGTGGGCCCTCGAAATCCTGT-GGCGGGAGGA-TTCAGTTTT-ACGG-CGTGGACTCTG--T--GT---CGAGG-AT--TC-------GTTG-----GATCCGCG-GA-G--GCGGCC-ACTTCGA--TGC-AGAGCTT--TCGCG-T-CGCGGAACGCATTTG-ATTCCCGTCCGA-AGGACCCCGTAACCGGTTAC-GG-----AACGGCCTTAAGGGCATGCAACGGCAGTTGGCCGGTGG-T-TC-TCC-TC----G-TGGG-G-ATC-GTCGGC-TGTTAGCCAG--CGTG--TCGCACGGCTCGTGACGTGACCGTGGT--GTCGCG-AGGCCC-AT-TTGGGCTTCT--TCGCCTCCTCCG-CT---AAG---CGGA-T-GG---CCGA-AC---CG-GTGGCAGGGG---C-GGCAC------TC-TT----GCGGGCGCACGGACTGACTCCGTGGCCCAGCGGG--AG--A-G-AGCTTCCTC--GTTGGTT--GC-CG-A-------GTG----TCGG--TC-GGGG----G-TTGGCGGTTAACGGGGACTTTGTATTTAATTTTTGGGGCGTGAGCGGCCATAGTAGGGACTGCTATAAGAGTTTTAATTCGAGTTGAGTTGGGTCAGCCCGGGAGATTTATTGGGGATGATCAGTTGTATAATGTAATTGTAACGGCGCATGCGTTTGTGATGATTTTTTTTATAGTAATACCTATTTTAATCGGCGGGTTTGGAAATTGGTTAGTGCCTTTAATGTTGGGGGCTCCTGATATAGCTTTTCCACGAATGAATAATTTAAGATTTTGATTATTACCCCCGTCTTTATTTTTGTTAATTGTGTCTTCTATAGTAGAAATGGGTGTAGGAGCTGGGTGAACAGTTTATCCCCCATTAGCGAGATTGGAGGGGCATGCTGGGAGATCTGTTGATTTTGCTATTTTTTCTTTACATTTAGCTGGGGCGTCTTCTATTATGGGCGCTATTAATTTTATTTCTACCATTATTAATATGCGGTTTTATGGGATAACTATAGAAAAGGTGCCCCTATTTGTGTGATCCGTCTTAATTACTGCGGTTTTATTACTTCTTTCCCTACCAGTACTAGCGGGGGCTATTACTATATTATTAACTGATCGAAATTTTAATACTTCTTTCTTTGATCCTTCTGGGGGGGGTGATCCGATTTTATTTCAGCATTTATTTTGATTCTTTGGCCACCCTGAAGTTTATATTTTAATTTTACCTGGATTTGGAATTGTGTCCCACATTATTAGATCCTCAGTAGGAAAGCGGGAACCTTTTGGTAATTTAGGGATAATTTATGCCATAGTCGGGATTGGCGGGATAGGTTTTGTTGTATGGGCGCATCACATGTTTTCTGTGGGGATGGATGTAGATACACGAGCGTATTTTACTGCGGCCACAATAATTATTGCGGTTCCAACAGGGATCAAGGTCTTTAGGTGGATAGCTACTCTTCATGGTTCGTTTTTCAAGTTTGAGACACCTTTAATGTGATGTGTCGGTTTTATTTTCTTGTTTACCATGGGGGGGATTACTGGGGTCGTTCTTTCTAACTCTTCTTTGGATATCGTTCTTCATGATACTTACTATGTTGTAGCACATTTTCATTACGTCTTAAGAATGGGGGCGGTATTTGCTATTTTAGCTGGGATTACTTATTGATTTCCATTGTTTTTTGGTATAATCATAAATGGGAAGAAAACTAAGTTGCAATTTTATATTATATTTGTTGGTGTTAATATAACATTTTTCCCCCAACATTTTTTAGGATTAAATGGAATATCGTAAGAGTACTGGTGGTAAAGCCCCCAGGAAACAACTGGCTACTAAGGCCGCTCGTAAGAGCGCCCCAGCCACTGGAGGAGTGAAAAAGCCCCATCGTTACAGGCCTGGAACTGTCGCTTTGAGAGAAATCCGTCGTTATCAAAAGTCTACCGAGCTGTTGATCCGCAAATTGCCATTCCAACGGTTGGTCAGAGAAATCGCTCAAGATTTCAAGACCGATTTGCGTTTCCAAAGCTCTGCCGTTATGGCTCTGCAGGAAGCTAGCGAGGCTTACTTAGTGGGCTTGTTCGAAGACACTAACTTGTGCGCCATCCACGCCAAGAGA
>Mangora_gibberosa_115
TTCTTACCA-A-----AAA-----AATTG-TAAGTAACGCCTGCTCAATG----A-TT-----------T--A---------------TTAAATAGCCGCGGAA-ATTTAACCGTGCTAAGGTAGCATAATCATTAGCCTCTTAATTAGAGGCTTGTATGAAGGACGAAACAATTCAATTTCT-TTAT-TT---ATTTA--T----AATT-TTGAATTTTAATT-----AAAG-ATAAAAATGTCTTTATATATTAATTAGACGACAAGACCCTATTGAACTTTAC--T-TTTGTTT-AGCTGGGGCAGCTAAAAAAAC-ATAATC-T-TT---T-----T----T-CA-T-A----ACATA--AAATA-----------AAA--GACCCA-ATA----TAA---TTGATTGTTTG-AA-CAA-GTTACCATAGGGATAACAGCGTAATATCTTTT-TAAAGTTCTTATT-AAA-AAAGA--AGATTGCGACCTCGATGTTGAATTAGTG---TAAC--T-T-AA--T-TAATGCAGAAA-TTTC-A--------AA--A-GTGGGTCTGTTCGACCCTTAAAACACTACATAAAAGCTCG-TAGTTGGATCTCAGC-TCCGGCCG-G-ACG-GTCCGCCT---ACCGGTGG-----TTACTGTCCG--TCGCCGA-GCG-TT-CAG-----GCGGT--TATTCT-TG-A--TGATCTTCACCGGTT-GTCTCGGG-TGA---CCGCCAAGTTTACTTTGAAAAAATTAGAGTGCTCAAAGCAGGC---GCG-ACG--CCTGAATAATTGTGCATGGAATAATGGAATAGGACCTCGGTTCTA---TTTT-GTTGGTT-TTCGGAACACGAGGTAATGATTAAGAGGGACAGACGGGGGCATTCGTATTGCGACGCTAGAGGTGAAATTCTTGGACCGTCGCAAGACGAACTACTGCGAAAGCATTTGCCAAGAATGTTTCCATTAATCAAGAACGAAAGTTAGAGGTTCGAAGGCGATCAGATACCGCCCTAGTTCTA-ACCATAAACGATGCCAGCCAGCGATCCGGCTGTGT--TCCTC-AAATGACACGCCGGGCAGCTT--CC-GGGAAACCAAA-GCGTTTGGGTTCCGGGGGAAGTATGGTTGCAAAACTCAAACTTAAAGGAATTGACGGAAGGGCACCACCA-GGCATGGAGCCTGCGGCTTAATTTGACTCAACACGGGAAAACT-TACCCGGCCCGGAC-ACA-GGAA-G-GATTGACAGATTAAGAGCTCTTTCTTGATTCTGTGGGTGGTGGTGCATGGCCGTTCTTAGTTGGTGGGGCGACTTGTCTGGTTAATTCCGAT-AACGAACGAGACTCTAGCCTACTAAATAGACG--TTCCCATCCTCTT-T----A-GTGG--GACG------TTCTTCTTAGAGGGACAAGCGGCGTT-------TAGCCGCACGAGACAGAGC-AATAACAGGTCTGAGATGCCCTTAGATGTCCGGGGCCGCACGCGCGCTACATTGAAGGAATCAGCG--------TGTGCT-------CTCCCTGTC--CGAAAGGACTGGGTAACCCGTTGAA--CCTCCTTC-GTGCTGGGGATTGGACTA-TGT--AATTA-CGTCCATGAACGAGGAATTCCCAGTAAGCA-CGAGTCATCAGCTCGTGTTGATTACGTCCCTGCCCTTTGTACACACCGCCCGTCGCTACTACCGATTGAATGATTTAGTGAGGTCTTCGGACTGGCGCTCGGA-TTGGCCCTT----CGT---GGT---CGAGCCGG-----TG-TG-CCGGAAAGATGACC-AAACTTGA-TCATTTAGA-GG-AAG-TA-AAAGTCGTAA-C-AAGG-TTTTGAGTAGATCGGTCACCCACCCGACCCGTCTTGAAACACGGACCAAGGAGTCTAACATGTGTGCGAGTCAATGGGTCT-CGATTAAGCCCAGAGGCGCAATGAAAGCAAAG-GTCGGA--CT--------CGACGC-CGACTG-TGTTGGGATCCTCCTCCC---TTTG-CG-TTGG-AGGCGCACCAACGAC-------------CCGTCCTTT-CCGAT----------TTA--------TCGGTTGGGCGGAGTTTGAGCATACACGTTGGGACCCG-AAAGATGGTGAACTATGCCCGGGCAGGACGAGGCCAGAGGAAACTCTGGTGGAGGTCCGCAGCGGTTCTGACGTGCAAATCGATCG--TCAGAT-CCGGG-TATAGG-GGCG-AAAGACTAATCGAACCATCGTGGGCCCTCGAAATCCTGT-GGCGGGAGGA-TTCAGTTTT-GCGG-CGTGGACACTG--C--GT---TGGAG-AT--TC-CC-AG-AACG-----GTTCCGCG-GA-G--GCGGCC-GCTCCGA--TGC-AGTGCTT--TCGCG-T-CGCCGAACGCATTTG-TTTCCCGCCCGA-AGGACCCCGCAACCTGTTCG-GA-----AACGGCCTTAAGGGTTGGTAATGGCAGTTGGCCGGTGG-C-GT-TCC-TC----G-TGTT-C-GCC-GTCGTC-TGTTAGCCGT--CCGA--CCGCACGGCTCGTGGCCGGACAGTGGT--GTCGCK-AGGCCC-TC-TTGGGCTTCT--TCGCCTCCTCCG-TT---C-G---CGGA-C-GC---CGGG-AT--CCC-GTGGCAGGGG---TTCGCAC------TT-CT----GCGGGCGCACGGACCGACTCCGTGGCCCAGCGGT--CG--C-A-TGCGTCCTC--GTTGGCA--GC-GGTT-------GAA----CCCG--TC-GGAG----G-TTGGCGGTTGGCGGGAACTTTGTATTTGATTTTTGGCGCTTGAGCTGCAATAGTTGGGACAGCTATAAGAGTATTAATTCGAATTGAATTAGGTCAGCCTGGTAGGTTTATTGGGGATGACCAATTATATAATGTTATCGTTACGGCGCATGCTTTTGTTATAATTTTTTTTATAGTAATGCCTATTTTAATTGGGGGGTTTGGAAATTGGTTAGTCCCTTTGATATTGGGGGCCCCCGATATAGCATTTCCTCGCATAAATAATTTAAGGTTTTGATTATTACCTCCTTCTTTGTTTTTGTTAATTATTTCATCGATAGTAGAAATAGGAGTGGGGGCGGGTTGGACTGTATACCCTCCTTTAGCAGGTTTAGAGGGGCATGCAGGGAGTTCGGTAGATTTTGCAATTTTTTCACTTCATTTAGCAGGTGCCTCTTCTATTATAGGGGCAATTAATTTTATTAGAACAATTATTAACATGCGGTTTTACGGGGTTACGATAGAAAAAATCCCTCTATTTGTTTGATCTGTTTTAATTACAGCAGTATTGTTATTGTTATCATTACCTGTTCTAGCAGGGGCTATCACGATATTATTAACGGATCGAAATTTTAATACATCTTTTTTTGACCCTTCGGGTGGGGGGGATCCTATTTTATTTCAGCATCTATTT-------------------------------------------------------------------------------------------------------------------------------------------------------------------------------------------------------------------------------------------------------------------------------------------------------------------------------------------------------------------------------------------------------------------------------------------------------------------------------------------------------------------------------------------------------------------------------------------------------------------------------------------------------------------------------------------------------------------------------------------------------------------------------------------------------------------------------------------------------------------------------------------------------------------------------------------------------------------
>Neoscona_domiciliorum
TTCTTATTG-A-----TTT-----TATTA-TAAGTAATACCTGCCCAATG----A-AT-----------A--T---------------TTAAATAGCCGCGGAA-ATTTAACCGTGCTAAGGTAGCATAATCATTAGCCTCTTAATTAGAGGCTCGTATGAATGGTAAAACATTTCAATTACT-ATAT-TT---TTTAT--A----TTTT-TTTAAATTAAATT-----AAGA-ATTAAAATGTTCTTATAAATTAAATAGACGACAAGACCCTATTGAACTTTAC--T-TTAGTTT-AGCTGGGGCAGCTAATAAATT-ATTATT-T-TTA--T-----C----T-TT-T-AA---TAATT--ATTTA-----------AAT--GACCCA-ATA----AAA---TTGAGTTTATG-AA-CAA-GTTACCATAGGGATAACAGCGTAATATATTTC-TAAAGTTCTTATT-TAA-AAATA--TGATTGCGACCTCGATGTTGAATTAATG---TAAC--T-T-TA--T-AAATGCAATAG-TTTT-A--------AA--A-GTAGGTCTGTTCGACCTTTAAATCATTACA-AAAAGCTCG-TAGTTGGATCTCAGC-TCCTGCCG-G-ACG-GTCCGCCT---ACCGGTGG-----TTACTGTTCG--TCGCAGA-GCG-TT-AGG-----ACAGC--TGCTTT-TG-G--TGATCTTTACCGGTT-GTCTCGGG-TGG---CTGTCAAGTTTACTTTGAAAAAATTAGAGTGCTCAAAGCAGGC---GTG-ATG--CCTGAATAATTGTGCATGGAATAATGGAATAGGACCTCGGTTCTA---TTTT-GTTGGTT-TTCGGAACACGAGGTAATGATTAAGAGGGACAGACGGGGGCATTCGTATTGCGACGCTAGAGGTGAAATTCTTGGACCGTCGCAAGACGAACTACTGCGAAAGCATTTGCCAAGAATGTTTCCATTAATCAAGAACGAAAGTTAGATGTTCGAAGGCGATCAGATACCGCCCTAGTTCTA-ACCATAAACGATGCCAGCCAGCGATCCGGCTGTGT--TCCTC-AAATGACACGCCGGGCAGCTT--CC-GGGAAACCAAA-GCTTTTGGGTTCCGGGGGAAGTATGGTTGCAAAGCTGAAACTTAAAGGAATTGACGGAAGGGCACCACCA-GGAATGGAGCCTGCGGCTCAATTTGACTCAACACGGGGAAACT-TACCCGGCCCGGAC-ACA-GGAA-G-GATTGACAGATTAAGAGCTCTTTCTTGATTCTGTGGGTGGTGGTGCATGGCCGTTCTTAGTTGGTGGGGTGACTTGTCTGGTTAATTCCGAT-AACGAACGAGACTCTAGCCTACTAAATAGACG--TTCCCGTCATCTT-T----C-GCGG--GACG------TTCTTCTTAGAGGGACAAGCGGCGTT-------TAGCCGCACGAGACAGAGC-AATAACAGGTCTGAGATGCCCTTAGATGTCCGGGGCCGCACGCGCGCTACATTGAAGGAATCAGCG--------TGTGCT-------TTCCCTGTC--CGAAAGGACTGGGTAACCCGTTGAA--CCTCCTTC-GTGCTGGGGATTGGCGTT-TGT--AATTG-CCGCCATGAACGAGGAATTTCCAGTAAGCA-CGAGTCATCAGCTCGTGTTGATTACGTCCCTGCCCTTTGTCCACACCGCCCGTCGCTACTACCGATTGAATGATTTAGTGAGGTCTTCGGACTGGCGCTCGGA-TTGGCC-TT----CGC---GGT---CGAGCCGG-----TG-TG-CCGGAAAGATGACC-AAACTTGA-TCATTTAGA-GG-AAG-TA-AAAGTCGTAA-C-AAGG-TTTTGAGTAGATCGGTCACCCACCCGACCCGTCTTGAAACACGGACCAAGGAGTCTAACATGTGTGCGAGTCAATGGGTCT-CGAATAAGCCCAGAGGCGCAATGAAAGCAAAG-GTCGGA--CT--------CGACGC-CGACTG-TGTTGGGATCCCGCCGCC---TTCG-CG-CGGC-GGGCGCACCAACGAC-------------CCGTCCTTT-CCGAT----------TTA--------TCGGTTGGGCGGAGTTTGAGCATACACGTTGGGACCCG-AAAGATGGTGAACTATGCCCGGGCAGGACGAGGCCAGAGGAAACTCTGGTGGAGGTCCGCAGCGGTTCTGACGTGCAAATCGATCG--TCAGAT-CCGGG-TATAGG-GGCG-AAAGACTAATCGAACCATCGTGGGCCCTCGAAATCCTGT-GGCGGGAGGA-TTCAGTTTT-TCGG-CGTGGACCGTG--T--GC---TGGAA-AC--TC-GT----ATTG-----GTTCCGCG-GA-G--GCGGCC-TTTCCGG--CAT-TCGGCTT--TCGCG-T-CGGAGAACGCATTTG-TTTCCCGTCCGA-AGGACCCCGCAACCGGTTGA-GG-----AACCGCCTTAAGGGCTCCCGACGGCAGTTGGCCGGTGG-C-TC-GCC-TC----G-TGCG-G-GTC-GTCGGC-TGTTAGCCAG--GGGG--TCGTGCGGC-GGTGACGCGACCGTGGT--GACGCG-AGGCCC-AT-TTGGGCCTCT--TCGCCTCCTCCG-TT---C-G---CGGA-C-GC---CTGG-AC--ACT-GCGGCACGGG----CGGCAC------TT-CT----GCGGGCGCACGGACTGACTCCGTGGCCCAGCGGA--AG--A-G-AGCTTCCCG--GTTGGCT--GC-TA-T-------GGA----CCAG--TC-GGAG----G-TTGGCGGTTAGCGGGTACTTTATATTTAATTCTTGGAGCATGGGCTGCTATATTAGGAACAGCAATAAGAGTATTARTTCGAATTGAGTTGGGTCAGCCGGGAAGGTTTATAGGTGATGATCAATTATATAATGTAATCGTAACTGCTCATGCATTTGTAATAATTTTTTTTATAGTAATGCCAATTTTAATTGGGGGATTTGGTAATTGATTAGTTCCTTTAATATTAGGTGCTCCTGATATAGCTTTTCCCCGAATAAATAATTTAAGATTTTGATTATTACCTCCTTCATTATTATTATTAATTATTTCATCATTAGTTGAAATAGGAGTAGGAGCAGGATGAACTGTATATCCTCCTTTGGCTGGATTAGAAGGACATGCAGGGAGATCAGTAGATTTTGCTATTTTTTCTTTACATTTAGCTGGAGCTTCTTCAATTATAGGTGCAATTAATTTTATTTCCACTATTATTAATATACGTTTTTATGGAATAACTATAGAAAAAGTCCCTTTATTTGTGTGGTCTGTAATAATTACAGCTGTATTATTATTATTATCTTTACCTGTATTAGCCGGAGCTATTACAATATTATTAACAGATCGTAATTTTAATACTTCTTTTTTTGACCCGTCTGGTGGTGGGGATCCTATTTTATTTCAACATTTGTTT???????????ACATCCTGAAGTTTATATTTTAATTTTACCCGGATTTGGAATTGTTTCTCATATTATTAGATCTTCAGTTGGCAAACGTGAACCTTTTGGGAATTTAGGAATAATTTATGCAATAGTAGGTATTGGAGGAATAGGATTTGTTGTATGAGCTCATCACATGTTTTCGGTAGGAATAGATGTAGATACTCGGGCTTATTTTACTGCGGCTACTATAATTATTGCAGTTCCAACGGGAATTAAGGTTTTTAGATGAATAGCAACTCTTCATGGATCATATTTTAAATTTGAAACTCCATTATTATGATGTGTAGGATTTATTTTTTTATTTACAATAGGAGGAATTACTGGTGTAGTATTATCTAATTCTTCTTTAGATATTGTTCTTCATGATACTTATTATGTTGTTGCTCATTTTCATTATGTATTAAGAATAGGCGCAGTATTTGCAATTTTAGCAGGAATTACATATTGATTCCCCTTATTTTTTGGAATAATAATAAATGGTAAGAAAACTAAATTGCAATTTTATGTGATATTTGTAGGTGTTAATATAACATTTTTTCCTCAACATTTTTTAGGATTAAATGGAATGTCGTAAGAGTACCGGAGGCAAAGCCCCCAGGAAACAACTGGCTACTAAGGCCGCTCGTAAGAGCGCCCCAGCCACTGGAGGTGTAAAAAAGCCCCATCGTTACAGGCCCGGAACTGTCGCTTTGAGAGAAATCCGTCGTTATCAAAAATCCACCGAGCTCCTCATCCGAAAATTGCCCTTCCAACGTTTGGTCAGAGAAATCGCCCAAGATTTCAAAACCGATCTCCGTTTCCAAAGCTCTGCTGTCATGGCTCTGCAGGAGGCTAGCGAAGCTTATTTGGTCGGTCTTTTCGAAGACACCAACTTGTGCGCTATCCACGCCAAGAGA
>Metepeira_21
--CTTACTG-AA---TAAT-----AATTG-TAAGTATCGTCTGCTCAATG----A-AT-----------T--T---------------TTCAATAGCCGCGGAA-ATTTTACCGTGCTAAGGTAGCATAATCATTAGCCCCTTAATTAGGGGCTCGTATGAATGGCGGAACATTTCAATTTCT-TTAT-TT---ATTAA--A----AATA-TCTAAATTAAATT-----AAGA-ATAAAAATGTTCTTATTAATTAAATAGACGACAAGACCCTTTTGAACTTTAC--T-TTTGTTT-AGCTGGGGCAGCTAAAAAAAA-TTTTTC-T-TC---------T----T-TA-T-AA---TAATT--ATATA-----------AAT--GACCCA-ATA----AAA---TTGATTATATG-AA-CAA-GTTACCATAGGGATAACAGCGTAATATCTTTT-TAAAGCTCTTATT-AAA-AAAGA--TGATTGCGACCTCGATGTTGAATTAGTA---TAGC--T-T-AT--T-AGATGCAGTAATTTTT-A--------AA--A-GTAGGTCTGTTCGACCATTAAAATACTACATAAAAGCTCG-TAGTTGGATCTCAGC-ACCGGCCG-G-ACG-GTCCGCCT---ACCGGTGG-----TTACTGTTCG--TCGCCGT-GCG-TT-CAG-----GCGGT--TATCTT-TG-A--TGATCTTCACCGGTT-GTCTCGGG-TGA---CCGCCAAGTTTACTTTGAAAAAATTAGAGTGCTCAAAGCAGGC---GCG-ACG--CCTGAATAATTGTGCATGGAATAATGGAATAGGACCTCGGTTCTA---TTTT-GTTGGTT-TTCGGAACACGAGGTAATGATTAAGAGGGACAGACGGGGGCATTCGTATTGCGACGCTAGAGGTGAAATTCTTGGACCGTCGCAAGACGAACTACTGCGAAAGCATTTGCCAAGAATGTTTCCATTAACCAAGAACGAAAGTTAGAGGTTCGAAGGCGATCAGATACCGCCCTAGTTCTA-ACCATAAACGATGCCAGCCAGCGATCCGGCTGTGT--TCCTC-AAATGACACGCCGGGCAGCTT--CC-GGGAAACCAAA-GCTTTTGGGTTCCGGGGGAAGTATGGTTGCAAAGCTGAAACTTAAAGGAATTGACGGAAGGGCACCACCA-GAAATGGAGCCTGCGGCTTAATTTGACTCAACACGGGAAAACT-TACCCGGCCCGGAC-ACA-GGAA-G-GATTGACAGATTAAGAGCTCTTTCTTGATTCTGTGGGTGGTGGTGCATGGCCGTTCTTAGTTGGTGGGGCGACTTGTCTGGTTAATTCCGAT-AACGAACGAGACTCTAGCCTACTAAATAGACG--TTCTCATCCTCTT-C----T-GTGG--GACG------TTCTTCTTAGAGGGACAAGCGGCGTT-------TAGCCGCACGAGACAGAGC-AATAACAGGTCTGGGATGCCCTTAGATGTCCGGGGCCGCACGCGCGCTACATTGAAGGAATCAGCG--------TGTGTT-------TTCCCTGTC--CGAAAGGACTGGGTAACCCGGTGAA--CCTCCTTC-GTGCTTGGGATTGCCGAA-TGT--AA-TA-ACGGCATGAACGAGGAATTCCCAGTAAGCA-CGAGTCATCAGCTCGTGTTGATTACGTCCCTGCCCTTTGTACACACCGCCCGTCGCTACTACCGATTGAATGATTTAGTGAGGTCTTCGGACTGGCGCTCGGA-TTGGCC-TT----CGC---GGT---CGAGCCGG-----TG-TG-CCGGAAAGATGACC-AAACTTGA-TCATTTAGA-GG-AAG-TA-AAAGTCGTAA-C-AAGG-TTTTGAGTAGATCGGTCACCCACCCGACCCGTCTTGAAACACGGACCAAGGAGTCTAACATGTGTGCGAGTCAATGGGTCT-CGAATAAGCCCAGAGGCGCAATGAAAGCAAAG-GTCGGA--CT--------CGACGC-CGACTG-TGTTGGGATCCCCCTTCC---TTCG-CG-TGGG-GGGCGCACCAACGAC-------------CCGTCCTTT-CCGAT----------TTA--------TCGGTTGGGCGGAGTTTGAGCATACACGTTGGGACCCG-AAAGATGGTGAACTATGCCCGGGCAGGACGAGGCCAGAGGAAACTCTGGTGGAGGTCCGCAGCGGTTCTGACGTGCAAATCGATCG--TCAGAT-CCGGG-TATAGG-GGCG-AAAGACTAATCGAACCATCGTGGGCCCTCGAAATCCTGT-GGCGGGAGGA-TTCAGTTTT-GAGG-GGTGGACGATC--G--GT---TGGAA-AT--TC-------ATTG-----GATCCGCG-GA-G--GCGGCC-GTTCCGA--TCG-KTCGACT--TCGCC-C-TTTAGAACGCATTTG-TTTCCCGTCCGA-AGGACCCCGCAACCGGTTGC-GA-----GACGGCCTTAAGGGCATCCGACGGCAGTTGGCCGGTGG-T-TC-GTC-TC----G-TGCG-G-ACC-GTCGGC-TGTTAGCCAG--GGTG--TCGCAYGGCTCGTAGCGCGACCGTGGT--GTCGCG-AGGCCT-TT-CTAGGCTTCT--TCGCCTCCTCCG-TT---C-G---CGGA-C-GC---CTGG-AG--ACG-GTGGCAGGGG---TGAGCAC------TT-CT----GCGGGCGCACGGACTGACTCCGTGGCCCAGCGGA--TG--M-A-AGCTTCCTC--GTTGGCT--GC-CG-C-------GAG----CCAG--TC-GGAG----G-TTGGCGGTTCGCGGGAACTTTATACTTGATTTTTGGTGCTTGGGCTGCTATAGTAGGAACAGCTATAAGAGTATTAATTCGAATTGAACTGGGGCAACCAGGAAGATTTATAGGGGATGATCAATTGTATAATGTGATTGTGACTGCGCATGCATTTGTAATAATTTTTTTTATAGTAATGCCAATTTTAATTGGTGGCTTTGGAAATTGATTAGTGCCATTGATATTGGGGGCTCCAGATATGGCTTTTCCTCGAATAAATAATTTAAGGTTCTGATTACTTCCCCCTTCTTTGTTTCTTTTAATTGTCTCATCAATGGTAGAGATAGGTGTAGGGGCTGGATGAACAGTTTATCCACCTTTAGCGAGGTTAGAAGGTCATGCTGGAAGTTCAGTTGATTTTGCCATTTTTTCTTTACATTTAGCAGGGGCATCTTCAATTATAGGTGCTATTAATTTTATTTCTACAATTATTAATATGCGTTTTTATGGGATAACTATGGAAAAGGTTCCTTTGTTTGTTTGGTCTGTTTTAATTACGGCTGTTTTATTATTATTGTCCTTACCTGTTTTAGCGGGGGCTATTACTATATTATTAACAGATCGAAATTTTAATACTTCTTTTTTTGATCCTTCAGGGGGTGGAGATCCTATTTTGTTTCAACATTTGTTTTGGTTTTTTGGACATCCTGAGGTATATATTTTAATTTTACCAGGTTTTGGTATTGTATCACATATTATTAGATCTTCTGTTGGAAAGCGTGAACCATTCGGGAATTTAGGAATAATTTATGCTATAGTAGGAATTGGTGGGATAGGGTTTGTAGTATGAGCTCATCATATGTTTTCTGTTGGGATGGATGTTGATACTCGAGCATATTTTACAGCTGCAACTATAATTATTGCTGTACCTACGGGTATTAAGGTGTTTAGTTGAATAGCAACTCTTCATGGATCTTATTTTAAGTTTGAAACACCTTTAATGTGATGTGTTGGTTTTATTTTTCTCTTTACTATAGGGGGAATTACTGGGGTGGTATTATCTAACTCTTCTTTAGATATTGTGCTTCATGATACATATTATGTAGTTGCTCATTTTCATTATGTGTTAAGAATGGGTGCTGTATTTGCTATTTTAGCTGGAATTACCTATTGGTTTCCTTTATTTTTTGGAATGGTAATAAACGGAAAAAAGACTAAGTTACATTTTTATATTATATTTGTGGGTGTCAATATAACTTTTTTTCCTCAACATTTTCTAGGGTTAAATGGGATATCGTAAGAGTACTGGAGGAAAAGCCCCCAGGAAACAACTGGCTACTAAGGCCGCTCGTAAGAGCGCCCCAGCCACTGGAGGTGTGAAAAAGCCCCATCGTTACAGGCCCGGAACTGTCGCTTTGAGAGAAATCCGTCGTTACCAAAAGTCCACTGAGCTSTTGATCCGCAAATTGCCCTTCCAGCGTTTGGTGAGAGAAATCGCTCAAGATTTCAAAACCGATCTCCGATTCCAAAGCTCTGCTGTTATGGCTTTGCAGGAGGCCAGCGAAGCTTATTTAGTTGGTTTGTTCGAAGACACTAACTTGTGCGCTATCCACGCCAAGAGA
>Cercidia_prominens_258
TTCTTACTG-A----TATT-----ATTTG-TAAGTAACACCTGCTCAATG----A-AT-----------C--A---------------TTTAATAGCCGCGGAA-ATTTAACCGTGCTAAGGTAGCATAATCATTAGCCTCTTAATTAGAGGCTTGTATGAATGGTGAAACATTTCAATTACT-TTAT-TA---ATTAA--T----TATT-TTAAATTTAAATT-----AAGA-ATAAAAATGTTCTTATATATTAATTAGACGATAAGACCCTTTTGAACTTTAC--T-TTTGTTT-AGCTGGGGCAGCTAATAAAAT-AAAATT-T-TCA--T-----T----T-CT-T------TATAT--AAATA-----------AAT--GATCCA-ATA----AAA---TTGATTAAATG-AA-CAA-GTTACCATAGGGATAACAGCGTAATATTTTTT-AAAAGCTCTTATT-TAA-ATAAA--TGATTGCGACCTCGATGTTGAATTAGTG---TAAC--T-T--A--C-AGATGCAATAA-TTTT-A--------AA--A-GTAGGTCTGTTCGACCTTTAAAACACTACATAAAAGCTCG-TAGTTGGATCTCAGC-TCCGGCCG-G-ACG-GTCCGCCT---ACCGGTGG-----TTACTGTTCG--CAGCCGA-GCG-TT-CAG-----GCGGT--TATCTC-TG-A--TGATCTTCACCGGTT-GTCTCGGG-TGA---CCGCCAAGTTTACTTTGAAAAAATTAGAGTGCTCAAAGCAGGC---GTG-ACG--CCTGAATAATTGTGCATGGAATAATGGAATAGGACCTCGGTTCTA---TTTT-GTTGGTT-TTCGGAACACGAGGTAATGATTAAGAGGGACAGACGGGGGCATTCGTATTGCGACGCTAGAGGTGAAATTCTTGGACCGTCGCAAGACGAACTACTGCGAAAGCATTTGCCAAGAATGTTTCCATTAATCAAGAACGAAAGTTAGAGGTTCGAAGGCGATCAGATACCGCCCTAGTTCTA-ACCATAAACGATGCCAGCCAGCGATCCGGCTGTGT--TCCTC-AAATGACACGCCGGGCAGCTT--CC-GGGAAACCAAA-GCTTTTGGGTTCCGGGGGAAGTATGGTTGCAAAGCTGAAACTTAAAGGAATTGACGGAAGGGCACCACCA-GAAATGGAGCCTGCGGCTTAATTTGACTCAACACGGGAAAACT-TACCCGGCCCGGAC-ACA-GGAA-G-GATTGACAGATTAAGAGCTCTTTCTTGATTCTGTGGGTGGTGGTGCATGGCCGTTCTTAGTTGGTGGGGCGACTTGTCTGGTTAATTCCGAT-AACGAACGAGACTCTAGCCTACTAAATAGACG--TTCCCATCATCTT-T----C-GTGG--GACG------TTCTTCTTAGAGGGACAAGCGGCGTT-------TAGCCGCACGAGACAGAGC-AATAACAGGTCTGGGATGCCCTTAGATGTCCGGGGCCGCACGCGCGCTACATTGAAGGAATCAGCG--------TGTGCT-------TTCCCTGTC--CGAAAGGACTGGGTAACCCGTTGAA--CCTCCTTC-GTGCTGGGGATTGGAAAC-TGT--AATTG-ATTCCATGAACGAGGAATTCCCAGTAAGCA-CGAGTCATCAGCTCGTGTTGATTACGTCCCTGCCCTTTGTCCACACCGCCCGTCGCTACTACCGATTGAATGATTTAGTGAGGTCTTCGGACTGGCGCTCGGA-TTGGCC-TT----CGC---GGT---CGAGCCGG-----TG-TG-CCGGAAAGATGACC-AAACTTGA-TCATTTAGA-GG-AAG-TA-AAAGTCGTAA-C-AAGG-TTTTGAGTAGATCGGTCACCCACCCGACCCGTCTTGAAACACGGACCAAGGAGTCTAACATGTGTGCGAGTCAATGGGTCT-CGAATAAGCCCAGAGGCGCAATGAAAGCAAAG-GTCGGA--CT--------TGACGC-CGACCG-AGTTGGGATCCCTTCGTC---TTCG-CA-CGAG-GGGCGCACCAACGAC-------------CCGTCCTTT-CCAAT----------TTA--------TTGGTTGGGCGGAGTTTGAGCATACACGTTGGGACCCG-AAAGATGGTGAACTATGCCCGGGCAGGACGAGGCCAGAGGAAACTCTGGTGGAGGTCCGCAGCGGTTCTGACGTGCAAATCGATCG--TCAGAT-CCGGG-TATAGG-GGCG-AAAGACTAATCGAACCATCGTGGGCCCTCGAAATCTTGT-GGCGGGAAGA-TTCAGTTTT-TCTT-CGTGGACTTAT--T--GT---TGGGA-AT--TG-AT----TATG-----GATCCGCGAGA-C--GCGGCC-TTCCTTT--CAG-TGAG-CT--CTGCG-T-CGGAGAACGCATTTG-TTTCCCGTCCGA-AGGACCCCGCAACCGGTTAC-GG-----AACGGCCTTAAGGGCATGCAACGGCAGTTGGCCGGTGT-T-CC-ATT-CA----A--TTG-G-ATC-GTCGGC-TGTTAGCCAG--CGTG--TCGCACGGCTCGTGACGTGACCGAGGT--GTCGCA-AGGCCA-AT-CATGGCTCAT--TCGCCTCCTCCG-TT---C-G---CGGA-C-GC---CTGG-AC---CGAGTGGCAGGGG---TTGGCAC------TC-TT----GCGGGCGCACGGACTGACTCCGTGGCCCAGCGAG--AG--A-G-AGCTGCCTC--GTTGGCT--GC-AG-T-------GGA----CCAG--TC-GGAG----G-TTGGCGGTTGGCGGGAACTTTATATTTATTTTTTGGTGCATGAGCTGCTATAGTGGGAACGGCTATAAGAGTTTTAATTCGAGTTGAATTAGGTCAGTCTGGAAGATTTATAGGAGATGATCAGCTTTATAATGTAATTGTAACTGCTCATGCTTTTGTAATAATTTTTTTTATAGTAATACCAATTTTGATTGGTGGATTTGGAAATTGATTAGTTCCTTTAATATTAGGAGCACCTGATATAGCATTTCCTCGAATAAATAATTTAAGATTTTGGTTACTTCCTCCTTCATTATTTCTTTTAATTGTATCTTCAATGGTTGAAATAGGTGTGGGTTCTGGGTGAACAGTATATCCACCGCTAGCTAGATTAGAAGGACATGCTGGTAGTTCAGTTGATTTTGCTATTTTTTCTTTGCATTTAGCTGGGGCTTCTTCTATTATAGGGGCAATTAATTTTATTTCTACTATTATTAATATACGATTTTACGGAATAACTATAGAAAAGGTATCTTTATTTGTATGATCAGTTTTAATTACAGCTGTTCTATTACTTCTTTCTTTACCAGTATTAGCAGGAGCAATCACTATATTATTGACTGATCGTAATTTTAATACTTCTTTTTTTGATCCTTCTGGAGGAGGAGATCCTATTTTATTTCAACATTTATTTTGATTTTTTGGTCATCCTGAAGTATATATTTTAATTTTACCAGGATTTGGAATTGTTTCTCATATTATTAGTGCTTCAGTAGGTAAACGGGAACCTTTTGGAAATTTAGGAATAATTTATGCTATAGTAGGAATTGGTGGAATAGGATTTGTAGTATGGGCTCATCATATATTTTCAGTGGGAATGGATGTTGATACTCGAGCATATTTTACTGCTGCAACTATAATTATTGCTGTTCCTACTGGAATTAAAATTTTTAGATGAATAGCAACATTACATGGATCATATTTTAAGTTTGATACACCATTAATATGATGTGTAGGATTTATTTTTCTTTTTACTATAGGAGGAATTACAGGTGTAGTATTATCTAATTCTTCTTTAGATATTATTTTGCATGATACTTATTATGTTGTAGCTCATTTTCATTATGTTTTAAGAATGGGGGCTGTTTTTGCTATTTTGGCTGGTATTACTTATTGATTTCCATTATTTTTTGGAATTGTTATAAATAGAAAAAAGACTAAATTGCATTTTTATATTATATTTATTGGTGTTAATATAACTTTTTTTCCTCAACTTTTTTTATTTTTTGGTGCAATGTCGTAAGAGTACTGGAGGTAAAGCCCCCAGGAAACAACTGGCTACTAAGGCCGCTCGTAAGAGCGCCCCAGCCACTGGAGGAGTGAAAAAGCCTCATCGTTACAGGCCCGGAACTGTCGCTTTGAGAGAAATCCGTCGTTATCAAAAATCCACTGAGCTCTTGATCCGTAAATTGCCATTCCAGCGTTTGGTGAGAGAAATCGCTCAAGATTTCAAAACCGATCTCCGTTTCCAGAGCTCTGCTGTTATGGCTTTGCAGGAAGCTAGCGAAGCTTATTTAGTGGGCTTGTTTGAAGACACTAACTTGTGCGCYATCCACGCCAAGAGA
>Cyclosa_conica
CTCTTACTA-A-----ATT------TTTG-TAAGTACTGCCTGCTCAATG----A-TT-----------A--A---------------TTAAATAGCCGCGGAA-ATTTAACTGTGCTAAGGTAGCATAATCATTAGCCCCTTAATTAGGGGCTTGTATGAATGGCAAAACATTTCAATCTCT-ATCT-TT---ATTAA--T----TTAT-TTTAATTTAAATT-----AAGA-ATAAAAATGTTCTTATTTTTTAATTAGACGATAAGACCCTTTTGAACTTTAC--T-GTTGTTT-GGCTGGGGCAGCCAAAAAATA-ATAATC-T-TTT--T-----A----C-CC-T------TATTT--TTGTC-----------GGT--GACCCA-AAA----TAT---TTGGTTAAACG-AA-CAA-GTTACCTAAGGGATAACAGCGTAATATCTTTT-TAAAGTTCTTATT-AGA-AAAGA--AGATTGCGACCTCGATGTTGAATTAGTG---TTCC--T-T-TA----ACGTGCAGTAG-CCTT-A--------AA--A-GTGGGTCTGTTCGACCCATAAAACATTACATAAAAGCTCG-TAGTTGGATCTCAGC-TCCGGKCG-G-AYG-GTCCGCCT---ACCGGTGG-----TTACTGTTCG--CWMCSGA-GYG-TT-CRG-----GYGGT--TATTCT-TG-A--TGATCTTCACCGGTT-GTCTCGRG-TGA---CYGCCAAGTTTACTTTGAAAAAATTAGAGTGCTCAAAGCAGGC---GCR-ACG--CCTGAATAATTGTGCATGGAATAATGGAATAGGACCTCGGTTCTA---TTTT-GTTGGTT-TTCGGAACACGAGGTAATGATTAAGAGGGACAGACGGGGGCATTCGTATTGCGACGCTAGAGGTGAAATTCTTGGACCGTCGCAAGACGAACTACTGCGAAAGCATTTGCCAAGAATGTTTCCATTAATCAAGAACGAAAGTTAGAGGTTCGAAGGCGATCAGATACCGCCCTAGTTCTA-ACCATAAACGATGCCAGCTAGTGATCCGCCTGTGT--TCCTC-AAATGACACGGCGGGCRACTT--CC-GGGAAACCAAA-GCTTTTGGGTTCCGGGGGAAGTATGGTTGCAAAGCTGAAACTTAAAGGAATTGACGGAAGGGCACCACCA-GACATGGAGCCTGCGGCTTAATTTGACTCAACACGGGAAAACT-TACCCGGCCCGGAC-ACA-GGAA-G-GATTGACAGATTGAGAGCTCTTTCTTGATTCTGTGGGTGGTGGTGCATGGCCGTTCTTAGTTGGTGGGGCGACTTGTCTGGTTAATTCCGAT-AACGAACGAGACTCTAGCCTACTAAATAGACG--TTCCGATCCTCTT-G----A-GTCG--GACG------TTCTTCTTAGAGGGACAAGCGGCGTT-------TAGCCGCACGAGACAGAGC-AATAACAGGTCTGGGATGCCCTTAGATGTCCGGGGCCGCACGCGCGCTACATTGAAGGAATCAGCG--------TGTGCT-------TTCCCTGTC--CGAAAGGACTGGGTAACCCGTTGAA--CCTCCTTC-GTGCTGGGGATTGGCGTA-TGT--AATTA-TCGCCATGAACGAGGAATGCCCAGTAAGCA-CGAGTCATCAGCTCGTGTTGATTACGTCCCTGCCCTTTGTCCACACCGCCCGTCGCTACTACCGATTGAATGATTTAGTGAGGTCTTCRGACTGGCGCTCGRW-TTGGCC-TC----CGC---GGT---CRAGCCGG-----TG-TG-CYGGAAAGATGACC-AAACTTGA-TCATTTAGA-GG-AAG-TA-AAAGTCGTAA-C-AAGG-TTTTGAGTAGATCGGTCACCTACCCGACCCGTCTTGAAACACGGACCAAGGAGTCTAACATGTGTGCGAGTCAGTGGGTCT-CGAATAAGCCCAGAGGCGCAATGAAAGCAAAG-WCAGGA--CA--------CGACGC-CTGACA-AGTTGGGATCCTYYGTCY---TTCG-CG-RCGR-AGGCGCACCAACGAC-------------CCRTCCTTT-YCCAT----------TTA--------TGGATTGGGCGGAGTTTGAGCATACACGTTGGGACCCG-AAAGATGGTGAACTATGCCCGGGCAGGACGAGGCCAGAGGAAACTCTGGTGGAGGTCCGCAGCGGTTCTGACGTGCAAATCGATCG--TCAGAT-CCGGG-TATAGG-GGCG-AAAGACTAATCGAACCATCGTGGGCCCTCGAAATCCTGT-GACGGGAGGA-TTCAGTC-A-GCGG-CGTGCACATGC--A--GT---CGAAC-TT--CA-T---A-CATG-----GTTCCGCA-GA-G--GCGGCA-TTTTCGA--TTG-CATGCTT--TCGCG-T-CGCGAGATGCATTTG-TCTTCCGTCCGA-AGGACCCCGCAACCGGTTCG-AG-----AACGGTCTTAAGGGTCGGCGCTGGCAGTTGGCCGGTGG-C-GT-TCG-TT----T-CGAT-C-GCC-GTCGGT-TGTTAGCCTG--TCGG--CC--TTGGCTCGTGACCGGACCGAGGT--GTCGCA-AGGCCT-CT-TTGGGCTGTA--TCGTCTCCTCCG-TT---TAG---CGGA-C-GC---CGAG-GT--TCG-GTGGCAGGGG---TTCGCAC------TG-CT----GCGGGCGCACGGACYGACTCCGTGGCCCAGCGGT-ACG--C-A-TGCGTCCTC--GATGGCC--TC-CG-T-------GGG----CTCG--TC-GGAG----G-TTGGCGGTTCGCGGGAACTTTATATTTAATTTTAGGAGCTTGAGCGGCTATAGTTGGTACGGCAATAAGAGTATTAATTCGAATTGAATTAGGACAACCTGGGAGATTTATTGGGGATGATCAACTTTATAATGTCATTGTCACTGCTCATGCATTTGTAATAATTTTTTTTATAGTAATACCTATTTTAATTGGGGGATTTGGAAATTGATTAGTACCTCTAATATTAGGTGCACCTGATATAGCATTTCCTCGTATGAATAATTTAAGTTTCTGACTTTTACCCCCTTCATTGTTTTTATTAATTATTTCTTCAATAGTCGAAATAGGAGTGGGAGCTGGTTGAACAGTTTATCCTCCATTAGCAAGTTTAGAAGGGCATGCCGGAAGTTCAGTAGATTTTGCAATTTTTTCTTTACATTTAGCAGGAGCTTCTTCAATTATAGGGGCTATTAATTTTATTTCAACAATTATTAATATGCGATTTTATGGGATAACGATAGAAAAGGTCCCTTTATTCGTTTGATCTGTTTTAATTACTGCCGTTTTATTATTATTATCTTTACCAGTTTTAGCCGGAGCTATTACTATATTATTAACTGATCGAAATTTTAATACTTCTTTTTTTGATCCTTCAGGAGGAGGGGATCCTATTTTGTTTCAACATTTGTTTTGATTTTTTGGTCATCCTGAAGTTTATATTTTAATTTTGCCAGGATTTGGGATTGTGTCTCATATTATTAGGTCTTCTGTGGGGAAACGAGAACCATTTGGAAATTTAGGAATAATTTATGCTATAGTAGGGATTGGAGGTATAGGATTTGTAGTTTGGGCTCATCATATATTTTCAGTAGGAATGGATGTGGATACTCGAGCCTATTTTACAGCAGCCACTATAATTATTGCGGTTCCTACAGGAATTAAGGTTTTTAGATGAATAGCAACTCTTCATGGGTCATATTTTAAGTTTGAAACACCTTTAATATGATGTATTGGATTTATTTTTTTATTTACATTAGGGGGAATTACAGGTGTAGTTCTTTCTAATTCTTCTTTAGATATTGTATTACATGACACTTATTATGTTGTTGCTCATTTTCATTATGTATTAAGAATAGGGGCTGTTTTTGCTATTTTAGCGGGGATTACATATTGATTTCCTTTGTTTTTTGGAGTAGTTATAAATGGAAAAAAATCTAAGTTACAATTTTATACAATGTTTATTGGTGTAAATATGACCTTTTTTCCTCAACATTTTTTAGGATTAAATGGAATATCGTAAGAGTACCGGAGGCAAGGCCCCCAGGAAACAACTGGCAACAAAGGCCGCCCGTAAGAGCGCCCCAGCCACTGGTGGWGTWAAAAAGCCCCATCGTTACAGGCCCGGAACAGTCGCTTTGAGAGARATCCGTCGTTAYCAAAAATCCACTGAGCTTTTGATCCGCAAACTGCCATTCCAGCGTTTGGTGAGRGAAATCGCTCAAGATTTCAAAACCGATCTCCGYTTCCAAAGCTCTGCCGTTATGGCTCTCCARGAAGCCAGCGAGGCTTACTTAGTCGGCTTGTTCGAAGACACTAACTTGTGCGCTATCCACGCCAAGAGA
>Larinioides_cornutus_271
TTCTTACTG-AA-A-ATTT-----AATTG-TAAGTACCTCCTGCTCCATG----A-AT-----------T--T---------------TTAAATAGCCGCGGAA-ATTTAACCGTGCTAAGGTAGCATAATCATTAGCCTCTTAATTAGAGGCCCGTATGAATGGAGAAACATTTCAATTTCT-TTAT-TA---ATTAA-TT----TTCT-TTAAATTTAAACC-----AGGA-ATAAAAATGTTCTTATATTTAAAAAAGACGATAAGACCCTTTTGAACTTTAC--T-GAAGTTT-AGCTGGGGCAGCTATAAAAAA-ATTATC-T-TT---T-----A----T-TA-T------TATTTT-CAATA-----------AAT--GACCCA-ATC----AAA---TTGATTTTATG-AA-AAA-GTTACCATAGGGATAACAGCGTAATATTTTTT-AAAAGTTCTTATT-AAA-AAAAG--TGATTGCGACCTCGATGTTGAATTAGTA---TATC--T-T-TA--T-TAATGCAGTAA-TTAT-A--------AA--A-GTGAGTCTGTTCGACTTTAAAAATACTACATAAAAGCTCG-TAGTTGGATCTCAGA-TCCGGCCG-G-ACG-GTCCGCCT---ACCGGTGG-----TTACTGTTCG--TTGCCGA-TCG-TT-CAG-----GCGGT--TATTCT-TG-A--TGATCTTCACCGGTT-GTCTCGGG-TGA---CCGCCAAGTTTACTTTGAAAAAATTAGAGTGCTCAAAGCAGGC---GTG-ACG--CCTGAATAATTGTGCATGGAATAATGGAATAGGACCTCGGTTCTA---TTTT-GTTGGTT-TTCGGAACACGAGGTAATGATTAAGAGGGACAGACGGGGGCATTCGTATTGCGACGCTAGAGGTGAAATTCTTGGACCGTCGCAAGACGAACTACTGCGAAAGCATTTGCCAAGAATGTTTCCATTAATCAAGAACGAAAGTTAGAGGTTCGAAGGCGATCAGATACCGCCCTAGTTCTA-ACCATAAACGATGCCAGCCAGCGATCCGGCTGTGT--TCCTC-AAATGACACGCCGGGCAGCTT--CC-GGGAAACCAAA-GCTTTTGGGTTCCGGGGGAAGTATGGTTGCAAAGCTGAAACTTAAAGGAATTGACGGAAGGGCACCACCA-GAAATGGAGCCTGCGGCTTAATTTGACTCAACACGGGAAAACT-TACCCGGCCCGGAC-ACA-GGAA-G-GATTGACAGATTAAGAGCTCTTTCTTGATTCTGTGGGTGGTGGTGCATGGCC--------------------------------------------------------------------------------------------------------------------------------------------------------------------------------------------------------------------------------------------------------------------------------------------------------------------------------------------------------------------------------------------------------------------------------------------------------------------------------------------------------------------------------------------------------------------------------------------------------------------------------------------------------------------------------------------------------------------------------------------------------------------------------------------------------------------------------------------------------------------------------------------------------------------------------------------------------------------------------------------------------------------------------------------------------------------------------------------------------------------------------------------------------------------------------------------------------------------------------------------------------------------------------------------------------------------------------------------------------------------------------------------------------------------------------------------------------------------------------------------------------------------------------------------------------------------------------------------------------AACTTTATATTTAATTTTTGGTGCTTGAGCTGCTATAGTTGGGACTGCTATAAGAGTATTAATTCGAGTTGAATTAGGCCAACCTGGAAGATTTATAGGAGATGATCAATTATATAATGTTATTGTTACTGCTCATGCTTTTGTAATGATTTTTTTTATAGTTATACCTATTTTAATTGGAGGTTTTGGAAATTGATTAGTTCCTTTAATATTAGGAGCACCTGATATAGCTTTTCCTCGTATAAATAATTTAAGGTTTTGATTACTTCCACCATCATTATTTTTATTAATTGTTTCATCAATAGTAGAAATAGGAGTAGGAGCTGGATGAACTGTTTATCCACCTCTAGCTAGATTAGAAGGTCATGCTGGAAGGTCAGTTGATTTTGCTATTTTTTCATTACATTTAGCTGGGGCCTCATCAATTATAGGGGCTATTAATTTTATTTCAACAATTATTAATATACGTTTTTATGGAATAACTATAGAAAAGGTTCCTTTATTTGTTTGATCAGTATTGATTACTGCTGTATTATTACTTCTTTCATTACCAGTATTAGCTGGGGCTATTACAATATTATTAACGGATCGAAATTTTAATACTTCTTTTTTTGACCCTTCTGGAGGAGGTGATCCTATTTTATTTCAACATTTATTTTGATTTTTTGGTCATCCAGAAGTTTATATTTTAATTTTACCCGGATTTGGAATTGTTTCTCATATTATTAGGTCTTCTGTAGGAAAGCGTGAGCCATTTGGGAATTTAGGAATAATTTATGCTATAGTTGGAATTGGGGGAATAGGTTTTGTAGTATGGGCTCATCATATATTTTCAGTTGGAATAGATGTAGATACTCGAGCTTATTTCACAGCTGCTACAATAATTATTGCTGTTCCAACTGGAATTAAGGTATTTAGGTGAATAGCTACTCTTCATGGGTCTTATTTTAAATTTGAAACACCTTTAATATGATGCGTAGGATTTATTTTTTTATTTACTATAGGAGGAATTACAGGAGTAGTATTATCTAATTCTTCTTTAGATATTGTTTTACATGATACGTATTATGTGGTTGCTCATTTTCATTATGTATTAAGAATAGGTGCTGTATTTGCAATTTTAGCTGGAATTACTTATTGATTTCCTTTGTTTTTTGGAATAATTATGAATGGAAAAAAGACTAAATTGCAATTTTATATTATATTTGTGGGGGTAAATATAACTTTTTTTCCTCAACATTTTTTAGGATTAAATGGTATA----------------------------------------------------------------------------------------------------------------------------------------------------------------------------------------------------------------------------------------------------------------------------------------------------------------------------------------
>Nuctenea_umbratica
TTCTTACTG-A-----AAT-----AATTG-TAAGTATCCCCTGCTCCATG----A-AT-----------T--T---------------TTAAATAGCCGCGGAA-ATTTAACCGTGCTAAGGTAGCATAATCATTAGCCTCTTAATTAGAGGCCAGTATGAAAGGTGAAACATTTTAATTTCT-TTAT-TA---ATTAA-CC----TTTT-TCTAAATTAAATT-----AAGA-ATAAAAATGTTCTTATAATAAAAATAGACGATAAGACCCTTTTGAACTTTAC--T-TAAGTTT-AGCTGGGGCAGCTAAAAAATA-AAAATC-T-TT---T-----T----T-AA-A-AA----------TCATA-----------AAT--GACCCA-ATA----AAA---TTGATTTTATG-AA-CAA-GTTACCATAGGGATAACAGCGTAATAATTTTT-AAAAGCTCTTATT-TAA-AAAAT--TGATTGCGACCTCGATGTTGAATTAATG---TAAC--T-T-TA--T-AAATGCAATAA-TTAT-A--------AA--A-GTAGGTCTGTTCGACCTTTAAAACATTACATAAAAGCTCG-TAGTTGGATCTCAGA-TCCGGCCG-G-ACG-GTCCGCCT---ACCGGTGG-----TTACTGTTCG--TTGCCGA-TCG-TT-CAG-----GCGGT--TATTCT-TG-A--TGATCTTCACCGGTT-GTCTCGGG-TGA---CCGCCAAGTTTACTTTGAAAAAATTAGAGTGCTCAAAGCAGGC---GTG-ACG--CCTGAATAATTGTGCATGGAATAATGGAATAGGACCTCGGTTCTA---TTTT-GTTGGTT-TTCGGAACACGAGGTAATGATTAAGAGGGACAGACGGGGGCATTCGTATTGCGACGCTAGAGGTGAAATTCTTGGACCGTCGCAAGACGAACTACTGCGAAAGCATTTGCCAAGAATGTTTCCATTAATCAAGAACGAAAGTTAGAGGTTCGAAGGCGATCAGATACCGCCCTAGTTCTA-ACCATAAACGATGCCAGCCAGCGATCCGGCTGTGT--TCCTC-AAATGACACGCCGGGCAGCTT--CC-GGGAAACCAAA-GCTTTTGGGTTCCGGGGGAAGTATGGTTGCAAAGCTGAAACTTAAAGGAATTGACGGAAGGGCACCACCA-GAAATGGAGCCTGCGGCTTAATTTGACTCAACACGGGAAAACT-TACCCGGCCCGGAC-ACA-GGAA-G-GATTGACAGATTAAGAGCTCTTTCTTGATTCTGTGGGTGGTGGTGCATGGCCGTTCTTAGTTGGTGGGGCGACTTGTCTGGTTAATTCCGAT-AACGAACGAGACTCTAGCCTACTAAATAGACG--TTCCCTTCATC-T-C----A-GAGG--GACG------TTCTTCTTAGAGGGACAAGCGGCGTT-------TAGCCGCACGAGACAGAGC-AATAACAGGTCTGGGATGCCCTTAGATGTCCGGGGCCGCACGCGCGCTACATTGAAGGAATCAGCG--------TGTGCT-------TTCCCTGTC--CGAGAGGACTGGGTAACCCGTTGAA--CCTCCTTC-GTGCTGGGGATTGGAAAC-TGT--AATTG-ATTCCATGAACGAGGAATTCCCAGTAAGCA-CGAGTCATCAGCTCGTGTTGATTACGTCCCTGCCCTTTGTCCACACCGCCCGTCGCTACTACCGATTGAATGATTTAGTGAGGTCTTCGGACTGGCGCTCGGA-TTGGCC-TT----CGT---GGT---CGAGCCGG-----TG-TG-CCGGAAAGATGACC-AAACTTGA-TCATTTAGA-GG-AAG-TA-AAAGTCGTAA-C-AAGG-TTTTGAGTAGATCGGTCACCCACCCGACCCGTCTTGAAACACGGACCAAGGAGTCTAACATGTGTGCGAGTCAATGGGTCT-CGAATAAGCCCAGAGGCGCAATGAAAGCAAAG-GTCGGA--CA--------CGACGC-CGACCG-AGTTGGGATCCCTTCGCC---TTCG-CG-CGAG-GGGCGCACCAACGAC-------------CCGTCCTTT-CCAAT----------TTA--------TTGGTTGGGCGGAGTTTGAGCATACACGTTGGGACCCG-AAAGATGGTGAACTATGCCCGGGCAGGACGAGGCCAGAGGAAACTCTGGTGGAGGTCCGCAGCGGTTCTGACGTGCAAATCGATCG--TCAGAT-CCGGG-TATAGG-GGCG-AAAGACTAATCGAACCATCGTGGGCCCTCGAAATCCTGT-GGCGGGAGGA-TTCAGTTTT-TCGG-CGTGGACTCTG--C--GT---TGGGG-AC--TC-------ATTG-----GATCCGCG-GA-C--GCGGCC-CCTCCGA--TGC-AGAGCTT--TCGCG-T-CGTGGAACGCATTTG-ATTCCCGTCCGA-AGGACCCCGCAACCGGTTAC-GG-----AACGGCCTTAAGGGCGCGCAGCGGCAGTTGGCCGGTGG-T-TC-GCC-TC----G-TGCG-G-ATC-GTCGGC-TGTTAGCCAG--CGCG--TCGCACGGCTCGTGACGTGACCGTGGT--GTCGCG-AGGCCC-AT-TTGGGCTTCT--TCGCCTCCTCCG-CT---AAG---CGGA-T-GG---CCGG-AC---CG-GTGGCAGGGG---CTAGCAC------TC-TT----GCGGGCGCACGGACTGACTCCGTGGCCCAGCGGG--AG--A-G-AGCTTCCTC--GTTGGCC--GT-CG-C-------GTA----TCGG--TC-GGGG----G-TTGGCGGTTCGCGGGAACTTTATACTTGATTTTTGGTGCTTGAGCTGCTATAGTGGGCACTGCGATGAGAGTTTTAATTCGAGTTGAATTAGGACAATCAGGAAGATTTATTGGGGATGATCAATTATATAATGTAATTGTAACAGCTCATGCATTTGTAATAATTTTTTTTATAGTAATACCTATCTTAATTGGGGGGTTTGGAAATTGGTTAGTTCCATTAATATTAGGAGCTCCAGATATAGCTTTTCCTCGAATAAATAATTTAAGATTTTGATTACTCCCCCCTTCATTATTTTTATTAATTGTTTCATCTATAGTAGAAATAGGAGTAGGGGCCGGATGAACTGTATATCCTCCTTTAGCTAGATTAGAGGGTCATGCTGGAAGATCTGTAGATTTTGCTATTTTTTCATTACATTTAGCTGGGGCTTCTTCAATTATAGGAGCAATTAATTTTATTTCTACAATTATTAATATACGATTTTATGGAATAACTATAGAAAAAGTTCCTTTATTTGTTTGGTCAGTATTAATTACGGCTGTGTTATTACTTCTTTCTTTACCCGTTTTAGCAGGAGCTATTACAATATTATTAACAGATCGAAATTTTAATACATCTTTTTTTAACCCTTCTGGGGGAGGGGATCCTATTTTATTTCAGCATTTATTTTGATTTTTTGGTCATCCGGAGGTTTATATTTTAATTTTACCTGGATTTGGTATTGTTTCTCATATTATTAGATCATCTGTTGGAAAGCGTGAACCATTTGGAAATTTAGGAATAATTTACGCTATAGTAGGTATTGGAGGAATAGGATTTGTGGTTTGGGCTCATCATATGTTTTCGGTTGGTATAGATGTAGATACACGGGCTTATTTTACAGCAGCTACTATAATTATTGCTGTTCCTACTGGAATTAAAGTATTTAGTTGAATAGCTACAATTCACGGGTCATATTTTAAATTTGAGACTCCTATACTATGATGTGTTGGATTTATTTTTTTATTTACAATAGGGGGTATTACTGGGGTAGTTTTATCAAATTCTTCTTTAGATATTGTTTTACATGATACTTATTATGTGGTAGCACATTTTCATTATGTGTTAAGAATAGGGGCTGTTTTTGCTATTTTAGCTGGGATTACCTATTGATTTCCTTTATTTTTTGGTGTAATTATTAATGGAAAGAAGACTAAGTTGCAATTTTATATTATATTTATTGGTGTAAATTTAACTTTTTTTCCTCAACATTTTTTAGGTTTAAATGGTATATCGTAAGAGTACTGGAGG?AAAGCCCCCAGGAAACAACTGGCTACAAAGGCCGCTCGTAAGAGCGCCCCAGCCACTGGAGGAGTTAAGAAGCCCCATCGTTACAGGCCCGGAACTGTAGCTTTGAGAGAAATCCGTCGTTACCAAAAATCCACCGAGCTCTTGATCCGCAAATTGCCATTCCAACGTTTAGTGAGGGAAATCGCTCAAGATTTCAAAACCGATCTGCGTTTCCAAAGCTCTGCTGTTATGGCTGTGCAAGAAGCTAGCGAAGCTTATTTAGTGGGCTTGTTCGAAGACACTAACTTGTGCGCCATCCACGCCAAGAGA
>Araneus_diadematus
TTCTTACTG-C-----TTT-----TATTG-TAAGTAACACCTGCTCAATG----A-AT--------------T---------------TTAAATAGCCGCGGAA-ATTTAACCGTGCTAAGGTAGCATAATCATTAGCCTCTTAATTAGAGGCTTGTATGAACGGTGAAACATTTCAACTTCT-TTAT-TA---ATTAA-TT----TTTT-TTAAATTTAAATT-----AAGA-ATAAAAATGTTCTTATAAAAAAATTAGACAACAAGACCCTTTTGAACTTCAC--T-TTTGTTT-AACTGGGGCAGTTAAAAAATA-AAAATC-T-TT---T-----T----T-AA-A-T----TCTTT--TAATA-----------AAG--GAACCA-ATA----TAA---TTGATTATATG-AA-CAA-GTTACCATAGGGATAACAGCGTAATATTTTTT-TAAAGCTCTTATT-AAA-AAAAA--TGATTACGACCTCGATGTTGAATTAGTG---TAAC--T-T-TA--T-AGATGCAGTAA-TTTT-A--------AA--A-GTAGGTCTGTTCGACCATTAAAACACTACATAAAAGCTCG-TAGTTGGATCTCAGC-TCCGGCCG-G-ACG-GTCCGCCT---ACCGGTGG-----TTACTGTTCG--TCGCCGA-GCG-TT-CAG-----GCGGT--TATTCT-TG-A--TGATCTTCACCGGTT-GTCTCGGG-TGA---CCGCCAAGTTTACTTTGAAAAAATTAGAGTGCTCAAAGCAGGC---GTG-ACG--CCTGAATAATTGTGCATGGAATAATGGAATAGGACCTCGGTTCTA---TTTT-GTTGGTT-TTCGGAACACGAGGTAATGATTAAGAGGGACAGACGGGGGCATTCGTATTGCGACGCTAGAGGTGAAATTCTTGGACCGTCGCAAGACGAACTACTGCGAAAGCATTTGCCAAGAATGTTTCCATTAATCAAGAACGAAAGTTAGAGGTTCGAAGGCGATCAGATACCGCCCTAGTTCTA-ACCATAAACGATGCCAGCCAGCGATCCGGCTGTGT--TCCTC-AAATGACACGCCGGGCAGCTT--CC-GGGAAACCAAA-GCTTTTGGGTTCCGGGGGAAGTATGGTTGCAAAGCTGAAACTTAAAGGAATTGACGGAAGGGCACCACCA-GAAATGGAGCCTGCGGCTTAATTTGACTCAACACGGGAAAACT-TACCCGGCCCGGAC-ACA-GGAA-G-GATTGACAGATTAAGAGCTCTTTCTTGATTCTGTGGGTGGTGGTGCATGGCCGTTCTTAGTTGGTGGGGCGACTTGTCTGGTTAATTCCGAT-AACGAACGAGACTCTAGCCTACTAAATAGACG--TTCCCATCATCTT-T----T-GTGG--GACG------TTCTTCTTAGAGGGACAAGCGGCGTT-------TAGCCGCACGAGACAGAGC-AATAACAGGTCTGGGATGCCCTTAGATGTCCGGGGCCGCACGCGCGCTACATTGAAGGAATCAGCG--------TGTGCT-------TTCCCTGTC--CGAAAGGACTGGGTAACCCGTTGAA--CCTCCTTC-GTGCTGGGGATTGGAAAC-TGT--AATTG-ATTCCATGAACGAGGAATTCCCAGTAAGCA-CGAGTCATCAGCTCGTGTTGATTACGTCCCTGCCCTTTGTCCACACCGCCCGTCGCTACTACCGATTGAATGATTTAGTGAGGTCTTCGGACTGGCGCTCGGA-TTGGCC-TT----CGT---GGT---CGAGCCGG-----TG-TG-CCGGAAAGATGACC-AAACTTGA-TCATTTAGA-GG-AAG-TA-AAAGTCGTAA-C-AAGG-TTTTGAGTAGATCGGTCACCCACCCGACCCGTCTTGAAACACGGACCAAGGAGTCTAACATGTGTGCGAGTCAATGGGTCT-CGAATAAGCCCAGAGGCGCAATGAAAGCAAAG-GTCGGA--CT--------CGACGC-CGACTG-TGTTGGGATCCCGTCGTC---TTCG-TG-CGAC-GGGCGCACCAACGAC-------------CCGTCCTTT-CCAAT----------TTA--------TTGGTTGGGCGGAGTTTGAGCATACACGTTGGGACCCG-AAAGATGGTGAACTATGCCCGGGCAGGACGAGGCCAGAGGAAACTCTGGTGGAGGTCCGCAGCGGTTCTGACGTGCAAATCGATCG--TCAGAT-CCGGG-TATAGG-GGCG-AAAGACTAATCGAACCATCGTGGGCCCTCGAAATCCTGT-GACGGGAGGA-TTCAGTTTT-GTGG-CGTGGACTCTG--T--CG---TGGAG-AT--AT--T----CATG-----GTTCCGCG-GA-G--GCGGCC-TTTCCAT--GAC-GGAGCTT--TCGCG-C-TATAGAACGCATTTG-TTTCCCGTCCGA-AGGACCCCGCAACCGGTTAC-GA-----GACGGCCTTAAGGGCTCCTGACGGCAGTTGGCCGGTGG-T-TC-GCA-AT----T-TGTG-G-AYC-GTCGGC-TGTTAGCCAA--GGGG--TCGCACGGCTCGTATCGTGACCGTGGT--GTCGCA-AGGCCT-AT-TTAGGCTACT--TCGCCTCCTCCG-TT---C-G---CGGA-C-GC---CTGG-AA---CG-GTGGCAGGGG---TGAGCAC------TT-CT----GCGGGCGCACGGACTGACTCCGTGGCCCATCGGA--AG--A-A-AGCTTCCTC--GATGGCT--GC-TA-T-------TTA----CCAG--TC-GGAG----G-TTGGCGGTTAGCGGGGACTTTGTACTTAGTTTTTGGGGCATGAGCCGCTATGGTAGGGACAGCAATAAGTGTATTGATTCGAATTGAATTAGGTCAGCCTGGGAGATTTATTGGAGATGATCAACTTTATAATGTTATTGTAACTGCGCATGCGTTTGTAATAATTTTTTTTATAGTTATACCTATTTTAATTGGGGGATTTGGAAATTGATTAGTGCCTTTAATGTTAGGGGCTCCTGATATAGCGTTTCCTCGAATAAATAATTTAAGATTTTGATTACTTCCTCCATCTTTATTTCTTTTGATTGTTTCTTCAATAGTTGAGATAGGAGTTGGTGCAGGGTGGACTGTATATCCTCCTTTAGCCGGATTAGAGGGTCATGCTGGAAGATCAGTGGATTTTGCAATTTTTTCTTTGCATTTAGCGGGGGCTTCTTCTATTATAGGGGCTATTAATTTTATTTCTACAATTATTAATATGCGTTTTTATGGAATAACAATAGAAAAAGTTCCTTTATTTGTGTGGTCTGTATTAATTACGGCTGTTTTACTATTACTTTCTTTACCCGTTTTGGCAGGTGCTATTACTATATTATTAACTGACCGAAATTTTAATACATCATTTTTTGATCCTTCGGGAGGGGGAGATCCTATTTTATTTCAACATTTATTTTGATTTTTTGGTCATCCGGAGGTTTATATTTTAATTTTGCCGGGATTTGGAATTGTCTCTCATATTATTAGTTCTTCTGTAGGAAAGCGGGAACCTTTTGGAAATTTAGGAATGATTTATGCTATAGTAGGAATTGGAGGAATAGGATTTGTGGTGTGGGCACATCATATATTTTCTGTGGGGATGGATGTGGATACTCGGGCCTATTTTACTGCGGCAACAATAATTATTGCAGTTCCTACTGGAATTAAGGTTTTTAGATGAATAGCAACACTTCATGGATCTTATTTTAAATTTGAAACGCCTTTAATGTGATGTATTGGATTTATTTTTCTATTTACAATGGGTGGAATTACTGGGGTAGTTTTATCAAATTCTTCTTTAGATATTATTTTACATGATACATATTATGTCGTTGCTCATTTTCATTATGTTTTAAGTATAGGTGCGGTTTTTGCAATTTTAGCTGGTATCACTTATTGATTTCCCTTATTCTTTGGGGTTGTAATGAATAGAAAAAAATCTAAGTTGCAATTTTATATTATATTTGTAGGGGTAAATATAACTTTTTTTCCTCAACATTTTTTAGGTTTAAATGGAATATCGTAAGAGTACTGGAGGTAAAGCCCCCAGGAAACAACTGGCTACTAAGGCCGCTCGTAAGAGCGCCCCAGCCACTGGAGGTGTGAAAAAGCCCCATCGTTACAGGCCCGGAACTGTCGCTTTGAGAGAAATCCGTCGTTATCAAAAATCCACTGAGCTCTTGATCCGAAAACTGCCATTCCAACGTTTGGTGAGAGAAATCGCCCAGGATTTCAAAACCGATCTCCGTTTCCAAAGCTCTGCTGTTATGGCTCTGCAGGAAGCTAGCGAGGCTTATTTAGTGGGCTTGTTCGAAGACACTAACTTGTGCGCTATCCACGCCAAGAGA
>Acroaspis_169
TTCCCTCTG-A-----AAT-----CATTG-AAGGTAACACCTGCTCAATG----A-AT-----------A--T---------------TTAAATAGCCGCGGAA-A-TTAACTGTGCTAAGGTAGCATAATCATTAGCCTCTTAATTAGGGGCTAGTATGAATGGTGATACATTTCAATTACT-CTTT-TA---ATTAC--T----TTAC-TCGAACCTCAACT-----AAGA-ATAAAAATGTTCTTATTTAATAAATAGACGACAAGACCCTTTTGAACTTTAC--T-GCTGTTT-AGCTGGGGCAGCTAAAAAATA-ATAATC-T-TT---T-----T----A-TT-T-A----TTGTT--CATTA-----------GAC--GACCCA-ATT----TTA---TTGATTACTCG-AT-CAA-GTTACCATAGGGATAACAGCGTAATATCTTTT-AAAAGCTCTTATT-TAA-AAAGA--AGTTTGCGACCTCGATGTTGAATTAGCG---TAAC--T-T-TA--T-TGATGCAAAAA-TCTT-A--------CA--A-GTGGGTCTGTTCGACCCATAAAACGCTACAT----------------------------------------------------------------------------------------------------------------------------------------------------------------------------------------------------------------------------------------------------------------------------------------------------------------------------------------------------------------------------------------------------------------------------------------------------------------------------------------------------------------------------------------------------------------------------------------------------------------------------------------------------------------------------------------------------------------------------------------------------------------------------------------------------------------------------------------------------------------------------------------------------------------------------------------------------------------------------------------------------------------------------------------------------------------------------------------------------------------------------------------------------------------------------------------------------------------------------------------------------------------------------------------------------------------------------------------------------------------------------------------------------------------------------------------------------------------------------------------------------------------------------------------------------------------------------------------------------------------------------------------------------------------------------------------------------------------------------------------------------------------------------------------------------------------------------------------------------------------------------------------------------------------------------------------------------------------------------------------------------------------------------------------------------------------------------------------------------------------------------------------------------------------------------------------------------------------------------------------------------------------------------------------------------------------------------------------------------------AACTTTATATTTGCTTTTAGGAGCTTGAGCGGCTATAGTTGGAACTGCAATAAGAGTATTAATTCGGATCGAGTTAGGGCAACCCGGGAGGTTTATTGGGGATGACCAGTTGTATAATGTTGTAGTAACTGCTCATGCGTTTGTTATAATTTTTTTTATAGTTATACCCATTTTAATTGGGGGGTTTGGGAACTGGTTGGTACCTTTAATACTAGGAGCGCCTGATATAGCTTTTCCTCGAATAAATAATTTAAGATTCTGACTTCTACCCCCCTCTTTGTTTTTACTGATTATCTCTTCCATAGTGGAGATGGGGGTTGGGGCAGGGTGAACTGTGTACCCCCCGCTAGCTAGGTTAGAGGGGCATGCTGGGAGATCAGTAGATTTTGCAATTTTTTCTTTACATTTGGCTGGTGCTTCTTCTATTATAGGGGCTATTAATTTTATTTCTACTATTATTAATATACGATTTTATGGAATAACTATAGAGAAAGTTCCTTTGTTTGTTTGATCTGTTTTAATTACTGCTGTGTTGTTATTGTTGTCATTACCTGTTTTAGCAGGTGCTATTACTATATTATTGACTGATCGAAATTTTAATACGTCTTTTTTTGACCCTTCCGGGGGAGGGGATCCTATCTTGTTTCAACATTTGTTT???????????GCACCCAGAAGTTTATATCTTGATTTTACCTGGGTTTGGGATTGTCTCTCATATTATTAGGTCTTCTGTGGGGAAACGTGAGCCCTTTGGTAATTTAGGAATGATTTATGCTATGGTTGGAATTGGGGGGATAGGTTTTGTTGTATGAGCTCACCATATATTTTCTGTAGGGATAGATGTGGATACTCGTGCTTATTTTACTGCTGCTACTATAATCATTGCTGTTCCTACTGGTATTAAGGTGTTTAGTTGAATAGCTACTCTTCATGGATCTTATTTTAAGTTTGAAACTCCTTTAATGTGATGTGTAGGCTTCATTTTTCTTTTTACTTTAGGCGGGATTACTGGGGTAGTGTTATCTAATTCTTCTTTAGACATCGTTCTTCATGATACTTACTATGTGGTGGCACATTTTCATTATGTATTAAGAATAGGGGCTGTATTTGCTATTTTAGCTGGTGTTACTTATTGATTTCCACTGTTTTTTGGGATGCAGATAAACAGAAAAAAGACTAAATTGCAGTTTTATGTAATATTTATCGGTGTAAACATAACTTTTTTTCCCCAACATTTCTTAGGTTTAAATGGGATG----------------------------------------------------------------------------------------------------------------------------------------------------------------------------------------------------------------------------------------------------------------------------------------------------------------------------------------
>Backobourkia_heroine_185
TTTTTACTG-AA----ATT-----AATTG-TAAATAACACCTGCTCCATG----A-AT---------T-T--T---------------TTAAATAGCCGCGGAA-ATTTAACTGTGCTAAGGTAGCATAATCATTAGCCCCCTAATTAGGGGCTTGTATGAAAGGTGAAACATTTCAATTTCT-TTAT-AA---CAAAT--T----ATTT-TTTAAGCTAAATT-----AAGA-ATAAAAATGTTCTTATACATAAAATAGACGACAAGACCCTTTTGAACTTTAC--T-TTAGTTT-GGCTGGGGCAGCCAAACAAAA-ATAATC-T-TA---T-----T----A-TT-A-T----TCTTT--TTTTA-----------AAT--GACCCA-ATA----AAA---TTGATTACTTG-AA-CAA-GTTACCATAGGGATAACAGCGTAATATCTTTC-TAAAGCTCTTATT-TAA-AAAGA--AGATTGCGACCTCGATGTTGAATTAGTG---TAAC--T-T-TAA-C-TGGAGCAGTAA-CTTT-A--------AA--A-GTAGGTCTGTTCGACCTATAAAACACTACATAAAAGCTCG-TAGTTGGATCTCAGC-TCCGGCCG-G-ACG-GTCCGCCT---ACCGGTGG-----TTACTGTTCG--TCGCCGA-GCG-TT-CAG-----GCGGT--TATTCT-TG-A--TGATCTTCACCGGTT-GTCTCGGG-TGA---CCGCCAAGTTTACTTTGAAAAAATTAGAGTGCTCAAAGCAGGC---GCG-ACG--CCTGAATAATTGTGCATGGAATAATGGAATAGGACCTCGGTTCTA---TTTT-GTTGGTT-TTCGGAACACGAGGTAATGATTAAGAGGGACAGACGGGGGCATTCGTATTGCGACGCTAGAGGTGAAATTCTTGGACCGTCGCAAGACGAACTACTGCGAAAGCATTTGCCAAGAATGTTTCCATTAATCAAGAACGAAAGTTAGAGGTTCGAAGGCGATCAGATACCGCCCTAGTTCTA-ACCATAAACGATGCCAGCCAGCAATTCGCCTGTGT--TCCTC-AAATGACACGGCGGGCGGCTT--CC-GGGAAACCAAA-GCTTTTGGGTTCCGGGGGAAGTATGGTTGCAAAGCTGAAACTTAAAGGAATTGACGGAAGGGCACCACCA-GAAATGGAGCCTGCGGCTTAATTTGACTCAACACGGGAAAACT-TACCCGGCCCGGAC-ACA-GGAA-G-GATTGACAGATTAAGAGCTCTTTCTTGATTCTGTGGGTGGTGGTGCATGGCCGTTCTTAGTTGGTGGGGCGACTTGTCTGGTTAATTCCGAT-AACGAACGAGACTCTAGCCTACTAAATAGACG--TTCCGATCCTCTT-T----C-GTCG--GACG------TTCTTCTTAGAGGGACAAGCGGCGTT-------TAGCCGCACGAGACAGAGC-AATAACAGGTCTGGGATGCCCTTAGATGTCCGGGGCCGCACGCGCGCTACATTGAAGGAATCAGCG--------TGTGCT-------TTCCCTGTC--CGACAGGACTGGGTAACCCGTTGAA--CCTCCTTC-GTGCTGGGGATTGGAGAT-TGT--AATTGTCCTCCATGAACGAGGAATTCCCAGTAAGCA-CGAGTCATCAGCTCGTGTTGATTACGTCCCTGCCCTTTGTCCACACCGCCCGTCGCTACTACCGATTGAATGATTTAGTGAGGTCTTCGGACTGGCGCTCGGA-TTGGCC-TT----CGC---GGT---CGAGCCGG-----TG-TG-CCGGAAAGATGACC-AAACTTGA-TCACTTAGA-GG-AAG-TA-AAAGTCGTAA-C-AAGG-TTTTGAGTAGATCGGTCACCCACCCGACCCGTCTTGAAACACGGACCAAGGAGTCTAACATGTGTGCGAGTCAATGGGTCT-CGATTAAGCCCAGAGGCGCAATGAAAGCAAAG-GTCGGA--CT--------CGACGC-CGACCG-AGTTGGGATCCYCCTTCC---TTCG-CG-TYGG-RGGCGCACCAACGAC-------------CCGTCCTGT-CCCAT----------TTA--------TGGGTTGGGCGGAGTTTGAGCATACACGTTGGGACCCG-AAAGATGGTGAACTATGCCCGGGCAGGACGAGGCCAGAGGAAACTCTGGTGGAGGTCCGCAGCGGTTCTGACGTGCAAATCGATCG--TCAGAT-CCGGG-TATAGG-GGCG-AAAGACTAATCGAACCATCGTGGGCCCTCGAAATCCTGT-GGCGGGAGGA-TTCAGTTGT-GCGG-CGTGGACTCGC--A--GT---CGGAC-AT--TC-A-----CATG-----GCTCCGCG-GA-G--GCGGCC-TGTCTGA--CGG-CGAGCTT--TCGCG-T-CGCGGAACGCATTTG-TTTCCCGTCCGA-AGGACCCCGCAACCGGTTCG-GA-----AACGGCCTTAAGGGTCGGAAACGGCAGTTGGCCGGTGG-C-GC-TCT-TC----A-TGGG-C-GTC-GTCGGT-TGTTAGCCGT--CCTT--CC--TCGGCTCGTGGCCGGACCGTGGT--GTCGCG-AGGCCC-TC-TTGGGCTTCT--TCGCCTCCTCCG-TT---A-G---CGGA-C-GC---CGGG-AT--CCA-GCGGCAGGGG---TTCGCAC------TT-CT----GCGGGCGCACGGACTGACTCCGTGGCCCAGCGGT--CG--C-A-TGCGTCCTC--GTTGGCT--GC-GGTT-------GAA----CCCG--TC-GGAG----G-TTGGCGGTTCGCGGGAACTTTATATTTAATCTTAGGGGCTTGGGCGGCTATAGTTGGGACTGCTATGAGAGTGTTAATTCGGATTGAATTAGGTCAACCAGGGAGATTGCTCGGTGATGATCAACTATATAACGTAATTGTAACTGCACATGCTTTTGTGATAATTTTTTTTATAGTAATACCCATTTTAATTGGTGGGTTTGGAAATTGATTGGTTCCACTGATATTAGGAGCCCCTGATATGGCTTTTCCTCGAATAAACAATTTAAGATTTTGATTATTACCTCCTTCTATATTCCTTTTAATTACATCTTCTATAGTAGAAATAGGGGTGGGTGCTGGATGAACTGTTTATCCTCCTCTTGCCTCACTAGAAGGACATGCGGGAAGGTCGGTAGATTTTGCTATTTTTTCTTTACATTTAGCTGGGGCCTCTTCCATTATAGGGGCCATTAATTTTATTTCTACAATTATTAATATACGGTTTTATGGAATAACTATAGAAAAGGTTCCGCTGTTTGTCTGATCAGTATTAATTACTGCTGTTTTACTATTATTGTCTTTGCCTGTGTTAGCAGGGGCTATCACGATACTATTAACTGATCGAAATTTTAATACATCGTTTTTTGACCCATCTGGGGGAGGGGACCCAATTTTATTTCAACATTTATTTTGATTTTTTGGTCACCCTGAGGTTTATATTTTAATTTTACCGGGGTTTGGGATTGTATCTCATATTATTAGATCTTCTGTTGGAAAGCGTGAGCCTTTCGGAAATTTAGGTATAATTTATGCTATAGTAGGAATTGGGGGGATAGGATTTGTTGTGTGAGCACATCATATATTTTCTGTTGGGATGGATGTAGATACTCGCGCTTATTTTACTGCGGCTACTATGATTATTGCGGTACCCACCGGCATTAAGGTATTTAGATGAATAGCAACTTTACACGGATCTTATTTCAAATTTGAAACTCCTTTAATATGATGTGTTGGATTTATTTTCTTATTCACTTTAGGGGGGATTACTGGGGTTGTGCTTTCTAACTCTTCTTTAGATATTGTTTTACATGATACTTACTATGTAGTGGCACATTTTCATTATGTGTTAAGAATAGGGGCGGTATTTGCAATTTTAGCCGGAATTACTTACTGATTCCCTTTATTTTTTGGGATGGCAATAAATGGTAAGAAGACTAAGCTACAATTTTATATTATGTTTGTGGGGGTTAATATAACTTTTTTTCCTCAACATTTTTTAGGTTTAAATGGTATATCGAAAGAGTACYGGAGGCAAAGCCCCCAGGAAACAACTGGCTACAAAGGCAGCTCGAAAGAGCGCCCCAGCCACCGGAGGTGTGAAAAAGCCCCATCGTTACAGGCCCGGAACTGTSGCTTTGAGAGAAATCCGTCGTTATCARAARTCCACCGAACTTTTGATCCGCAAACTGCCATTCCAACGTTTGGTGAGAGAAATCGCTCAAGATTTCAAAACCGATCTCCGTTTCCAAAGCTCTGCTGTTATGGCTCTCCAGGAAGCCAGCGAAGCTTATTTAGTGGGCTTGTTCGAAGACACTAACTTGTGCGCTATCCACGCCAAGAGA
>Novakiella_trituberculosa_209
TTCTTACTA-------AAT-----TTTTG-TAAGTAACACCTGCTCAATG----A-CA---------T-A--T---------------TT-AATAGCCGCGGAA-ATTTAACTGTGCTAAGGTAGCATAATCATTAGCCCCTTAATTAGGGGCTTGTACGAAGGGTGAAACATTTCAATTTCT-ATTT-TA---TTTAA--T----TTTT-TCTAACTTAAATT-----AAAA-ATAATAATGTTTTTATAAAAAAAATAGACGATAAGACCCTTTTGAACTTTAC--T-GAAGTTT-AGCTGGGGCAGCTATAAAATA-ATAATC-T-TT---T-----A----T-CA-T-T---TTATTT--TCTTA-----------AAT--GACCCA-ATA----TAA---TTGATTATTTG-AA-CAA-GTTACCATAGGGATAACAGCGTAATTTCTTTT-TAAAGCTCTTATT-AAA-AAAGA--AGATTGCGACCTCGATGTTGAATTAGTG---AAAC--T-T-TA--A-CAATGCAGCCA-TTTT-A--------AA--A-GTAGGTCTGTTCGACCTTTAAAACACTACATAAAAGCTCG-TAGTTGGATCTCAGC-TCCGGCCG-G-ACG-GTCCGCCT---ACCGGTGG-----TTACTGTTCG--TCGCCGA-GCG-TT-CAG-----GCGGT--TATTCT-TG-A--TGATCTTCACCGGTT-GTCTCGGG-TGA---CCGCCAAGTTTACTTTGAAAAAATTAGAGTGCTCAAAGCAGGC---GCG-ACG--CCTGAATAATTGTGCATGGAATAATGGAATAGGACCTCGGTTCTA---TTTT-GTTGGTT-TTCGGAACACGAGGTAATGATTAAGAGGGACAGACGGGGGCATTCGTATTGCGACGCTAGAGGTGAAATTCTTGGACCGTCGCAAGACGAACTACTGCGAAAGCATTTGCCAAGAATGTTTCCATTAATCAAGAACGAAAGTTAGAGGTTCGAAGGCGATCAGATACCGCCCTAGTTCTA-ACCATAAACGATGCCAGCCAGCAATCCGCCTGTGT--TCCTC-AAATGACACGGCGGGCGGCTT--CC-GGGAAACCAAA-GCTTTTGGGTTCCGGGGGAAGTATGGTTGCAAAGCTGAAACTTAAAGGAATTGACGGAAGGGCACCACCA-GAAATGGAGCCTGCGGCTTAATTTGACTCAACACGGGGAAACT-TACCCGGCCCGGAC-ACA-GGAA-G-GATTGACAGATTAAGAGCTCTTTCTTGATTCTGTGGGTGGTGGTGCATGGCCGTTCTTAGTTGGTGGGGCGACTTGTCTGGTTAATTCCGAT-AACGAACGAGACTCTAGCCTACTAAATAGACG--TTCCGATCCTCTT-T----C-GTCG--GACG------TTCTTCTTAGAGGGACAAGCGGCGTT-------TAGCCGCACGAGACAGAGC-AATAACAGGTCTGGGATGCCCTTAGATGTCCGGGGCCGCACGCGCGCTACATTGAAGGAATCAGCG--------TGTGCT-------TTCCCTGTC--CGACAGGACTGGGTAACCCGTTGAA--CCTCCTTC-GTGCTGGGGATTGGAGAT-TGT--AATTGTCCTCCATGAACGAGGAATTCCCAGTAAGCA-CGAGTCATCAGCTCGTGTTGATTACGTCCCTGCCCTTTGTCCACACCGCCCGTCGCTACTACCGATTGAATGATTTAGTGAGGTCTTCGGACTGGCGCTCGGA-TTGGCC-TT----CGC---GGT---CGAGCCGG-----TG-TG-CCGGAAAGATGACC-AAACTTGA-TCATTTAGA-GG-AAG-TA-AAAGTCGTAA-C-AAGG-TTTTGAGTAGATCGGTCACCCACCCGACCCGTCTTGAAACACGGACCAAGGAGTCTAACATGTGTGCGAGTCAATGGGTCT-CGATTAAGCCCAGAGGCGCAATGAAAGCAAAG-GTCGGA--CT--------CGACGC-CGACCG-AGTTGGGATCCTCCTTCC---TTCG-CG-TTGG-AGGCGCACCAACGAC-------------CCGTCCTGT-CCCAT----------TTA--------TGGGTTGGGCGGAGTTTGAGCATACACGTTGGGACCCG-AAAGATGGTGAACTATGCCCGGGCAGGACGAGGCCAGAGGAAACTCTGGTGGAGGTCCGCAGCGGTTCTGACGTGCAAATCGATCG--TCAGAT-CCGGG-TATAGG-GGCG-AAAGACTAATCGAACCATCGTGGGCCCTCGAAATCCTGT-GGCGGGAGGA-TTCAGTTGT-GCTG-CGCGGACCTGA--C--GT---TGGAG-AA--TC-A-----CATG-----GCTCCGCG-GA-G--GCGGCC-TCTCCGA--TGT-CGGGATT--TCGCG-C-GGCGGAACGCATTTG-TTTCCCGTCCGA-AGGACCCCGCAACCGGTTCG-GA-----AACGGCCTTGAGGGTTGGTAATGGCAGTTGGCCGGTGG-C-GT-TCT-TT----G-TGTT-C-GCC-GTCGGT-TGTTAGCCGT--CCAG--CC--CGGGCACGTGGCCGGACCGTGGT--GTCGCG-AGGCCT-AT-TTGGGCTTCT--ACGCCTCCTCCG-TT---C-G---CGGA-C-GC---CGGG-AT--CCA-GTGGCAGGGG---TTCGCAC------TT-CT----GCGGGCGCACGGACTGACTCCGTGGCCCAGCGGT--CG--C-A-TGCGTCCCC--GTTGGCC--GC-GG-G-------GAA----CCCG--TC-GGAG----G-TTGGCGGTTCGCGGGAACGTTATATTTAATTTTAGGAGCTTGGGCTGCGATAGTCGGTACAGCAATAAGAGTATTGATTCGAATTGAGTTGGGACAACCTGGGAGGTTACTAGGTGATGACCAGTTATATAACGTAATTGTTACTGCACATGCGTTTGTAATAATTTTTTTTATGGTGATACCAATTTTAATTGGGGGTTTTGGAAATTGGTTAGTTCCTTTGATACTAGGAGCTCCTGATATAGCTTTTCCTCGAATAAATAATTTAAGGTTTTGATTACTTCCACCCTCACTATTTCTTTTAATTATTTCTTCAATGGTAGAGATAGGGGTAGGTACAGGATGAACTGTGTATCCTCCGTTGGCTGGATTGGAAGGGCATGCCGGGAGATCTGTTGATTTTGCAATTTTTTCGTTACATTTAGCTGGGGCATCTTCAATTATAGGGGCTATTAATTTTATTTCAACTATTATTAATATACGATTTTATGGAATGACTATAGAAAAGGTCCCATTATTTGTTTGATCTGTGTTAATTACGGCTGTGTTATTATTATTGTCATTACCAGTTTTAGCTGGAGCTATTACTATATTATTAACTGACCGGAATTTTAATACTTCATTTTTTGATCCTTCTGGGGGTGGAGATCCTATTTTATTTCAGCATCTTTTT???????????GCATCCTGAGGTGTATATTTTAATTTTACCGGGGTTTGGGATTGTTTCTCATATTATTAGAGCTTCCGTTGGAAAGCGTGAGCCTTTTGGAAATTTAGGAATAATTTATGCTATAGTAGGGATTGGGGGGATAGGATTTGTTGTATGAGCTCATCATATATTTTCTGTCGGGATAGATGTTGATACACGGGCTTATTTTACTGCGGCGACAATAATTATTGCTGTACCCACTGGGATTAAGGTTTTTAGATGAATGGCTACTCTTCATGGGTCTTATTTTAAGTTTGAAACACCATTAGTATGGTGTATAGGTTTTATTTTCCTTTTTACTTTAGGGGGAATTACTGGAGTTGTTCTTTCTAATTCTTCTTTAGATATTGTTCTCCATGATACTTATTATGTAGTAGCTCATTTTCATTATGTATTAAGAATAGGGGCTGTATTTGCTATTTTAGCTGGAGTTACTTACTGATTTCCTTTATTTTTTGGAATGGCTATAAATGGAAAGAAGACTAAATTACAGTTTTATATTATATTTGTAGGGGTAAATATAACTTTTTTTCCTCAACATTTTTTAGGGTTGAATGGGATATCGTAAGAGTACTGGAGGCAAGGCCCCCAGAAAACAACTGGCAACTAAGGCCGCTCGTAAAAGCGCCCCAGCCACTGGAGGTGTGAAAAAGCCCCATCGTTACAGGCCCGGAACTGTCGCTTTGAGAGAAATCCGTCGTTATCAAAAATCCACCGAGCTTTTGATCCGCAAGCTGCCCTTCCAGCGTTTGGTGAGAGAAATCGCCCAAGATTTCAAAACCGATCTCCGATTCCAAAGCTCTGCTGTTATGGCTCTCCAAGAAGCTAGCGAAGCTTATTTAGTGGGCTTGTTCGAAGACACTAACTTGTGCGCTATCCACGCCAAGAGA
>Eriophora_ravilla
-TCTTATAG--TT---TAT-----ACTTA-TAAGTATCACCTGCTCAATG----A-AT---------T-A--T---------------TTAAATAGCCGCGGAA-ATTTAACCGTGCTAAGGTAGCATAATCATTAGCCTCTTAATTAGAGGCTTGTATGAAGGGTGAAACATTTCAATTCCT-TTAT-TT-T-TATTT--T----TTTT-TTTAAGTTAAATT-----AAGA-ATAAAAATGTTCTTATTAATTAAATAGACGATAAGACCCTTTTGAACTTTAC--T-GAAGTTT-AGCTGGGGCAGCTAAGTAATA-ATTATC-T-TT---C-----T----A-AT-T-T----ACTTT--AAATA-----------AAT--GACCCA-ATA----TAT---TTGATTATGTG-AA-CAA-GTTACCATAGGGATAACAGCGTAATATCTTTT-TAAAGCTCTTATT-AAA-AAAGA--AGTTTGCGACCTCGATGTTGAATTAAKG---TAAC--T-T-AT--T-TAGKGTAGTAA-CTAA-A--------AA--A-GTAAGTCTGTTCGACTTTTAAAACATTACATAAAAGCTCG-TAGTTGGATCTCAGC-TCCGGCCG-G-ACG-GTCCGCCT---ACCGGTGG-----TTACTGTTCG--TCGCCGA-GCG-TT-CAG-----GCGGT--TATTCT-TG-A--TGATCTTCACCGGTT-GTCTCGGG-TGA---CCGCCAAGTTTACTTTGAAAAAATTAGAGTGCTCAAAGCAGGC---GCG-ACG--CCTGAATAATTGTGCATGGAATAATGGAATAGGACCTCGGTTCTA---TTTT-GTTGGTT-TTCGGAACGCGAGGTAATGATTAAGAGGGACAGACGGGGGCATTCGTATTGCGACGCTAGAGGTGAAATTCTTGGACCGTCGCAAGACGAACTACTGCGAAAGCATTTGCCAAGAATGTTTCCATTAATCAAGAACGAAAGTTAGAGGTTCGAAGGCGATCAGATACCGCCCTAGTTCTA-ACCATAAACGATGTCAGCCAGCAATCCGCCTGTGT--TCCTC-AAATGACACGGCGGGCGGCTT--CC-GGGAAACCAAA-GCTTTTGGGTTCCGGGGGAAGTATGGTTGCAAAGCTGAAACTTAAAGGAATTGACGGAAGGGCACCACCA-GAAATGGAGCCTGCGGCTTAATTTGACTCAACACGGGGAAACT-TACCCGGCCCGGAC-ACA-GGAA-G-GATTGACAGATTAAGAGCTCTTTCTTGATTCTGTGGGTGGTGGTGCATGGCCGTTCTTAGTTGGTGGGGCGACTTGTCTGGTTAATTCCGAT-AACGAACGAGACTCTAGCCTACTAAATAGACG--TTCCGATCCTCTT-T----C-GTCG--GACG------TTCTTCTTAGAGGGACAAGCGGCGTC-------TAGCCGCACGAGACAGAGC-AATAACAGGTCTGGGATGCCCTTAGATGTCCGGGGCCGCACGCGCGCTACATTGAAGGAACCAGCG--------TGTGCT-------TTCCCTATC--CGTCAGGATTGGGTAACCCGTTGAA--CCTCCTTC-GTGCTTGGGATTGGCAAT-TGT--AATT--TTTCCATGAACGAGGAATTCCCAGTAAGCG-CGAGTCATCAGCTCGTGTTGATTACGTCCCTGCCCTTTGTCCACACCGCCCGTCGCTACTACCGATTGAATGATTTAGTGAGGTCTTCAGACTGGCGCTCGGA-TTGGCC-TT----CGC---GGT---CGAGCCGG-----TG-TG-CCGGAAAGATGACC-AAACTTGA-TCATTTAGA-GG-AAG-TA-AAAGTCGTAA-C-AAGG-TTTTGAGTAGATCGGTCACCCACCCGACCCGTCTTGAAACACGGACCAAGGAGTCTAACATGTGTGCGAGTCAATGGGTCT-CGAATAAGCCCAGAGGCGCAATGAAAGCAAAG-GTYGGA--CT--------CGACGC-CGGCCG-AGTTGGGATCCTCCCTCC---TTCG-CG-TGGG-AGGCGCACCAACGAC-------------CCGTCCTGT-CCCAT----------TTA--------TGGGTTGGGCGAAGTTTGAGCATACACGTTGGGACCCG-AAAGATGGTGAACTATGCCCGGGCAGGACGAGGCCAGAGGAAACTCTGGTGGAGGTCCGCAGCGGTTCTGACGTGCAAATCGATCG--TCAGAT-CTGGG-TATAGG-GGCG-AAAGACTAATCGAACCATCGTGGGCCCTCGAAATCCTGT-GGCGGGAGGA-TTCAGTTTT-GCGA-CGTGGACGTGT--A--GT---CGGAG-GT--TC-A------TTG-----GTTCCGCG-GA-C--GCGGCC-GCTCCGA--AGA-CACGCTT--TCGCG-T-CGCCGAACGCATTTG-TTTCCCGTCCGA-AGGACCCCGCAACCGGTTCG-GA-----AACGGCCTTAAGGGTCGGTAATGGCAGTTGGCCGGTGG-C-TC-GTC-TC----G-TGCG-G-GCC-GTCGGT-TGTTAGCCGW--CCGA--TC--TTGGCTCGTGGCCGGACCGTGGT--GTCGCG-AGGCCC-TC-TTGGGCTTCT--TCGCCTCCTCCG-TT---C-G---CGGA-C-GC---CGGG-AT--CCC-GAGGCAGGGG---TTCGCAC------TT-CT----GCGGGCGCACGGACCGACTCCGTGGCCCAGCGGT--CG--C-A-TGCGTCCTC--GATGGCT--TC-GG-T-------GAA----CCCG--TC-GGAG----G-TTGGCGGTTCGCGGGAACATTATATTTAGTATTTGGAGCCTGATCAGCAATGGTTGGAACTGCTATAAGAGTTTTGATTCGAATTGAGTTAGGACAACCAGGTAGATTTATTGGAGATGATCAATTATATAATGTAATTGTAACTGCTCATGCTTTTGTAATAATTTTCTTTATAGTTATACCTATTTTAATTGGAGGTTTTGGAAATTGATTAGTCCCTTTAATATTAGGTGCACCAGATATGGCTTTCCCACGTATAAATAATTTGAGATTTTGACTTTTACCTCCTTCATTATTTTTATTAATTATTTCTTCTATGGTTGAAATAGGAGTTGGTGCTGGATGGACTGTTTATCCTCCTTTAGCTGGTTTAGAAGGACATGCAGGAAGATCAGTAGATTTTGCTATTTTTTCATTACATTTAGCTGGTGCTTCTTCTATTATAGGAGCAATTAACTTTATTTCAACAATTATTAATATACGATTTTATGGAATAACTATAGAAAAGGTTCCATTGTTCGTTTGATCAGTCTTGATTACTGCTGTATTACTATTATTATCTCTTCCTGTATTAGCAGGAGCTATTACAATATTATTAACTGATCGAAATTTTAATACATCTTTTTTTGATCCTTCAGGTGGAGGAGATCCTATTTTATTTCAACATTTATTCTGGTTTTTTGGTCACCCTGAAGTTTATATTTTAATTTTACCAGGTTTTGGAATTGTATCTCATATTATTAGATCTTCTGTTGGTAAGCGTGAACCTTTTGGAAATTTAGGAATAATTTATGCTATGGTTGGAATTGGTGGGATAGGATTTGTCGTATGGGCACATCATATATTTTCGGTAGGTATAGATGTAGACACTCGAGCATACTTTACGGCAGCAACTATAATTATTGCTGTTCCTACAGGAATTAAGGTTTTTAGATGAATAGCAACTTTACATGGTTCATACTTTAAATTTGATACTCCTTTAATATGATGTATTGGTTTTATTTTTTTATTTACAATAGGAGGAATTACGGGAGTTGTTTTATCTAATTCTTCATTAGATATTGTTTTACATGATACATATTATGTAGTTGCACATTTTCATTACGTTTTAAGAATAGGTGCTGTATTTGCAATTTTAGCAGGGGTTACATATTGGTTTCCTTTATTTTTTGGTATGGTAATAAATGGAAAGAAGACTAAATTACAGTTTTATGTAATGTTTGTAGGTGTAAATATGACATTTTTTCCTCAACATTTTTTAGGATTAAATGGTATATCGTAAGAGTACTGGAGGTAAAGCCCCCAGAAAACAACTGGCTACTAAGGCTGCTCGTAAGAGCGCCCCAGCCACTGGTGGTGTGAAAAAGCCCCATCGTTACAGGCCCGGTACTGTCGCTTTGAGAGAAATCCGTCGKTATCAAAAATCCACCGAGCTTTTGATCCGAAAGCTGCCATTCCAACGTTTGGTGAGGGAAATCGCTCAAGATTTCAAAACCGACCTCCGTTTCCAAAGCTCTGCTGTTATGGCTCTCCAGGAAGCTAGCGAAGCTTATTTAGTAGGCCTTTTTGAGGACACTAACTTGTGCGCTATCCACGCCAAGAGA
>Parawixia_kochi_112
-TTTTATAA-------CTT-----TTTTA-TAAGTAACCCCTGCTCAATG----A-AC--------------T---------------TTAAATAGCCGCGGAA-TCTTAACCGTGCTAAGGTAGCATAATCATTAGCCTCTTAATTAGAGGCTAGTATGAAAGGGGAAACAATTCAATTTCT-TTAT-TT---ATTAT--T----TTTA-TTTAATTTAAATT-----AAGA-ATAAAAATGTTCTTATAAAAAAAATAGACGATAAGACCCTTTTGAACTTTAC--T-GAAGTTA-AGCTGGGGCAGCTTAGAAAAA-ATTATT-T-TT---C-----T----C-TA-T-A----TTATT--AAATA-----------AAT--GACCCA-ATA----AAA---TTGAGTTTATG-AA-CAA-GTTACCATAGGGATAACAGCGTAATATTTTTT-TAAAGCTCTTATT-AAA-AAAAA--AGTTTGCGACCTCGATGTTGAATTAATG---TTAC--T-A-TA--T-AAGTGTAATAA-CTTT-A--------AA--A-GTAGGTCTGTTCGACCTTTAAAACATTACATAAAAGCTCG-TAGTTGGATCTCAGC-TCCGGCCG-G-ACG-GTCCGCCT---ACCGGTGG-----TTACTGTTCG--TCGCCGA-GCG-TT-CAG-----GCGGT--TATTCT-TG-A--TGATCTTCACCGGTT-GTCTCGGG-TGA---CCGCCAAGTTTACTTTGAAAAAATTAGAGTGCTCAAAGCAGGC---GCG-ACG--CCTGAATAATTGTGCATGGAATAATGGAATAGGACCTCGGTTCTA---TTTT-GTTGGTT-TTCGGAACACGAGGTAATGATTAAGAGGGACAGACGGGGGCATTCGTATTGCGACGCTAGAGGTGAAATTCTTGGACCGTCGCAAGACGAACTACTGCGAAAGCATTTGCCAAGAATGTTTCCATTAATCAAGAACGAAAGTTAGAGGTTCGAAGGCGATCAGATACCGCCCTAGTTCTA-ACCATAAACGATGTCAGCCAGCAATCCGCCTGTGT--TCCTC-AAATGACACGGCGGGCGGCTT--CC-GGGAAACCAAA-GCTTTTGGGTTCCGGGGGAAGTATGGTTGCAAAGCTGAAACTTAAAGGAATTGACGGAAGGGCACCACCA-GAAATGGAGCCTGCGGCTTAATTTGACTCAACACGGGGAAACT-TACCCGGCCCGGAC-ACA-GGAA-G-GATTGACAGATTAAGAGCTCTTTCTTGATTCTGTGGGTGGTGGTGCATGGCCGTTCTTAGTTGGTGGGGCGACTTGTCTGGTTAATTCCGAT-AACGAACGAGACTCTAGCCTACTAAATAGACG--TTCCGATCCTCTT-T----C-GTCG--GACG------TTCTTCTTAGAGGGACAAGCGGCGTT-------TAGCCGCACGAGACAGAGC-AATAACAGGTCTGGGATGCCCTTAGATGTCCGGGGCCGCACGCGCGCTACATTGAAGGAATCAGCG--------TGTGCT-------TTCCCTGTC--CGAAAGGACTGGGTAACCCGTTGAA--CCTCCTTC-GTGCTGGGGATTGGCGCC-TGT--AATTACTCGCCATGAACGAGGAATTCCCAGTAAGCA-CGAGTCATCAGCTCGTGTTGATTACGTCCCTGCCCTTTGTCCACACCGCCCGTCGCTACTACCGATTGAATGATTTAGTGAGGTCTTCGGACTGGCGCTCGGA-TTGGCC-TC----CGC---GGT---CGAGCCGG-----TG-TG-CCGGAAAGATGACC-AAACTTGA-TCATTTAGA-GG-AAG-TA-AAAGTCGTAA-C-AAGG-TTTTGAGTAGATCGGTCACCCACCCGACCCGTCTTGAAACACGGACCAAGGAGTCTAACATGTGTGCGAGTCAATGGGTCT-CGAATAAGCCCAGAGGCGCAATGAAAGCAAAG-GCAGGA--CT--------CGACGC-CTGCCG-AGTTGGGATCCTCCCTCC---TTCG-CG-TGGG-AGGCGCACCAACGAC-------------CCGTCCTGT-CCCAT----------TTA--------TGGGTTGGGCGGAGTTTGAGCATACACGTTGGGACCCG-AAAGATGGTGAACTATGCCCGGGCAGGACGAGGCCAGAGGAAACTCTGGTGGAGGTCCGCAGCGGTTCTGACGTGCAAATCGATCG--TCAGAT-CCGGG-TATAGG-GGCG-AAAGACTAATCGAACCATCGTGGGCCCTCGAAATCCTGT-GGCTGGAGGA-TTCAGTTTT-GTTG-CGTGGACGCTC--G--GT---GGGAG-TT--CA-T------TTG-----GATCCGCG-GA-G--GCGGCC-TCTCCCA--TCG-TGCGCTT--TCGCG-T-AGCCGAACGCATTTG-TTTCCAGTCCGA-AGGACCCCGCAACCGGTTCG-GA-----AACGGCTTTAAGAGTCGGTGATGGCAGTTGGCCGGTGG-C-TC-GTC-TC----G-TGCG-G-GCC-GTCGGT-TGTTAGCCGT--CCGG--CT--TTGGCTCGTGGCCGGACCGTGGT--GTCGCG-AGGCCT-AT-TTAGGCTTCT--TCGCCTCCTCCG-TT---C-G---CGGA-C-GC---CGGG-AT--ACG-GCGGCAGGGG---TTCGCAC------TT-CT----GCGGGCGCACGGACCGACTCCGTGGCCCAGCGGT--CG--C-A-TGCGGCCTC--GTTGGCT--GT-CG-C-------TTT----CCCG--TC-GGAG----G-TCGGCGGTTAGCGGGAACATTATATTTAATTTTTGGGGCATGAGCCGCTATAGTAGGAACTGCAATAAGTGTTATAATTCGAATTGAATTAGGACAACCAGGAAGGTTTATTGGTGATGACCAATTGTATAATGTTATTGTGACTGCACATGCTTTTGTTATGATTTTTTTTATAGTAATACCAATTTTAATTGGGGGGTTTGGTAATTGATTAGCCCCTCTAATATTAGGAGCTCCTGATATAGCGTTTCCTCGAATAAATAATTTAAGATTCTGACTATTACCCCCCTCTTTGTTTTTGTTAATTATTTCTTCCATGGTAGAGATGGGTGTAGGGGCAGGATGAACAGTATACCCCCCTCTAGCCGGATTAGAGGGGCATGCTGGGAGATCAGTAGATTTTGCTATTTTTTCTCTTCATTTAGCTGGGGCTTCTTCAATTATGGGGGCTATTAATTTTATTTCAACTATTATCAATATACGTTTTTATGGAATAACTATAGAAAAAGTACCTTTATTTGTGTGATCAGTATTAATTACTGCTGTACTTTTACTATTATCATTGCCAGTTTTAGCTGGGGCTATTACTATATTATTAACTGACCGAAATTTTAATACTTCATTTTTTGACCCTTCTGGGGGGGGTGACCCAATTTTATTTCAACATTTGTTTTGATTTTTTGGCCACCCT?????????????TACTTTTGCCTGGATTTGGCATTGTGTCTCATATTATTAGTGCTTCTGTTGGGAAACGGGAACCGTTTGGGAATTTAGGGATAATTTATGCAATAGTAGGGATCGGGGGGATAGGTTTTGTTGTGTGAGCACATCATATATTTTCTGTGGGCATAGATGTTGACACTCGAGCCTATTTTACAGCGGCCACAATGATTATTGCTGTTCCTACAGGAATTAAGGTTTTTAGTTGAATGGCCACGTTACATGGTTCATATTTTAAGTTTGAAACTCCTTTAATATGATGTATTGGATTTATTTTTTTGTTTACAATGGGAGGAATTACTGGTGTAGTTCTTTCAAACTCTTCCTTAGATATTATTTTTCATGATACTTATTATGTTGTGGCTCATTTTCATTATGTCTTAAGAATAGGGGCTGTGTTTGCTATTTTAGCGGGGGTAACTTACTGATTTCCTTTATTTTTTGGTACAATTATGAATGGAAAGAAAACTAAATTACAATTTTATGTTATATTTGTTGGGGTAAATATAACTTTTTTCCCCCAACATTTTTTAGGTCTAAACGGGATGTCGTAAGAGTACTGGAGGYAAAGCCCCCAGAAAACARCTGGCTACTAAGGCCGCTCGCAAGAGCGCCCCAGCCACCGGAGGAGTGAAAAAGCCCCATCGTTACAGGCCCGGAACTGTCGCTTTGAGAGAAATCCGTCGTTACCARAAATCCACCGAGCTTTTGATCCGTAAATTGCCATTCCAACGTTTGGTGAGGGAAATCGCTCAAGATTTCAAAACCGACCTCCGTTTCCAAAGTTCTGCTGTTATGGCTCTCCAGGAAGCTAGCGAAGCTTATTTAGTGGGCTTGTTCGAAGACACTAACTTGTGCGCTATCCACGCTAAGAGA
>Acacesia_hamata
TTCTTATTG-AAT---TTT-----TATAA-TAAGTCACGCCTGCTCAATG----A-AC--------------T---------------TTAAATAGCCGCGGAA-ATTTAACCGTGCTAAGGTAGCATAATCATTAGCCCCCTAATTAGGGGCTTGTATGAACGGCGAAACATTTAAGCATCT-TTTT-TT---TTTAA--A----CTTT-TTTAAGTTAAATT-----AAGA-ATTAAAATGTTCTTATTATTAAAATAGACGATAAGACCCTATTGAACTTTAC--T-TTAGTTT-AGCTGGGGCAGCTAAAAAATT-ATAATC-T-TT---T-----T--AGT-AA-T-T----TTTTT--CTATA-----------AAT--GACCCA-ATA----AGA---TTGATTACCTG-AATTAA-GTTACCATAGGGATAACAGCGTAATAACTTTT-TAAAGCTCTTATT-TAA-AAAGA--AGCTTGCGACCTCGATGTTGAATTAATG---AAAC--T-T-TA--CATAATGCAGTAA-TTTT-A--------RA--A-GTAAGTCTGTTCGACTTTTAATCCATTACATAAAAGCTCG-TAGTTGGATCTCGGC-TCGGCCCG-A-ACG-GTCCTCCT---ACCGGTGG-----TTACTGTTTG--CGGTCGA-GTA-TT--CG-----TCGGT--TTCTCT-TG-G--TGATCTTAACCGGTT-GTCTCGAG-TGA---CGGGCAAGTTTACTTTGAAAAAATTAGAGTGCTCAAAGCAGGC---GTG-ATG--CCTGAATAATCGTGCATGGAATAATGGAATAGGACCTCGGTTCTG---TTTC-GTTGGTT-TTCGGAACGCGAGGTAATGATTAAGAGGAACGGACGGGGGCATTCGTATTGCGTCGCTAGAGGTGAAATTCTTGGACCGTCGCAAGACGAACTACTGCGAAAGCATTTGCCAAGAATGTTTCCATTAATCAAGAACGAAAGTTAGAGGTTCGAAGGCGATCAGATACCGCCCTAGTTCTA-ACCATAAACGATGCCAGCCAGCGATCCGGCTGTGT--TCCTC-AAATGACACGCCGGGCAGCTT--CC-GGGAAACCAAA-GCCTTTGGGTTCCGGGGGAAGTATGGTTGCAAAGCTGAAACTTAAAGGAATTGACGGAAGGGCACCACCA-GAAATGGAGCCTGCGGCTTAATTTGACTCAACACGGGAAAACT-TACCCGGCCCGGAC-ACA-GGAA-G-GATTGACAGATTAAGAGCTCTTTCTTGATTCTGTGGGTGGTGGTGCATGGCCGTTCTTAGTTGGTGGGGCGACTTGTCTGGTTAATTCCGAT-AACGAACGAGACTCTAGCCTACTAAATAGACG--TTCCGATCCTCTT-T----C-GTCG--GACG------TTCTTCTTAGAGGGACAAGCGGCGTT-------TAGCCGCACGAGACAGAGC-AATAACAGGTCTGGGATGCCCTTAGATGTCCGGGGCCGCACGCGCGCTACATTGAAGGAATCAGCG--------TGTGCT-------CTCCCTGTC--CGAGAGGACTGGGTAACCCGTTGAA--ACTCCTTC-GTGCTGGGGATTGGAAAT-TGT--AATTG-CTTCCATGAACGAGGAATTCCCAGTAAGCA-CGAGTCATAAGCTTGTGTTGATTACGTCCCTGCCCTTTGTGCACACCGCCCGTCGCTACTACCGATTGAATGATTTAGTGAGGTCTTCGGACTGGCGCTCGGA-TTGGCC-TT----CGC---GGT---CGAGATGG-----TG-TG-CCGGAAAGATGCCC-AAACTTGA-TCATTTAGA-GG-AAG-TA-AAAGTCGTAA-C-AAGG-TTTTGAGTAGATCGGTCACCCACCCGACCCGTCTTGAAACACGGACCAAGGAGTCTAACATGTGTGCGAGTCAATGGGTCT-CGAATAAGCCCAGAGGCGCAATGAAATTAAAG-GTGGGA--CT--------CGACGC-CTGCCG-TGTTGGGATCCTCCTTCC---TTCG-CG-TGGG-AGGCGCACCAACGAC-------------CCGTCCTGT-TCGAT----------TTA--------TCGATTTGGCGGAGTCTGAGCATACACGTTGGGACCCG-ATAGATGGTGAACTATTCCCGGACAGGACGAAGTCAGGGGAAACTCTGGTGGAGGTCCGCAGCGGTTCTGACGTGCAAATCGATCG--TCAGAT-CCGGG-TATAGG-GGCG-AAAGACTAATCGAACCATCGTGGGCCCTCGAAATCCTGT-GGCGGGAGGA-TTCAGTCTA-TTTG-CGGGGACGTGG--A--GT---ACGGC-GAA-TC-A------TCT-----GTTCCGCG-GA-G--GCGGCA-GACCGGA--CTC-TTCGATT--TCCGG-C-ACTTGGACGCATTTG-TTTCCCGTCCGA-AGGACCCAGCAACCGGTTCG-GA-----AACGGCCTTAAGGGCGAGAAACGGCAGTTGGCCGGTGG-C-CA-GCC-TC----G-TGCT-G-GTC-GTCGGT-TGTTAGCCAC--CTCG--TCGCACGGCTCGTGGCCGGACCGTGGT--GTCGCG-AGGCCTTTC-ATAGGCTTCT--CCGCCTCCTCCG-TT---C-G---CGGA-T-GC---CGGG-GT--CCC-GCGGCAGGGG---TTTGCAC------TT-CT----GCGGGCGCACGGACGGACTCCGTGGCCCAGCGGT--CG-AT-T-TGCGTCCTC--GCTGGTT--GC-GG-T-------GAA----CCCG--TC-GGAG----G-TCGGCGGTTGGCTGGAACATTATATTTAATTTTTGGGGCTTGATCTGCTATAGTAGGGACTGCAATAAGAGTTTTAATTCGAATTGAGTTAGGGCAGCCTGGGAGATTTATTGGTGATGATCAGTTATATAATGTAATTGTAACTGCTCATGCATTTGTAATAATTTTTTTTATAGTAATACCTATTTTGATTGGGGGGTTTGGGAATTGGTTAGTCCCACTAATATTAGGAGCTCCTGATATAGCTTTTCCTCGAATGAATAATCTAAGATTTTGATTACTACCACCTTCTTTGCTTTTGCTTATTACATCTTCAATAGTGGAGATGGGGGTGGGGGCTGGGTGAACTGTGTATCCTCCCCTAGCTTCTTTAGAAGGTCATGCTGGAAGTTCAGTTGATTTTGCAATTTTTTCTTTACATCTAGCTGGGGCTTCTTCTATTATAGGAGCTATTAATTTTATTTCTACTATTATTAATATACGATTTTATGGAATAACTATAGAAAAGGTTCCTTTGTTTGTATGATCAGTTTTAATTACGGCTGTTTTATTATTACTTTCTTTACCAGTATTAGCTGGAGCTATCACAATATTATTAACTGATCGAAATTTTAATACTTCTTTTTTTGACCCATCAGGGGGGGGTGATCCAGTATTATTYCAGCATTTATTT???????????GCATCCTGAAGTGTATATTTTAATCTTACCGGGATTTGGAATTGTATCCCATATTATCAGGTCTTCAGTTGGAAAGCGGGAGCCTTTTGGAAATTTAGGTATAATTTATGCAATAGTTGGAATTGGTGGGATAGGATTTGTTGTTTGGGCTCATCATATGTTTTCAGTAGGAATAGATGTGGATACTCGCGCTTATTTTACTGCTGCAACAATGATTATTGCTGTTCCTACCGGTATTAAGGTATTTAGGTGAATAGCAACACTTCATGGATCTTATTTTAAGTTTGATTCTCCCTTAATATGATGTGTCGGGTTTATCTTTTTATTTACTATAGGGGGGATTACTGGAGTTGTTCTTTCAAATTCTTCTCTGGATATTGTCTTACATGATACATATTATGTTGTAGCTCATTTTCATTATGTTTTAAGAATAGGAGCTGTATTTGCAATTTTAGCGGGGGTGATATATTGATTTCCTTTGTTTTTTGGAATTGTTATAAATAGTAAAAAGACCAAATTACACTTTTATGTAATATTTTTAGGTGTAAATTTAACTTTTTTTCCTCAACATTTTTTAGGATTAAATGGGATACCGTAAAAGTACCGGAGGCAARGCCCCCAGGAAACAACTGGCTACTAAGGCCGCTCGTAAGAGCGCCCCAGCCACCGGAGGTGTTAAGAAGCCCCATCGTTACAGGCCCGGAACTGTAGCTTTGAGAGAAATYCGTCGTTATCAAAAGTCCACCGAGCTTTTGATCCGCAAACTCCCATTCCAACGTTTGGTGAGAGAAATCGCTCAGGATTTCAAAACTGACCTCCGATTCCAAAGCTCTGCTGTTATGGCTCTCCAGGAGGCCAGCGAGGCTTATTTGGTGGGATTGTTCGARGACACTAACTTGTGCGCTATTCACGCCAAGAGA
>Acroaspis_olorina_182
TTYTTTYTG-A-----GAT-----CATTG-CAAGTAACTCCTGCTCAATG----A-AC-----------A--T---------------TTAAATAGCCGCGGAA-ATTTAACTGTGCTAAGGTAGCATAATCATTAGCCTCTTAATTAGAGGCTTGTATGAATGGCGAAACAATTCAATTTCT-TTCT-TT---TTTAT--T----TTTT-TTGAATCTTAAAT-----AAGA-ATAAAAATGTTCTTATAAAACAAATAGACGATAAGACCCTTTTGAACTTCAC--T-TTAGTTT-AGCTGGGGCAGCTAAAAAATA-ATAATC-T-TT---T-----T----T-TT-T-T---TTATTT--CATTA-----------GAT--GACCCA-ATA----TAA---TTGATTTAACG-AA-CAA-GTTACCATAGGGATAACAGCGTAATGTCTTTT-TAAAGCTCTTATT-TAA-AAGGA--AGATTGCGACCYCGATGTTGAATTAGKG---TTAC--T-T-TA--A-TAAAGCAGCAA-TTTT-A--------TA--A-GKGAGCCTGTTCGGCTCATAAAACACTACATAAAAGCTCG-TAGTTGGATCTCAGC-TCCGGCCG-G-ACG-GTCCGCCT---ACCGGTGG-----TTACTGTTCG--TCGCCGA-GCG-TT-CAG-----GCGGT--TATTCT-TG-A--TGATCTTCACCGGTT-GTCTCGGG-TGA---CCGCCAAGTTTACTTTGAAAAAATTAGAGTGCTCAAAGCAGGC---GCG-ACG--CCTGAATAATTGTGCATGGAATAATGGAATAGGACCTCGGTTCTA---TTTT-GTTGGTT-TTCGGAACACGAGGTAATGATTAAGAGGGACAGACGGGGGCATTCGTATTGCGACGCTAGAGGTGAAATTCTTGGACCGTCGCAAGACGAACTACTGCGAAAGCATTTGCCAAGAATGTTTCCATTAATCAAGAACGAAAGTCAGAGGTTCGAAGGCGATCAGATACCGCCCTAGTTCTG-ACCATAAACGATGCCAGCCAGCAATCCGCCTGTGT--TCCTC-AAATGACACGGCGGGCGGCTT--CC-GGGAAACCAAA-GCTTTTGGGTTCCGGGGGAAGTATGGTTGCAAAGCTGAAACTTAAAGGAATTGACGGAAGGGCACCACCA-GAAATGGAGCCTGCGGCTTAATTTGACTCAACACGGGAAAACT-TACCCGGCCCGGAC-ACA-GGAA-G-GATTGACAGATTAAGAGCTCTTTCTTGATTCTGTGGGTGGTGGTGCATGGCCGTTCTTAGTTGGTGGGGCGACTTGTCTGGTTAATTCCGAT-AACGAACGAGACTCTAGCCTACTAAATAGACG--TTCCGATCCTCTT-T----C-GTCG--GACG------TTCTTCTTAGAGGGACAAGCGGCGTT-------TAGCCGCACGAGACAGAGC-AATAACAGGTCTGGGATGCCCTTAGATGTCCGGGGCCGCACGCGCGCTACATTGAAGGAATCAGCG--------TGTGCT-------TTCCCTGTC--CGACAGGACTGGGTAACCCGTTGAA--CCTCCTTC-GTGCTGGGGATTGGAGAT-TGT--AATTGTCCTCCATGAACGAGGAATTCCCAGTAAGCA-CGAGTCATCAGCTCGTGTTGATTACGTCCCTGCCCTTTGTCCACACCGCCCGTCGCTACTACCGATTGAATGATTTAGTGAGGTCTTCGGACTGGCGCTCGGA-TTGGCC-TC----CGC---GGT---CGAGCCGG-----TG-TG-CCGGAAAGATGACC-AAACTTGA-TCATTTAGA-GG-AAG-TA-AAAGTCGTAA-C-AAGG-TTTT----------------------------------------------------------------------------------------------------------------------------------------------------------------------------------------------------------------------------------------------------------------------------------------------------------------------------------------------------------------------------------------------------------------------------------------------------------------------------------------------------------------------------------------------------------------------------------------------------------------------------------------------------------------------------------------------------------------------------------------------------------------------------------------------------------------------------------------------------------------------------------------------------------------------------------------------------------------------------------------------------------TACTTTATATTTGATTTTAGGAGCTTGAGCAGCGATAGTTGGGACTGCGATAAGAGTTTTAATTCGAATTGAGCTAGGACAACCTGGGAGGTTTTTTGGTGATGATCAGTTATATAATGTAATTGTAACTGCGCATGCATTTGTTATAATTTTTTTCATGGTGATACCTATTTTGATTGGGGGGTTTGGAAATTGATTAGTACCTTTAATATTGGGGGCACCAGATATAGCTTTTCCTCGAATAAATAATTTAAGATTTTGACTGCTCCCACCTTCGCTTTTTCTTTTAGTTATTTCTTCTATAGTTGAGATAGGTGTAGGGGCTGGATGAACGGTGTATCCTCCTTTAGCTAGATTAGAAGGTCATGCTGGAAGATCAGTAGATTTTGCAATTTTTTCTTTGCATTTGGCGGGGGCTTCTTCTATTATAGGTGCTATTAATTTTATTTCTACTATCATTAATATGCGGTTTTATGGCATATCAATAGAAAAAGTTCCTTTATTTGTATGGTCAGTGTTGATTACTGCAGTATTGCTTCTTTTATCGCTTCCTGTGCTAGCTGGCGCTATTACTATATTATTAACTGACCGAAATTTTAATACTTCTTTTTTTGATCCTTCAGGTGGTGGGGATCCTATTCTATTTCAGCATTTATTT---------------------------------------------------------------------------------------------------------------------------------------------------------------------------------------------------------------------------------------------------------------------------------------------------------------------------------------------------------------------------------------------------------------------------------------------------------------------------------------------------------------------------------------------------------------------------------------------------------------------------TCGTAAGAGTACCGGAGGCAAAGCCCCCAGAAAACARTTGGCWACTAAGGCCGCTCGTAAGAGCGCCCCAGCCACTGGAGGTGTGAAAAAGCCCCATCGTTACAGGCCCGGAACTGTCGCTTTGCGAGAAATCCGTCGTTATCAAAAATCCACCGAACTTTTGATCCGYAAACTGCCATTCCAACGTTTGGTGAGAGAAATCGCTCARGATTTCAAAACCGATCTCCGATTCCAAAGCTCTGCTGTTATGGCTCTCCAGGAAGCTAGCGAAGCTTATTTAGTGGGCTTGTTCGAAGACACTAACTTGTGCGCTATCCACGCCAAGAGA
>Acrosomoides_acrosomoides_218
TTCTTAATG-A-----AAT-----AATTT-TAAGTAATACCTGCTCAATG----A--------------T--T---------------TTAAATAGCCGCAGAA-TTTTAACTGTGCTAAGGTAGCATAATCATTAGCCCTTTAATTAAGGGCTTGTATGAAAGGTAAAACATTTCATTTTCTATAAC-TA---ATAAT--T----TTAA-CTAAAATTAAATT-----AAGA-ATAAAAATGTTCTTATCCATAAAATAGACGATAAGACCCTATTGAACTTTAC--T-TAAGTTT-AGCTGGGGCAGCTAAAAAATA-ATAATC-T-TA---T-----T----A-AA-T-A----TTTTT--CTTTA-----------AAC--GACCCA-AAT----TGT---TTGAGTTTTTG-AA-TAA-GTTACCATAGGGATAACAGCGTAATATTTTTT-TGAAGCTCTTATT-TAA-AAAAA--AGAKTGCGACCTCGATGTTGAATTAGTA---TTAC--T-T-TA--T-TAATGCACCTA-TTAT-T--------AA--A-GCGGGTCTGTTCGACCTTTAAAATACTACATAAAAGCTCG-TAGTTGGATCTCAGC-TCCGGCCG-G-ACG-GTCCGCCT---TTCGGTGG-----TTACTGTTCG--ATGCCGA-GCG-TT-TCG-----GCGGT--TATTCT-TG-A--TGATCTTCACCGGTT-GTCTCGGG-TGA---CCGCCAAGTTTACTTTGAAAAAATTAGAGTGCTCAAAGCAGAC---GCG-ACG--TCTGAATAATTGTGCATGGAATAATGGAATAGGACCTCGGTTCTA---TTTT-GTTGGTT-TTCGGAACACGAGGTAATGATTAAGAGGGACAGACGGGGGCATTCGTATTGCGACGCTAGAGGTGAAATTCTTGGACCGTCGCAAGACGAACTACTGCGAAAGCATTTGCCAAGAATGTTTCCATTAATCAAGAACGAAAGTTAGAGGTTCGAAGGCGATCAGATACCGCCCTAGTTCTA-ACCATAAACGATGCCAGCCAGCAATCCGCCTGTGT--TCCTC-AAATGACACGGCGGGCGGCTT--CC-GGGAAACCAAA-GCTTTTGGGTTCCGGGGGAAGTATGGTTGCAAAGCTGAAACTTAAAGGAATTGACGGAAGGGCACCACCA-GAAATGGAGCCTGCGGCTTAATTTGACTCAACACGGGAAAGCC-TATCCGGTCCGGAC-ACA-GGAA-G-GATTGACAGATTAAGAGCTCTTTCTTGATTCTGTGGGTGGTGGTGCATGGCCGTTCTTAGTTGGTGGGGCGACTTGTCTGGTTAATTCCGAT-AACGAACGAGACTCTAGCCTACTAAATAGACG--TTCCGATCCTCTT-T----C-GTCG--GACG------TTCTTCTTAGAGGGACAAGCGGCGTT-------TAGCCGCACGAGACAGAGC-AATAACAGGTCTGGGATGCCCTTAGATGTCCGGGGCCGCACGCGCGCTACATTGAAGGAATCAGCG--------TGTGCT-------TTCCCTGTC--CGAAAGGACTGGGTAACCCGTTGAA--CCTCCTTC-GTGCTGGGGATTGGCGCT-TGT--AACTATTCGCCATGAACGAGGAATTCCCAGTAAGCA-CGAGTCATTAGCTCGTGTTGATTACGTCCCTGCCCTTTGTCCACACCGCCCGTCGCTACTACCGATTGAATGATTTAGTGAGGTCTTCGGACTGGCGCTCGGA-TTGGCC-TT----CGC---GGT---CGAGCCGG-----TG-TG-CCGGAAAGATGACC-AAACTTGA-TCATTTAGA-GG-AAG-TAAAAAGTCGTAA-C-AAGG-TTTTGAGTAGATCGGTCACCCACCCGACCCGTCTTGAAACACGGACCAAGGAGTCTAACATGTGTGCGAGTCAATGGGTCT-CGAATAAGCCCAGAGGCGCAATGAAAGCAAAG-GTCGGA--CA--------AGACGC-CGACCG-AGTTGGGATCCTCCTTCC---TTCG-CG-TTGG-AGGCGCACCAACGAC-------------CCGTCCTGT-CCCAT----------TTA--------TGGGTTGGGCGGAGTTTGAGCATACACGTTGGGACCCG-AAAGATGGTGAACTATGCCCGGGCAGGACGAGGCCAGAGGAAACTCTGGTGGAGGTCCGCAGCGGTTCTGACGTGCAAATCGATCG--TCAGAT-CCGGG-TATAGG-GGCG-AAAGACTAATCGAACCATCGTGGGCCCTCGAAATCCTGT-GGCGGGAGGA-TTCAGTCGA-GTGG-AGTGGACACTT--G--GT---TGGAG-AA--CA-G--AT-CATG-----GCTCCGCGTGA-C--GCGGCC-TCTCCGA--TCT-CGTGCTT--TCGCT-C-CGCGAGACGCATTTG-TTTCCCGTCCGA-AGGACCCCGCAACCTGTTCC-AA-----AACGGCCTCGAGGGTCGGAGACGGCAGTTGGCCGGTGG-C-GT-TCC-CT----G-TGTT-C-GCC-GTCGGT-TGCTAGCCAT--CCGG--CC--TGGGCACGTGGGGGGACAGTGGT--GTCGCT-AGGCCC-TC-TTGGGCCCCT--TCGCCTCCTCCG--------A--ATGGA-T-GC---CGGG-AT--CCC-GCGGCAGGGG---TTCGCAC------TT-CT----GCGGGCGCACGGACTGACTCCGTGGCCCAGCGGT--CG--C-A-TGCGTCCTC--GATGGTA--GC-GGTT-------GAA----CCCG--TC-GGAG----G-CTGGCGGTTGGCGGGGACTTTATATTTAATTTTAGGAGCTTGGTCAGCTATAGTAGGAACCGCAATAAGGGTTTTAATTCGGATTGAGCTTGGTCAACCTGGAAGATTTATTGGGGATGATCAATTATATAATGTGGTAGTAACTGCTCATGCTTTTGTAATAATTTTTTTTATAGTGATACCAATTTTAATTGGGGGGTTTGGGAATTGGTTGATTCCAATAATGTTAGGGGCTCCTGATATAGCTTTTCCTCGAATAAATAATTTAAGATTTTGATTACTTCCTCCTTCTTTATTTTTATTAGTAGTATCCTCAATGGTTGAAATAGGGGTAGGTGCTGGATGAACTGTTTATCCCCCTTTGGCCGGATTAGAAGGTCATTCTGGAAGATCGGTGGATTTTGCAATTTTTTCGTTACATTTAGCAGGGGCTTCTTCAATTATAGGGGCAATTAATTTTATTTCTACAATTTTAAATATACGGTTTTATGGGATAACTATAGAAAAGATTCCTTTATTTGTATGGTCTGTCTTAATCACTGCTGTTTTATTACTTTTGTCTCTTCCTGTTTTAGCAGGGGCTATTACAATATTATTAACTGACCGAAATTTTAATACTTCTTTTTTTGACCCTTCTGGAGGAGGGGATCCTATTTTGTTTCAGCATTTATTT-------------------------------------------------------------------------------------------------------------------------------------------------------------------------------------------------------------------------------------------------------------------------------------------------------------------------------------------------------------------------------------------------------------------------------------------------------------------------------------------------------------------------------------------------------------------------------------------------------------------------------------------------------------------------------------------------------------------------------------------------------------------------------------------------------------------------------------------------------------------------------------------------------------------------------------------------------------------
>Aculepeira_packardi_106
TTTTYATAA-G-----AAT-----TATTA-TAAATATCGCCTGCTCAATG----A-TT---------TAT--T---------------TTAAATAGCCGCGGAA-ATTTAACCGTGCTAAGGTAGCATAATCATTAGCCTTTTAATTAAAGGCCAGTATGAACGGCGGAACATTTCAATTTCT-TTAT-TA---ACTTA--T---TATTT-TTTAACTTAAATT-----AAGA-ATAAAAATGTTCTTATATATTAAATAGACGACAAGACCCTTTTGAACTTTAC--C-GTTGTTT-AGCTGGGGCAGCTAAAAAAAA-ATAATC-T-TT---T-----A----T-AT-T-T----TACTT--AAATA-----------AAT--GACCCA-ATA----AAA---TCGATTATATG-AA-CAA-GTTACCACAGGGATAACAGCGTAATATCTTTT-TAAAGCTCTTATT-AAA-AAAGA--AGATTGCGACCTCGATGTTGAATTAACA---TTAC----T-TA--T-TAATGCAGTAA-TTAT-A--------AA--A-GTAGGTCTGTTCGACCTTTAAAATGTTACAT----------------------------------------------------------------------------------------------------------------------------------------------------------------------------------------------------------------------------------------------------------------------------------------------------------------------------------------------------------------------------------------------------------------------------------------------------------------------------------------------------------------------------------------------------------------------------------------------------------------------------------------------------------------------------------------------------------------------------------------------------------------------------------------------------------------------------------------------------------------------------------------------------------------------------------------------------------------------------------------------------------------------------------------------------------------------------------------------------------------------------------------------------------------------------------------------------------------------------------------------------------------------------------------------------------------------------------------------------------------------------------------------------------------------------------------------------------------------------------------------------------------------------------------------------------------------------------------------------------------------------------------------------------------------------------------------------------------------------------------------------------------------------------------------------------------------------------------------------------------------------------------------------------------------------------------------------------------------------------------------------------------------------------------------------------------------------------------------------------------------------------------------------------------------------------------------------------------------------------------------------------------------------------------------------------------------------------------------------------TACTTTATATTTAATCTTTGGTGCATGGGCTGCTATAGTAGGAACGGCTATAAGAGTATTAATTCGAGTTGAATTAGGTCAACCTGGAAGGTTTTTAGGAGATGATCAATTATATAATGTAATTGTAACAGCACATGCTTTTGTGATAATTTTTTTTATAGTAATGCCTATTTTAATTGGGGGCTTTGGAAATTGATTAGTTCCTTTAATATTAGGGGCTCCTGATATAGCATTTCCTCGAATAAATAATTTAAGATTTTGATTATTACCCCCTTCATTGTTTCTATTAATTGTATCTTCAATAGTAGAAATAGGAGTAGGAGCCGGGTGAACTGTTTATCCCCCATTAGCTGGGTTAGAAGGACATGCTGGTAGATCTGTAGATTTTGCAATTTTTTCTTTACATTTGGCTGGGGCTTCTTCTATTATAGGGGCCATTAATTTTATTTCAACAATTATTAATATACGATCTTATGGAATAACTATGGAAAAGGTTCCTTTATTTGTATGGTCTGTTTTAATTACGGCTGTATTATTGCTTCTTTCTTTACCTGTTTTGGCTGGGGCTATTACAATATTATTAACGGATCGAAATTTTAATACGTCTTTTTTTGATCCTTCAGGGGGTGGGGATCCAATTTTATTTCAACATCTATTT???????????GCATCCTGAAGTTTATATTTTAATTTTACCCGGGTTTGGTATTGTTTCCCATATTATTAGGTCTTCTGTTGGAAAGCGGGAACCATTTGGAAATTTAGGAATAATTTATGCTATAGTAGGAATTGGGGGAATAGGTTTTGTTGTGTGAGCTCACCATATGTTTTCTGTTGGTATAGATGTAGATACTCGAGCGTATTTTACAGCGGCTACAATAATTATTGCGGTTCCTACTGGAATTAAGGTATTTAGGTGAATAGCAACTTTGCATGGTTCTTATTTTAAGTTTGAAACTCCTTTAATATGGTGTGTGGGCTTTATTTTTTTATTTACTATAGGAGGAATTACTGGAGTGGTATTATCAAATTCTTCTTTAGATATTGTTCTTCATGACACTTATTATGTAGTTGCTCACTTTCATTATGTTTTAAGAATGGGAGCTGTATTTGCTATTTTAGCCGGAATTACTTATTGATTTCCTCTGTTTTTTGGAATAATTATAAATGGAAAGAAAACTAAGCTACAATTTTATGTAATGTTTGTGGGAGTAAATATAACTTTTTTTCCTCAACATTTTTTAGGATTAAACGGAATATCGTAAGAGTACCGGAGGCAAGGCCCCCCGTAAACAGCTGGCTACCAAGGCTGCCCGAAAGAGCGCCCCAGCCACCGGAGGTGTTAAAAAACCCCATCGTTACAGGCCCGGAACCGTCGCCCTGAGAGAAATCCGTCGTTATCAGAAATCTACCGAGCTTTTGATCCGCAAACTGCCATTCCAGCGTTTGGTTAGAGAAATCGCTCAAGATTTCAAAACCGATCTCCGATTCCAAAGCTCTGCCGTCATGGCCCTCCAGGAAGCCAGTGAGGCTTATTTGGTCGGGTTGTTCGAAGACACTAACTTGTGCGCTATCCACGCCAAGAGA
>Acusilas_coccineus
TTCTTATCA-A-----ATT-----TTTAA-TAAGTACCACCTGCTCAATG----A-AT---------T-A--T---------------TTAAATAGCCGCGGAA-ATTTAACCGTGCGAAGGTAGCATAATCATTAGTCCTTTAATTAGGGAATAGAATGAAAGGTGAAACATTTCAATTTCT-ATTT-TA---TTTTA--T----TTCT-TTTAAATTAAATT-----AAGA-ATAAAAATGTTCTTATCTACAAAATAGACGATAAGACCCTATTGAACTTTAC--T-TTAGTTT-AGCTGGGGCAGCTAAATAAAA-ATTATT-T-TA---T-----T----A-TT-G-T----ATATT--ATATA-----------AAT--GACCCA-ATA----AAA---TTGATTTTATG-AA-CAA-GTTACCATAGGGATAACAGCGTAATATTTTTT-TAAAGTTCTTATT-TAA-ATAAA--GGATTGCGACCTCGATGTTGAATTAGTG---TCAC--T-T-TA--A-TAATGCAAAAA-TTTT-A--------AA--A-GTAGGTCTGTTCGACCTTTAAAACATTACAT------------------------------------------------------------------------------------------------------------------------------------------------------------------------------------------------------------------------------------------------------------------------------------------------------------------------------------------------------------------------------------------------------------------------------------------------------------------------------------------------------------------------------------------------------------------------------------------------------------------------------------------------------------------------------------------------------------------------------------------------------------------------------------------------------------------------------------------------------------------------------------------------------------------------------------------------------------------------------------------------------------------------------------------------------------------------------------------------------------------------------------------------------------------------------------------------------------------------------------------------------------------------------------------------------------------------------------------------GAGTAGATCGGTCACCCACCCGACCCGTCTTGAAACACGGACCAAGGAGTCTAACATGTGTGCGAGTCAATGGGTCT-CGAATAAGCCCAGAGGCGCAATGAAAGCAAAG-GTCGGA--CT--------CGACGC-CGACTG-TGTTGGGATCCCTCCTCC---TTCG-CG-TGGA-GGGCGCACCAACGAC-------------CCGTCCTGT-TCCAT----------TTA--------TGGATTGGGCGGAGTTTGAGCATACACGTTGGGACCCG-AAAGATGGTGAACTATGCCCGGGCAGGACGAGGCCAGAGGAAACTCTGGTGGAGGTCCGCAGCGGTTCTGACGTGCAAATCGATCG--TCAGAT-CCGGG-TATAGG-GGCG-AAAGACTAATCGAACCATCGTGGGCCCTCGAAATCCTGT-GGCGGGAGGA-TTCAGTTTC-GCTC-GGTGGACACGA--C--GT---CGGAG-TC--AC-TC----GTAG-----GATCCGCG-GA-G--GCGGCC-TCTCCGA--TGT-GGTGCTT--TCGCC-T-TGCAGAACGCATTTG-TTTCCCGTCCGA-AGGACCCCGCAACCGGTTCG-GA-----AACGGCCTTAAGGGCGAGCGATGGCAGTTGGCCGGTGG-C-TC-AC--GC----A-CGTG-G-GTC-GTCGGC-TGTTAGCCGG--CTCG--TCGCACGGCTCGTGGCCGGACCGTGGT--GTCGCA-AGGCCTTTC-TTAGGCTTCA--ACGCCTCCTCCG-TT---C-G---CGGA-C-GC---CGGG-AT--CCC-GCGGCAGGGG---TTCGCAC------TT-CT----GCGGGCGCACGGACTGACTCCGTGGCCCAGCGGT--CG--C-A-TGCGTCCTC--GTTGGCT--GT-GG-T-------GAA----CCCG--TC-GGAG----G-TTGGCGGTTGGCGGGTACTTTATATTTGATTTTTGGTGCTTGATCATCTATAATTGGGACAGCTATAAGAGTTTTAATCCGAATTGAATTAGGTCAACCTGGAAGATTTATTGGTGATGACCAACTATATAATGTAATTGTTACTGCGCATGCTTTTATTATAATTTTTTTTATAGTTATACCAATTTTAATTGGGGGATTTGGTAATTGACTTGTGCCTTTAATGTTAGGGGCTCCAGATATAGCTTTTCCTCGAATAAATAATTTAAGATTTTGGTTATTACCTCCTTCTTTATTTTTATTAATTATTTCTTCTATAGTAGAAATAGGAGTTGGGGCTGGGTGAACTGTTTATCCCCCTTTAGCAGGTTTAGAAGGGCATGCAGGGAGATCAGTAGATTTTGCAATTTTTTCTTTACATTTAGCAGGGGCTTCCTCAATTATAGGAGCAATCAATTTTATTTCAACAATTATGAATATACGGTTTTATGGAATAACAATAGAAAAAGTTCCTTTATTTGTGTGATCCGTATTAATTACGGCTGTTTTATTATTATTATCTCTTCCAGTGTTAGCTGGGGCTATTACTATATTATTAACTGATCGAAATTTTAATACTTCTTTTTTTGATCCAAGGGGGGGAGGAGACCCTATTTTATTTCAACATTTGTTT???????????TCATCCTGAGGTGTATATTTTGATTTTACCAGGGTTCGGAATTGTATCCCATATTATTAGTTCTTCTGTGGGTAAACGAGAACCATTTGGAAATTTAGGGATAATTTATGCTATGGTTGGAATTGGGGGGATAGGATTTGTAGTCTGGGCTCATCACATATTTTCTGTAGGAATAGATGTAGATACACGAGCGTATTTTACAGCGGCTACTATAATTATTGCTGTTCCTACAGGGATTAAGGTATTTAGATGAATAGCGACTTTACATGGATCATATTTTAAATTTGAGACTCCTTTAATTTGATGTGTGGGATTTATCTTTTTATTTACTATAGGGGGAATTACAGGGGTTGTTTTATCTAATTCTTCTTTAGATATTATTCTTCATGATACATATTATGTAGTAGCTCATTTTCATTATGTTTTAAGAATAGGGGCTGTATTTGCTATTTTAGCCGGAATCACTTATTGATTCCCATTGTTTTTTGGTGTAATTATAAATGGAAAGAAAACAAAGTTACAATTTTATATTATATTTATTGGGGTTAATATAACTTTTTTCCCCCAGCATTTTTTAGGATTAAATGGTATATCGTAAGAGTACTGGAGGTAAAGCCCCCAGAAAACAATTGGCAACAAAGGCAGCTCGTAAGAGCGCCCCAGCAACTGGAGGAGTTAAAAAGCCCCATCGTTACAGGCCAGGAACTGTTGCTTTGAGAGAAATCCGTCGTTATCAAAAATCAACTGAACTCTTGATCCGAAAGCTGCCTTTCCAACGTTTGGTCAGAGAAATCGCTCAGGATTTCAAAACTGATCTCCGTTTCCAAAGTTCTGCTGTAATGGCTCTTCAGGAAGCTAGCGAAGCTTACTTAGTCGGTCTGTTCGAAGACACTAACTTGTGCGCTATCCACGCCAAGAGA
>Alpaida_delicata_110
TTCTTATAC-------ACT-----CTTTA-TAAGTAACACCTGCTCAATG----A-GA--------------T---------------TTTAAAAGCCGCAGAA-TACTTACTGTGCTAAGGTAGCATAATCATTAGCCTCTTAATTAGAGGCTCGTATGAAAGGTGAAACATTTCACTTACT-TTAT-TC---TCTAA--T----TTTT-TCTAAATTAAACT-----AGGA-ATTAAAATGTTTCTATAATTATATTAGACGACAAGACCCTTTTGAACTTTAC--T-TCAGTTC-GGCTGGGGCAGCCGAACAAAA-ATGATC-T-TT---C-----T----T-CA-A-C----CCTAT--TCATA-----------AAA--GACCCA-ACA----AAA---TTGATTAAATG-AA-CAA-GTTACCATAGGGATAACAGCGTAATAACTTTT-TAAAGCTCTTATT-TAA-AACGA--AGATTGCGACCTCGATGTTGAATTAGTG---TGAC--T-T-TA--T-TGGTGCAGTAA-CTATTA--------AA--A-GTGGGTCTGTTCGACCCTTAATACACTACATAAAAGCTCG-TAGTTGGATCTCAGC-TCCGGCCG-G-ACG-GTCCGCCT---ACCGGTGG-----TTACTGTTCG--TCGCCGA-GCG-TT-CAG-----GCGGT--TATTCT-TG-A--TGATCTTCACCGGTT-GTCTCGGG-TGA---CCGCCAAGTTTACTTTGAAAAAATTAGAGTGCTCAAAGCAGGC---GCG-ACG--CCTGAATAATTGTGCATGGAATAATGGAATAGGACCTCGGTTCTA---TTTT-GTTGGTT-TTCGGAACACGAGGTAATGATTAAGAGGGACAGACGGGGGCATTCGTATTGCGACGCTAGAGGTGAAATTCTTGGACCGTCGCAAGACGAACTACTGCGAAAGCATTTGCCAAGAATGTTTCCATTAATCAAGAACGAAAGTTAGAGGTTCGAAGGCGATCAGATACCGCCCTAGTTCTA-ACCATAAACGATGCCAGCCAGCAATCCGCCTGTGT--TCCTC-AAATGACACGGCGGGCGGCTT--CC-GGGAAACCAAA-GCTTTTGGGTTCCGGGGGAAGTATGGTTGCAAAGCTGAAACTTAAAGGAATTGACGGAAGGGCACCACCA-GAAATGGAGCCTGCGGCTTAATTTGACTCAACACGGGGAAACT-TACCCGGCCCGGAC-ACA-GGAA-G-GATTGACAGATTAAGAGCTCTTTCTTGATTCTGTGGGTGGTGGTGCATGGCCGTTCTTAGTTGGTGGGGCGACTTGTCTGGTTAATTCCGAT-AACGAACGAGACTCTAGCCTACTAAATAGACG--TTCCGATCCTCTT-T----C-GTCG--GACG------TTCTTCTTAGAGGGACAAGCGGCGTT-------TAGCCGCACGAGACAGAGC-AATAACAGGTCTGGGATGCCCTTAGATGTCCGGGGCCGCACGCGCGCTACATTGAAGGAATCAGCG--------TGTGCT-------TTCCCTGTC--CGAAAGGACTGGGTAACCCGTTGAA--CCTCCTTC-GTGCTGGGGATTGGCGAT-TGT--AATTGTCCGCCATGAACGAGGAATTCCCAGTAAGCA-CGAGTCATCAGCTCGTGTTGATTACGTCCCTGCCCTTTGTCCACACCGCCCGTCGCTACTACCGATTGAATGATTTAGTGAGGTCTTCGGACTGGCGCTCGGA-TTGGCC-TC----CGC---GGT---CGAGCCGG-----TG-TG-CCGGAAAGATGACC-AAACTTGA-TCATTTAGA-GG-AAG-TA-AAAGTCGTAA-C-AAGG-TTTTGAGTAGATCGGTCACCCACCCGACCCGTCTTGAAACACGGACCAAGGAGTCTAACATGTGTGCGAGTCAATGGGTCT-CGAATAAGCCCAGAGGCGCAATGAAAGCAAAG-GCAGGA--CT--------CGACGC-CTGCCG-AGTTGGGATCCTCCTTCC---TTCG-CG-TCGG-AGGCGCACCAACGAC-------------CCGTCCTGT-CCCAT----------TTA--------TGGGTTGGGCGGAGTTTGAGCATACACGTTGGGACCCG-AAAGATGGTGAACTATGCCCGGGCAGGACGAGGCCAGAGGAAACTCTGGTGGAGGTCCGCAGCGGTTCTGACGTGCAAATCGATCG--TCAGAT-CCGGG-TATAGG-GGCG-AAAGACTAATCGAACCATCGTGGGCCCTCGAAATCCTGT-GGCGGGAGGA-TTCAGTTTT-GCTG-CGTGGACAATC--T--GT---GGGAG-AT--TC-A------TTG-----GATCCGCG-GA-C--GCGGCC-ACTCTCA--CGG-ATTGCTT--TCGCG-T-AGCCGAACGCATTTG-TTTCCCGTCCGA-AGGACCCCGCAACCGGTTCG-GA-----AACGGCCTTAAGGGTCGGTAATGGCAGTTGACCGGTGG-C-TC-GCC-TC----G-TGTG-G-GTC-GTCGGT-TGTTAGCCTT--CCGA--TC--TTGGCTCGTGGCCGGACCGTGGT--GTCGCG-AGGCCC-GT-TTGGGCTTCT--TCGCCTCCTCCG-TT---C-G---CGGA-C-GC---CGGG-AT--CCC-GGGGCAGGGG---TTCGCAC------TT-CT----GCGGGCGCACGGACCGACTCCGTGGCCCAGCGGT--CG--C-A-TGCGTCCTC--GTTGGCC--TC-GG-T-------GAA----CCCG--TC-GGAG----G-TTGGTGGTTAGCGGGGACTTTATATTTAGTTTTTGGTGCTTGAGCTGCCATGGTAGGAACAGCGATAAGAGTTTTAATTCGAATCGAGTTAGGACAGCCTGGGAGGTTTATCGGGGATGACCAATTATATAATGTGGTTGTAACTGCTCATGCTTTTGTTATAATCTTTTTTATAGTCATACCTATTTTAATCGGGGGATTTGGTAATTGACTTGTTCCTTTGATGTTGGGGGCCCCCGATATAGCATTCCCTCGTATAAATAATTTAAGGTTTTGGTTATTACCCCCCTCTTTATTTCTATTGACTATCTCTTCAATAGTAGAGATAGGAGTAGGGGCGGGGTGGACAGTATACCCCCCTCTAGCTGGGGTAGAGGGTCATGCTGGGAGATCTGTGGACTTCGCTATTTTTTCTCTACACTTAGCTGGTGCTTCTTCAATTATAGGGGCTGTTAATTTTATCTCTACTATTATCAACATGCGGTTCTACGGGATAACAATAGAAAAGATTCCTTTGTTTGTTTGGTCCGTATTAATTACTGCGGTACTATTACTACTATCTTTACCTGTCTTGGCTGGGGCTATTACCATACTATTGACAGATCGAAATTTTAATACTTCTTTTTTTGACCCTTCGGGTGGGGGGGATCCAATCTTATTTCAACATTTGTTC---------------------------------------------------------------------------------------------------------------------------------------------------------------------------------------------------------------------------------------------------------------------------------------------------------------------------------------------------------------------------------------------------------------------------------------------------------------------------------------------------------------------------------------------------------------------------------------------------------------------------TCGTAAGAGTACTGGGGGTAAAGCCCCCAGAAAACAACTGGCTACCAAGGCCGCTCGTAAGAGCGCCCCAGCCACTGGAGGTGTGAAAAAGCCCCATCGTTACAGGCCCGGAACTGTCGCTTTGAGAGAAATCCGTCGTTATCAAAAATCCACTGAGCTCTTGATCCGCAAACTGCCATTCCAGCGTTTGGTGAGAGAAATCGCCCAAGATTTCAAAACCGATCTCCGTTTCCAGAGCTCTGCTGTTATGGCTCTGCAAGAAGCTAGCGAAGCTTATTTAGTGGGCTTGTTCGAAGACACTAACTTGTGCGCTATTCACGCCAAGAGA
>Arachnura_higginsi_177
TTCTCATTG-A-----ATT-----ATTTA-TGAGTAACACCTGCTCAATG----A-AT--------------A---------------TTAAATAGCCGCGGAA-ATTTAACCGTGCTAAGGTAGCATAATCATTAGCCTCTTAATTAGAGGCTTGTATGAATGGTGAAACATTTCAATTTCT-CTTT-TA---ATTAA--T----TTGT-TTAAAATTAAATT-----AAAG-GTAAAAATGCCTTTATTTTAAAAATAGACGATAAGACCCTTTTGAACTTTAC--T-TCAGTTT-AGCTGGGGCAGCTAAATAATA-ATAATC-T-TA---T-----T----T-TT-A-A----AAATT--CCATG-----------AAT--GACCCA-ATA----AAA---TTGATCATATG-AA-CAA-GTTACCATAGGGATAACAGCGTAATATTTTTC-TAAAGCTCTTATT-TAA-AAAAA--AGATTACGACCTCGATGTTGAATTAATG---TTAC--T-T-T---T-AAATGCAGAAA-TTTA-A--------AA--A-GTAGGTCTGTTCGACCTTTAAAACATTACATAAAAGCTCG-TAGTTGGATCTCAGC-TCCGGTCG-G-ACG-GTCCACCT---ACCGGTGG-----TTACTGTTCG--TTGCCGA-GCG-TT-TCG-----AGGCA--GCGGTC-GT-A--TGATCTTTATCGGTT-GTATGGCT-GTT---TCTTCAAGTTTACTTTGAAAAAATTAGAGTGCTCAACGCAGGC---GCG-ACG--CCTGAATAATTGTGCATGGAATAATGGAATAGGACCTCGGTTCTA---TTTT-GTTGGTT-TTCGGAACACGAGGTAATGATTAAGAGGGACAGACGGGGGCATTCGTATTGCGACGCTAGAGGTGAAATTCTTGGACCGTCGCAAGACGAACTACTGCGAAAGCATTTGCCAAGAATGTTTCCATTAATCAAGAACGAAAGTTAGAGGTTCGAAGGCGATCAGATACCGCCCTAGTTCTA-ACCATAAACGATGCCAGCCAGCGATCCGGCTGTGT--TCCTC-AAATGACACGCCGGGCAGCTT--CC-GGGAAACCAAA-GCTTTTGGGTTCCGGGGGAAGTATGGTTGCAAAGCTGAAACTTAAAGGAATTGACGGAAGGGCACCACCA-GAAATGGAGCCTGCGGCTTAATTTGACTCAACACGGGAAAACT-TACCCGGCCCGGAC-ACA-GGAA-G-GATTGACAGATTAAGAGCTCTTTCTTGATTCTGTGGGTGGTGGTGCATGGCCGTTCTTAGTTGGTGGGGCGACTTGTCTGGTTAATTCCGAT-AACGAACGAGACTCTAGCCTACTAAATAGACG--TTCCGATTCTCTT-T----C-GTCG--GACG------TTCTTCTTAGAGGGACAAGCGGCGTT-------TAGCCGCACGAGACAGAGC-AATAACAGGTCTGAGATGCCCTTAGATGTCCGGGGCCGCACGCGCGCTACATTGAAGGAATCAGCG--------TGTGCT-------TTCCCTGTC--CGAAAGGACTGGGTAACCCGTTGAA--CCTCCTTC-GTGCTGGGGATTGACGCA-TGT--AATTA-TCGTCATGAACGAGGAATTCCCAGTAAGCA-CGAGTCATCAGCTCGTGTTGATTACGTCCCTGCCCTTTGTCCACACCGCCCGTCGCTACTACCGATTGAATGATTTAGTGAGGTCTTCGGACTGGCGCTCGGA-TTGGCC-TT----CGC---GGT---CGAGCCGG-----TG-TG-CCGGAAAGATGACC-AAACTTGA-TCACTTAGA-GG-AAG-TA-AAAGTCGTAA-C-AAGG-TTTCGAGTAGATCGGTCACCCACCCGACCCGTCTTGAAACACGGACCAAGGAGTCTAACATGTGTGCGAGTCAATGGGTCT-CGAATAAGCCCAGAGGCGCAATGAAAGCAAAG-GTCG-----------------CCA-AGACCG-AGTTGGGATCCTCCCTCC---TCCG-CG-TGGG-AGGCGCACCAACGAC-------------CCGTCCCGT-TCCAT----------TTA--------TGGATGGGGCGGAGTTCGAGCATACACGTTGGGACCCG-AAAGATGGTGAACTATGCCCGGGCAGGACGAGGCCAGAGGAAACTCTGGTGGAGGTCCGCAGCGGTTCTGACGTGCAAATCGATCG--TCAGAT-CCGGG-TATAGG-GGCG-AAAGACTAATCGAACCATCGTGGGCCCTCGAAATCCTGT-GGCGGGAGGA-TTCAGTTTT-GCCG-GGCGGACGGAT--T--CT---CGGAG-TA--AC-G-----ATCG-----GTTCCGCGGAA-G--GCGGCC-GCTCCGG--GAG-TTCGACT--TCGTC-C-GGCCGAACGCATTTG-TTTCCCGCCCGA-AGGACCCCGCAACCGGTTCG-GA-----AACGGCCTGAAAGGCGAGTGCCGGCAGTTGGCCGGTGG-C-CC-AC--GC----A-CGTG-G-GTC-GTCGGC-TGTTAGCCTT--CTCG--TCGCACGGCTCGTGGCCGGACCGAGGT--GTCGCT-AGGCCC-TA-CTGGGCCATT--TCGCCTCCTCCG-TT---C-GC--CGGA-T-GC---CGGG-AT--CCC-GCGGCAGGGG---TTCGCTC------TT-CT----GCGGGCGCACGGACCGACTCCGTGGCCCAGCGGT--CG--C-T-TGCGTCCTC--GTTGGCT--GC-GGCG-------GAA----CCCG--TC-GGAG----G-TTGGCGGTTGGCGGGAACTTTATATTTAATTTTTGGAGCTTGAGCTGCGATAGCAGGGACGGCAATAAGAGTTTTAATTCGTGTAGAATTAGGACAGTCTGGTAGATTTATAGGAGATGATCAAGTTTATAATGTAATTGTAACTGCTCATGCTTTTGTAATAATTTTTTTTATGGTGATACCAATTTTAATTGGGGGTTTTGGCAATTGATTAGTTCCTTTAATATTAGGTGCTCCAGATATAGCATTTCCTCGAATAAATAATTTAAGATTTTGACTTTTACCTCCTTCTTTATTTCTTTTAGTAATTTCTTCTGTAGAAGAAATAGGAGTTGGGACTGGGTGAACTGTATATCCCCCTTTAGCAGGGTTAGAAGGTCATGCTGGGAGATCTGTAGATTTTGCCATTTTTTCACTTCATTTGGCAGGTGCATCTTCAATTATGGGGGCTATTAATTTTATTTCAACTATTATAAATATACGAAGTTATGGAATAACAATAGAAAAGGTTCCATTGTTTGTTTGATCTGTTTTAATTACTGCTGTTTTATTATTATTATCTCTTCCAGTTTTAGCAGGGGCTATTACTATGTTGTTAACTGATCGAAATTTTAATACTTCTTTTTTTGATCCTTCAGGGGGAGGGGATCCTATTTTGTTTCAACATTTGTTT???????????TCACCCGGAAGTTTATATTTTAATTTTACCTGGATTTGGAATTGTCTCTCATATTATTAGATCTTCTGTAGGAAAGCGTGAACCTTTTGGTAATTTAGGAATAATTTATGCAATAGTAGGAATTGGAGGGATAGGATTTGTAGTATGGGCTCATCATATGTTTTCAGTTGGTATAGATGTAGATACTCGAGCTTATTTTACAGCAGCAACTATAATTATTGCGGTTCCTACTGGTATTAAGGTTTTTAGGTGAATAGCAACTTTACATGGGTCTTATTTTAAATTTGAAGCCCCTTTAATATGATGTGTAGGATTTATTTTTTTGTTTACAATAGGAGGTATTACTGGGGTTGTTTTGTCTAATTCTTCATTAGATATTGTTCTTCACGATACTTATTATGTAGTAGCTCATTTTCATTATGTTTTAAGTATAGGGGCTGTATTTGCTATTTTAGCAGGAATTACTCATTGATTTCCTTTATTTTTTGGGGTAGCAATAAATAGAAAAAAGATTAAGTTGCAGTTTTACATTATATTTGTGGGGGTTAATATAACTTTTTTTCCTCAACATTTTTTAGGATTAAATGGGATA----------------------------------------------------------------------------------------------------------------------------------------------------------------------------------------------------------------------------------------------------------------------------------------------------------------------------------------
>Araneus_albotriangulus_NGEN09_193
TTCTTATTG-AT----TTT-----TATAA-TAAGTATAGCCTGCTCAATG----ATAT--------------T---------------TTTAATAGCCGCGGAA-ATTTAACCGTGCTAAGGTAGCATAATCATTAGTCTTTTAATTAAAGACTCGTATGAAAGGTATTACATTTTAAAAACT-TTAT-TA---AATAA--T----TTTT-TTTAAATTAAACT-----AAGA-ATAAAAATGTTCTTATAAAATAAATAGACGACAAGACCCTTTTGAACTTTAC--T-TTTGTTT-AGCTGGGGCAGCTAAAAAATA-ATTATC-T-TT---T-----T----A-TT-T-T----CCTTT--TAATA-----------AAT--AAACCA-ATA----TAA---TTGATT-TATA-AA--AA-GTTACCAAAGGGATAACAGCGTAATATTTTTT-AAAAGTTCTTATA-TAA-AAAAA--TGATTGCGACCTCGATGTTGAATTAATG---TTAC--T-T-TA--T-AAATGCAATAATTTTT-A--------TT--A-GTAGGTCTGTTCGACCTTTAAATCATTACATAAAAGCTCG-TAGTTGGATCTCAGA-TCCGGCCG-G-ACG-GTCCGCCT---ACCGGTGG-----TTACTGTTCG--TCGCCGA-TCG-TT-CAG-----ATGGT--TATACC-TG-T--TGATCTTCACCGGTT-GACTGGTG-TGA---CCGTCAAGTTTACTTTGAAAAAATTAGAGTGCTCAAAGCAGGC---GCG-ACG--CCTGAATAATTGTGCATGGAATAATGGAATAGGACCTCGGTTCTA---TTTT-GTTGGTT-TTCGGAACACGAGGTAATGATTAAGAGGGACAGACGGGGGCATTCGTATTGCGACGCTAGAGGTGAAATTCTTGGACCGTCGCAAGACGAACTACTGCGAAAGCATTTGCCAAGAATGTTTCCATTAATCAAGAACGAAAGTTAGAGGTTCGAAGGCGATCAGATACCGCCCTAGTTCTA-ACCATAAACGATGCCAGCCAGCGATCCGGCTGTGT--TCCTC-AAATGACACGCCGGGCAGCTT--CC-GGGAAACCAAA-GCTTTTGGGTTCCGGGGGAAGTATGGTTGCAAAGCTGAAACTTAAAGGAATTGACGGAAGGGCACCACCA-GAAATGGAGCCTGCGGCTTAATTTGACTCAACACGGGAAAACT-TACCCGGCCCGGAC-ACA-GGAA-G-GATTGACAGATTAAGAGCTCTTTCTTGATTCTGTGGGTGGTGGTGCATGGCCGTTCTTAGTTGGTGGGGCGACTTGTCTGGTTAATTCCGAT-AACGAACGAGACTCTAGCCTACTAAATAGACG--TTCCCATCATCTT-T----C-GTGG--GACG------TTCTTCTTAGAGGGACAAGCGGCGTT-------TAGCCGCACGAGACAGAGC-AATAACAGGTCTGGGATGCCCTTAGATGTCCGGGGCCGCACGCGCGCTACATTGAAGGAATCAGCG--------TGTGCT-------TTCCCTGTC--CGAAAGGACTGGGTAACCCGTTGAA--CCTCCTTC-GTGCTGGGGATTGGCAGG-TGT--AATTG-ATGCCATGAACGAGGAATTCCCAGTAAGCA-CGAGTCATCAGCTCGTGTTGATTACGTCCCTGCCCTTTGTCCACACCGCCCGTCGCTACTACCGATTGAATGATTTAGTGAGGTCTTCGGACTGGCGCTCGGA-TTGGCC-TT----CGT---GGT---CGAGCCGG-----TG-TG-CCGGAAAGATGACC-AAACTTGA-TCATTTAGA-GG-AAG-TA-AAAGTCGTAA-C-AAGG-TTTTGAGTAGATCGGTCACCCACCCGACCCGTCTTGAAACACGGACCAAGGAGTCTAACATGTGTGCGAGTCAATGGGTCT-CGAATAAGCCCAGAGGCGCAATGAAAGCAAAG-GTCGGA--CT--------CGACGC-CGACTG-TGTTGGGATCCCTCGGTC---TTCG-CA-CCGG-GGGCGCACCAACGAC-------------CCGTCCTTT-CCGAT----------TTA--------TCGGTTGGGCGGAGTTTGAGCATACACGTTGGGACCCG-AAAGATGGTGAACTATGCCCGGGCAGGACGAGGCCAGAGGAAACTCTGGTGGAGGTCCGCAGCGGTTCTGACGTGCAAATCGATCG--TCAGAT-CCGGG-TATAGG-GGCG-AAAGACTAATCGAACCATCGTGGGCCCTCGAAATCCTGT-GGCGGGAAGA-TTCAGTTTT-TCGR-CGTGGACTCCG--T--GT---TGGAA-AC--TC-AC----TATG-----GATCCGCG-GA-G--GCGGCC-TTTCCAG--CAC-GGAGGTT--TCGCG-A-CGTAGAACGCATTTG-TTTCCCGTCCGA-AGGACCCCGCAACCGGTTCC-GG-----AACGGCCTTAAGGGCAAGCAACGGCAGTTGGCCGGTGG-T-TC-GCC-TC----G-TGCG-G-ATC-GTCGGC-TGTTAGCCAG--AGTG--TCACATGGCACGTGACGGGACCGTGGT--GTCGCG-AGGCCT-AC-ATAGGCTTCT--TCGCCTCCTCCG-TT---C-G---CGGA-C-GC---CTGG-AT---CC-GTGGCAGGGG---TTAGCGC------TT-CT----GCGGGCGCACGGACTGACTCCGTGGCCCAGCGGT--CG--A-C-AGCTTCCTC--GATGGCC--GC-GC-T-------GAA----CCAG--TC-GGAG----G-TTGGCGGTTAGCGGG---------------------------------------------------------------------------------------------------------------------------------------------------------------------------------------------------------------------------------------------------------------------------------------------------------------------------------------------------------------------------------------------------------------------------------------------------------------------------------------------------------------------------------------------------------------------------------------------------------------------------------------------------------------------------------------------ACATCCTGAAGTTTATATTTTAATTTTACCTGGATTTGGAATTGTTTCTCATATTATTAGTGCTTCTGTTGGTAAGCGTGAGCCTTTTGGAAATTTAGGAATAATTTATGCAATAGTAGGAATTGGAGGTATAGGATTTGTAGTTTGAGCTCATCATATATTTTCTGTTGGTATAGATGTTGATACTCGTGCTTATTTTACTGCAGCAACTATAATTATTGCAGTACCTACAGGTATTAAAGTATTTAGTTGAATAGCTACTTTACATGGTTCTTATTTTAAGTTTGATACACCATTAATATGATCAGTGGGATTTATTTTTTTATTTACAATAGGGGGAATTACTGGTGTAGTTTTATCTAATTCTTCATTAGATATTATTTTACATGATACTTATTATGTAGTGGCCCATTTTCATTATGTATTAAGAATAGGTGCAGTTTTTGCTATTTTAGCAGGTATTACTTATTGATTTCCTTTATTTTTTGGATCACCAATAAGAAGAAAAAAAACTAAATTACAATTTTATATTATATTTATTGGTGTAAATATAACTTTTTTTCCTCAACATTTTTTAGGATTAAATGGTATA----------------------------------------------------------------------------------------------------------------------------------------------------------------------------------------------------------------------------------------------------------------------------------------------------------------------------------------
>Araneus_bicentenarius
TTCTTACTGTA-----AAT-----AATTG-TAAGTAATACCTGCTCAATG----A-AT--------------T---------------TTCAATAGCCGCGGAA-ATTTAACCGTGCTAAGGTAGCATAATCATTAGCCTCTTAATTAGAGGCTTGTATGAATGGTAAAACATTTCAGATACT-TTAT-TA---ATCAA--T----AGAT-TCAAATTTAAATT-----AAGA-ATAAAAATGTTCTTATTCAAAAAATAGACGACAAGACCCTTTTGAACTTTAC--T-TTAGTTT-AGCTGGGGCAGCTTAATAAAA-ATCATC-T-TA---T-----T----T-TG-A-T----TTTAT--ATATA-----------AAA--GACCCA-ATA----AAA---TTGATTTATTG-AA-CAA-GTTACCATAGGGATAACAGCGTAATATCTTTT-TAAAGCTCTTATT-AAA-AAAGG--TGATTGCGACCTCGATGTTGAATTAATA---TATC--T-T-TA--T-AGATGCAACAA-TCTT-A--------AA--A-GTGGGTCTGTTCGACCATTGAAATATTACATAAAAGCTCG-TAGTTGGATCTCAGA-TCCGGCCG-G-ACG-GTCCGCCT---ACCGGTGG-----TTACTGTTCG--TTGCCGA-TCG-TT-CAG-----GCGGT--TATTCT-TG-A--TGATCTTCACCGGTT-GTCTCGGG-TGA---CCGCCAAGTTTACTTTGAAAAAATTAGAGTGCTCAAAGCAGGC---GTG-ACG--CCTGAATAATTGTGCATGGAATAATGGAATAGGACCTCGGTTCTA---TTTT-GTTGGTT-TTCGGAACACGAGGTAATGATTAAGAGGGACAGACGGGGGCATTCGTATTGCGACGCTAGAGGTGAAATTCTTGGACCGTCGCAAGACGAACTACTGCGAAAGCATTTGCCAAGAATGTTTCCATTAATCAAGAACGAAAGTTAGAGGTTCGAAGGCGATCAGATACCGCCCTAGTTCTA-ACCATAAACGATGCCAGCCAGCGATCCGGCTGTGT--TCCTC-AAATGACACGCCGGGCAGCTT--CC-GGGAAACCAAA-GCTTTTGGGTTCCGGGGGAAGTATGGTTGCAAAGCTGAAACTTAAAGGAATTGACGGAAGGGCACCACCA-GAAATGGAGCCTGCGGCTTAATTTGACTCAACACGGGAAAACT-TACCCGGCCCGGAC-ACA-GGAA-G-GATTGACAGATTAAGAGCTCTTTCTTGATTCTGTGGGTGGTGGTGCATGGCCGTTCTTAGTTGGTGGGGCGACTTGTCTGGTTAATTCCGAT-AACGAACGAGACTCTAGCCTACTAAATAGACG--TTCCCATCATCTT-G----C-GTGG--GACG------TTCTTCTTAGAGGGACAAGCGGCGTT-------TAGCCGCACGAGACAGAGC-AATAACAGGTCTGGGATGCCCTTAGATGTCCGGGGCCGCACGCGCGCTACATTGAAGGAATCAGCG--------TGTGCT-------TTCCCTGTC--CGAAAGGACTGGGTAACCCGTTGAA--CCTCCTTC-GTGCTGGGGATTGGCGAC-TGT--AATTG-ACGCCATGAACGAGGAATTCCCAGTAAGCA-CGAGTCATCAGCTCGTGTTGATTACGTCCCTGCCCTTTGTCCACACCGCCCGTCGCTACTACCGATTGAATGATTTAGTGAGGTCTTCGGACTGGCGCTCGGA-TTGGCC-TT----CGT---GGT---CGAGCCGG-----TG-TG-CCGGAAAGATGACC-AAACTTGA-TCATTTAGA-GG-AAG-TA-AAAGTCGTAA-C-AAGG-TTTTGAGTAGATCGGTCACCCACCCGACCCGTCTTGAAACACGGACCAAGGAGTCTAACATGTGTGCGAGTCAATGGGTCT-CGAATAAGCCCAGAGGCGCAATGAAAGCAAAG-GTCGGA--CT--------CGACGC-CGACTG-TGTTGGGATCCCTTCGTC---TTCG-CA-CGAG-GGGCGCACCAACGAC-------------CCGTCCTTT-CCAAT----------TCA--------TTGGTCGGGCGGAGTTTGAGCATACACGTTGGGACCCG-AAAGATGGTGAACTATGCCCGGGCAGGACGAGGCCAGAGGAAACTCTGGTGGAGGTCCGCAGCGGTTCTGACGTGCAAATCGATCG--TCAGAT-CCGGG-TATAGG-GGCG-AAAGACTAATCGAACCATCGTGGGCCCTCGAAATCCTGT-GGCGGGAGGA-TTCAGTTTC-GCGG-CGTGGACTCCT--G--TT---TCGAG-AA--CG-AT----CGTG-----GTTCCGCG-GA-G--GCGGCC-TCTCGTT--ACA-GGAGCTT--TCGCG-T-CGTGGAACGCATTTG-TTTCCCGCCCGA-AGGACCCCGCAACCGGTTAC-GA-----GACGGCCTTAAGGGCGCGCATCGGCAGTTGGCCGGTGG-T-CC-AT--TC----A-CTTG-G-ATC-GTCGGC-TGTTAGCCAG--CGCG--TCGCACGGCCCGTAGCGTGACCGAGGT--GTCGCG-AGGCCT-GC-ATGGGCTTCT--TCGCCTCCTCCG-TT---C-G---CGGA-C-GC---CTGG-AC--GGA-GCGGCAGGGG---TGAGCAC------TT-CT----GCGGGCGCACGGACTGACTCCGTGGCCCAGCGGG--AG--A-C-GGCTTCCTC--GTTGGCT--GC-AG-C-------GTG----CCAG--TC-GGAG----G-TTGGCGGTTAGCGGGGACTTTATATTTAGTTTTTGGGGCTTGAGCTGCTATAGTAGGGACTGCGATAAGGGTATTAATCCGAATTGAATTAGGTCAACCAGGAAGGTTTATTGGGGATGATCAACTTTATAATGTAATTGTGACGGCGCACGCATTTGTAATAATCTTTTTTATAGTAATACCAATTTTAATCGGAGGATTTGGAAATTGATTGGTTCCTTTGATGTTAGGGGCCCCTGATATAGCTTTTCCTCGAATAAATAATTTAAGGTTTTGATTACTTCCCCCGTCTTTATTTCTTCTAGTTATTTCTTCTATAGTGGAAATAGGGGTAGGTGCTGGGTGAACTGTATATCCCCCCTTGGCCGGTTTAGAAGGACATGCTGGGAGTTCTGTTGATTTTGCAATTTTTTCTCTACACTTAGCCGGGGCTTCTTCAATTATAGGGGCAATTAATTTTATTTCTACTATTATTAATATGCGTTTTTATGGAATGACTATAGATAAAGTTCCCTTATTTGTGTGATCTGTATTAATTACTGCTGTCCTATTATTATTATCGTTGCCGGTGTTAGCTGGGGCTATTACTATATTATTGACAGATCGAAACTTTAATACCTCATTTTTTGATCCATCTGGAGGGGGGGATCCTATTCTATTTCAGCATTTATTT???????????GCATCCTGAGGTTTATATTTTGATTTTACCAGGGTTTGGGATTGTTTCTCATATTATTAGTTCTTCCGTAGGAAAGCGTGAGCCATTTGGTAATTTAGGAATGATTTATGCTATAGTAGGAATTGGGGGACTAGGATTTGTGGTTTGGGCGCACCACATATTTTCTGTCGGGATAGATGTAGACACTCGGGCATATTTTACAGCAGCAACAATAATTATTGCGGTTCCGACGGGGATTAAGGTTTTTAGCTGAATAGCAACTCTTCATGGGTCTTATTTTAAGTTTGAGACTCCGCTGATATGATGTGTTGGTTTTATTTTTCTGTTTACAATGGGAGGGATTACTGGAGTAGTTTTATCAAACTCTTCTTTAGATATTGTTCTTCATGATACATATTATGTAGTGGCGCATTTTCATTATGTTTTAAGAATGGGTGCAGTATTTGCAATTTTAGCTGGAGTAACTTATTGATTTCCTTTATTTTTTGGGGTAATTATAAATGGGAAGAAGACTAAATTGCAATTTTATGTGATGTTTATAGGAGTTAATATAACATTTTTCCCCCAACATTTTTTAGGGTTAAATGGGATATCGTAAGAGTACCGGAGGTAAAGCCCCCAGGAAACAACTGGCTACTAAGGCCGCTCGTAAGAGCGCCCCAGCCACTGGAGGTGTGAAAAAGCCCCATCGTTACAGGCCCGGAACTGTCGCTTTGAGAGAAATCCGTCGTTATCAAAAATCCACTGAGCTCTTGATCCGCAAACTGCCATTTCAACGTTTGGTGAGAGAAATCGCTCAAGATTTCAAAACCGATCTCCGTTTCCAAAGCTCTGCTGTTATGGCTCTGCAGGAAGCTAGCGAAGCTTATTTAGTGGGCTTGTTCGAAGACACTAACTTGTGCGCCATCCACGCCAAGCGA
>Araneus_bradleyi_NGEN01_158
TTCTTATAG-A-----ATT-----AATTA-TAAGTAACACCTGCTCAATG----A-AT---------T-A--T---------------TTAAATAGCCGCAGAA-ATTTAACTGTGCTAAGGTAGCATAATCATTAGCCCCTTAATTAGGGGCTCGTATGAATGGTGAAACAATTCAACTTCT-ATTT-TT---CTTAA--T----TTTT-TCTAACCTAAATT-----AAGA-ATAAAAATGTTCTTATTAAATAAATAGACGATAAGACCCTATTGAACTTTAC--T-TCAGTTT-AGCTGGGGCAGCTAAAAAATA-ATAATC-T-TT---T-----T----A-TGCA-T----TTTTT--AAATA-----------AAT--AACCCA-ATA----AAA---TTGAAT-TTTG-AA-CAA-GTTACCATAGGGATAACAGCGTAATATCTTTT-AAAAGTTCTTATT-TAA-AAAGA--AGATTGCGACCTCGATGTTGAATTAGTG---TAAC--T-T-TA--A-TAATGCAACAA-TTTT-A--------AA--A-GTAGGTCTGTTCGACCTATAAAACACTACATAAAAGCTCG-TAGTTGGATCTCAGC-TCCGGCCG-G-ACG-GTCCGCCT---ACCGGTGG-----TTACTGTTCG--TCGCCGA-GCG-TT-CAG-----GCGGT--TATTCT-TG-A--TGATCTTCACCGGTT-GTCTCGGG-TGA---CCGCCAAGTTTACTTTGAAAAAATTAGAGTGCTCAAAGCAGGC---GCG-ACG--CCTGAATAATTGTGCATGGAATAATGGAATAGGACCTCGGTTCTA---TTTT-GTTGGTT-TTCGGAACACGAGGTAATGATTAAGAGGGACAGACGGGGGCATTCGTATTGCGACGCTAGAGGTGAAATTCTTGGACCGTCGCACGACGAACTACTGCGAAAGCATTTGCCAAGAATGTTTCCATTAATCAAGAACGAAAGTTAGAGGTCCGAAGGCGATCAGATACCGCCCTAGTTCTA-ACCATAAACGATGTCAGCCAGCAATCCGCCTGTGT--TCCTC-AAATGACACGGCGGGCGGCTT--CC-GGGAAACCAAA-GCTTTTGGGTTCCGGGGGAAGTATGGTTGCAAAGCTGAAACTTAAAGGAATTGACGGAAGGGCACCACCA-GAAATGGAGCCTGCGGCTTAATTTGACTCAACACGGGAAAACT-TACCCGGCCCGGAC-ACA-GGAA-G-GATTGACAGATTAAGAGCTCTTTCTTGATTCTGTGGGTGGTGGTGCATGGCCGTTCTTAGTTGGTGGGGCGACTTGTCTGGTTAATTCCGAT-AACGAACGAGACTCTAGCCTACTAAATAGACG--TTCCGATCCTCTT-T----T-GTCG--GACG------TTCTTCTTAGAGGGACAAGCGGCGTT-------TAGCCGCACGAGACAGAGC-AATAACAGGTCTGGGATGCCCTTAGATGTCCGGGGCCGCACGCGCGCTACATTGAAGGAATCAGCG--------TGTGCT-------TTCCCTGTC--CGACAGGACTGGGTAACCCGTTGAA--CCTCCTTC-GTGCTGGGGATTGGAGAT-TGT--AATTGTCCTCCATGAACGAGGAATTCCCAGTAAGCA-CGAGTCATCAGCTCGTGTTGATTACGTCCCTGCCCTTTGTCCACACCGCCCGTCGCTACTACCGATTGAATGATTTAGTGAGGTCTTCGGACTGGCGCTCGGA-TTGGCC-TT----CGC---GGT---CGAGCCGG-----TG-TG-CCGGAAAGATGACC-AAACTTGA-TCATTTAGA-GG-AAG-TA-AAAGTCGTAA-C-AAGG-TTTTGAGTAGATCGGTCACCCACCCGACCCGTCTTGAAACACGGACCAAGGAGTCTAACATGTGTGCGAGTCAATGGGTCT-CGATTAAGCCCAGAGGCGCAATGAAAGCAAAG-GTCGGM--CT--------CGACGC-CGACCG-AGTTGGGATCCTCCTTCC---TTCG-CG-TTGG-AGGCGCACCAACGAC-------------CCGTCCTGT-TCCAT----------TTA--------TGGATTGGGCGGAGTTTGAGCATACACGTTGGGACCCG-AAAGATGGTGAACTATGCCCGGGCAGGACGAGGCCAGAGGAAACTCTGGTGGAGGTCCGCAGCGGTTCTGACGTGCAAATCGATCG--TCAGAT-CCGGG-TATAGG-GGCG-AAAGACTAATCGAACCATCGTGGGCCCTCGAAATCCTGT-GGCGGGAGGA-TTCAGTTTC-TCGG-CCTGTGCTCGT--C--GT---TGGAG-AT--TC-A------TTG-----GATCCGCG-GA-G--GCGGCC-GCTCCGA--TGG-CGAGATT--ACGGG-T-CGTGAGACGCATTTG-TTTCCCGTCCGA-AGGACCCCGCAACCGGTTTT-GG-----CGCGGCCTTAAGGGTTGGTGATGGCAGTTGGCCGGTGG-C-GT-TCC-TC----G-TGTT-C-GTC-GTCGGT-TGTTAGCCGT--CCAG--CC--TTGGCTCGTGTCGAGACCGTGGT--GTAGCG-AGGCCC-TC-TTGGGCTTCT--ACGCCTCCTCCG-TT---C-G---CGGA-C-GC---CGGG-AT--CCG-GTGACAGGGG---TTCGCAC------TT-CT----GCGGGCGCACGGACTGACTCCGTGGCCCAGCGGT--CG--C-A-TGCGGCCTC--GTTGGTY--GC-CGAA-------GTA----CCCG--TC-GGAG----G-TTGGCGGTTAGCGGGTACATTATATTTGATTTTAGGAGCATGAGCTGCTATAGTAGGAACTGCAATAAGAGTTTTAATTCGAATTGAGTTGGGTCAACCGGGAAGGTTTATTGGAGATGACCAGTTATATAATGTAATTGTTACTGCACATGCCTTTGTAATAATTTTTTTTATAGTTATACCAATTTTAATTGGCGGGTTTGGGAATTGATTAGTGCCTCTTATATTAGGAGCTCCAGATATAGCTTTTCCTCGTATAAATAATTTAAGGTTTTGGTTACTTCCCCCTTCGTTGTTTCTTTTAATTGTATCATCAATAGTAGAAATAGGAGTAGGGGCTGGATGAACAGTTTACCCCCCTCTAGCTAGGTTGGAAGGGCATGCCGGGAGATCTGTGGATTTTGCAATTTTTTCTTTACATTTAGCAGGGGCTTCATCAATTATAGGGGCAATTAATTTTATTTCTACTATTATTAATATACGATTTTATGGAATAACTATAGAGAAAATTCCTTTGTTTGTATGATCTGTATTAATTACTGCAGTGCTTCTTTTATTATCATTGCCTGTTTTAGCAGGGGCTATTACTATACTATTAACTGACCGAAATTTTAATACATCATTTTTTGATCCTTCAGGAGGAGGGGATCCCATTTTGTTTCAACATTTATTT???????????GCACCCAGAAGTGTATATTTTAATTTTACCTGGGTTTGGTATAGTGTCTCATATTATTAGATCTTCTGTGGGTAAACGAGAACCTTTTGGTAACCTAGGGATAATTTATGCTATAGTAGGAATTGGAGGGATAGGATTTGTTGTATGGGCCCATCACATATTTTCTGTAGGAATAGATGTTGATACGCGGGCGTATTTTACTGCGGCTACAATAATTATTGCTGTTCCAACTGGAATTAAGGTGTTTAGGTGGATGGCTACTCTTCATGGGTCTTATTTTAAGATAGAGACACCTTTAATATGATGTGTTGGGTTTATTTTTCTTTTTACGTTAGGGGGAATTACTGGTGTAGTTTTATCTAATTCTTCTTTAGACATTATTTTACATGATACTTATTATGTAGTGGCTCATTTTCATTATGTGTTAAGAATAGGGGCTGTTTTTGCTATTTTAGCTGGAGTGGTATATTGGTTTCCGTTATTTTTTGGGATAAATATAGATAGAAAAAAGACTAAATTACAATTTTATGTAATATTTGTGGGGGTAAATATAACCTTTTTTCCTCAGCATTTTTTAGGTTTAAACGGGATA----------------------------------------------------------------------------------------------------------------------------------------------------------------------------------------------------------------------------------------------------------------------------------------------------------------------------------------
>Araneus_cavaticus
TTCTTACTT-------TAT-----TACTG-TAAGTAACACCTGCTCAATG----A-AC---------T----A---------------TTAAATAGCCGCGGAA-ATTTAACCGTGCTAAGGTAGCATAATCATTAGCCTTTTAATTAAAGGCTCGTATGAATGGTGAAACATTTCAATTACT-TTAT-TA---ATTAA--T----ATTT-TTAAATTTAAATT-----AAGA-ATAAAAATGTTCTTATACATAAAATAGACAACAAGACCCTATTGAACTTTAC--T-TTAGTTT-AGCTGGGGCAGCTAAAAAAGA-AATATC-T-TT---T-----A----A-TT-A-T----CTAAA--ACATA-----------AAT--GACCCA-ATA----TAA---TTGATTATATG-AA-CAA-GTTACCATAGGGATAACAGCGTAATATTTTTT-CAAAGCTCTTATT-TAA-AAAAT--TGATTACGACCTCGATGTTGAATTAGTG---TAAC--T-C-TA--T-AAACGCAATAG-TTTT-A--------GA--A-GTAGGTCTGTTCGACCTTCAAAACACTACATAAAAGCTCG-TAGTTGGATCTCAGC-TCCGGCCG-G-ACG-GTCCGCCT---ACCGGTGG-----TTACTGTTCG--TCGCCGA-GCG-TT-CAG-----GCGGT--TATTCT-TG-A--TGATCTTCACCGGTT-GTCTCGGG-TGA---CCGCCAAGTTTACTTTGAAAAAATTAGAGTGCTCAAAGCAGGC---GTG-ACG--CCTGAATAATTGTGCATGGAATAATGGAATAGGACCTCGGTTCTA---TTTT-GTTGGTT-TTCGGAACACGAGGTAATGATTAAGAGGGACAGACGGGGGCATTCGTATTGCGACGCTAGAGGTGAAATTCTTGGACCGTCGCAAGACGAACTACTGCGAAAGCATTTGCCAAGAATGTTTCCATTAATCAAGAACGAAAGTTAGAGGTTCGAAGGCGATCAGATACCGCCCTAGTTCTA-ACCATAAACGATGCCAGCCAGCGATCCGGCTGTGT--TCCTC-AAATGACACGCCGGGCAGCTT--CC-GGGAAACCAAA-GCTTTTGGGTTCCGGGGGAAGTATGGTTGCAAAGCTGAAACTTAAAGGAATTGACGGAAGGGCACCACCA-GAAATGGAGCCTGCGGCTTAATTTGACTCAACACGGGAAAACT-TACCCGGCCCGGAC-ACA-GGAA-G-GATTGACAGATTAAGAGCTCTTTCTTGATTCTGTGGGTGGTGGTGCATGGCCGTTCTTAGTTGGTGGGGCGACTTGTCTGGTTAATTCCGAT-AACGAACGAGACTCTAGCCTACTAAATAGACG--TTCCCATCATCTT-T----T-GTGG--GACG------TTCTTCTTAGAGGGACAAGCGGCGTT-------TAGCCGCACGAGACAGAGC-AATAACAGGTCTGGGATGCCCTTAGATGTCCGGGGCCGCACGCGCGCTACATTGAAGGAATCAGCG--------TGTGCT-------TTCCCTGTC--CGAAAGGACTGGGTAACCCGTTGAA--CCTCCTTC-GTGCTGGGGATTGGAAAC-TGT--AATTG-ATTCCATGAACGAGGAATTCCCAGTAAGCA-CGAGTCATCAGCTCGTGTTGATTACGTCCCTGCCCTTTGTCCACACCGCCCGTCGCTACTACCGATTGAATGATTTAGTGAGGTCTTCGGACTGGCGCTCGGA-TTGGCC-TT----CGT---GGT---CGAGCCGG-----TG-TG-CCGGAAAGATGACC-AAACTTGA-TCATTTAGA-GG-AAG-TA-AAAGTCGTAA-C-AAGG-TTTTGAGTAGATCGGTCACCCACCCGACCCGTCTTGAAACACGGACCAAGGAGTCTAACATGTGTGCGAGTCAATGGGTCT-CGAATAAGCCCAGAGGCGCAATGAAAGCAAAG-GTCGGA--CT--------CGACGC-CGACTG-TGTTGGGATCCCGCCGTC---TTCG-CA-CGGC-GGGCGCACCAACGAC-------------CCGTCCTTT-CCAAT----------TTA--------TTGGTTGGGCGGAGTTTGAGCATACACGTTGGGACCCG-AAAGATGGTGAACTATGCCCGGGCAGGACGAGGCCAGAGGAAACTCTGGTGGAGGTCCGCAGCGGTTCTGACGTGCAAATCGATCG--TCAGAT-CCGGG-TATAGG-GGCG-AAAGACTAATCGAACCATCGTGGGCCCTCGAAATCCTGT-GACGGGAAGA-TTCAGTTTT-GTGG-CGTGGACTCTT--T--GT---TTGAG-AA--TTTAT----TACG-----GTTCCGCG-GA-G--GCGGCC-TCTCGTA--CAT-TGAGCTT--TCGCG-C-TATAGAACGCATTTG-TTTCCCGCCCGA-AGGACCCCGCAACCGGTTAC-GA-----GACGGCCTTAAGGGCACCTGACGGCAGTTGGCCGGTGG-T-TC-GCT-TA----G--GTG-G-ATC-GTCGGC-TGTTAGCCAA--GGTG--TCGCACGGCTCGTATCGTGACCGTGGT--GTCGCA-AGGCCT-AC-TTAGGCTTCT--TCGCCTCCTCCG-TT---C-G---CGGA-C-GC---CTGG-AA---CG-GTGGCAGGGG---TTAGCAC------TT-TT----GCGGGCGCACGGACTGACTCCGTGGCCCAGCGGA--AG--C-A-AGCTTCCTC--GTTGGCT--GC-TA-T-------TTA----CCAG--TC-GGAG----G-TTGGCGGTTAGCGGGTACTTTATATTTAATTTTCGGGGCGTGAGCAGCTATAGTAGGAACAGCAATAAGTGTATTAATCCGAATTGAATTAGGTCAGCCTGGTAGATTTATAGGGGATGATCAACTTTATAATGTAGTTGTAACTGCACATGCATTTGTAATAATTTTTTTTATAGTGATACCAATTTTAATTGGTGGTTTTGGAAATTGATTAGTCCCTTTAATATTAGGTGCGCCTGATATAGCATTTCCTCGAATAAATAATTTAAGATTTTGATTACTCCCCCCTTCTTTATTTCTTTTGATTGTTTCCTCTATAGTTGAGATGGGTGTAGGTGCTGGTTGAACCGTATATCCTCCTCTAGCTGGTTTAGATGGACATGCTGGAAGGTCTGTAGATTTTGCAATTTTTTCTTTGCATTTAGCTGGGGCTTCATCTATTATAGGTGCAATTAATTTTATTTCTACAATTATTAATATGCGATTTTATGGTATAACAATAGAAAAGGTTCCTTTGTTTGTATGATCAGTAATAATTACAGCTGTTTTATTATTACTCTCTTTACCTGTATTAGCAGGAGCAATTACTATATTATTAACTGATCGAAATTTTAATACATCTTTTTTTGACCCATCTGGGGGAGGAGATCCTATTTTATTTCCACATTTGTTTTGATTTTTTGGACATCCGGAGGTTTATATTTTAATTTTACCAGGTTTTGGAATTGTTTCTCATATTATTAGATCTTCTGTGGGTAAGCGAGAACCATTTGGAAATTTAGGAATAATTTATGCTATAGTAGGGATTGGTGGAATGGGATTCGTAGTTTGGGCACATCATATATTTTCTGTAGGAATGGATGTAGATACTCGAGCTTATTTTACTGCGGCAACTATAATTATTGCGGTTCCTACTGGAATTAAGGTTTTTAGTTGAATAGCAACTCTTCATGGTTCTTATTTTAAATTTGAAACTCCTTTAATATGATGTATTGGGTTTATTTTTTTATTTACAATAGGGGGTATTACGGGGGTGGTTTTATCTAATTCTTCTTTAGATGTTGTTTTACATGATACATATTATGTTGTAGCTCATTTTCATTATGTTTTAAGAATAGGTGCGGTTTTTGCAATTTTGGCTGGTATTACTTATTGATTTCCTTTATTTTTTGGTATAGTAATGAATAGAAAAAAATCTAAGTTACAATTTTATATTATATTTGTTGGGGTAAATATGACTTTTTTCCCTCAACATTTTTTAGGTTTAAATGGAATATCGTAAGAGTACTGGAGGTAAAGCCCCCAGGAAACAACTGGCTACTAAGGCCGCTCGTAAGAGCGCCCCAGCCACTGGAGGTGTGAAAAAGCCCCATCGTTACAGGCCCGGAACTGTGGCTTTGAGAGAAATCCGTCGTTATCAAAAATCCACTGAGCTCTTGATCCGCAAACTGCCATTCCAACGTTTGGTGAGAGAAATCGCCCAGGATTTCAAAACCGATCTCCGTTTCCAAAGCTCTGCTGTTATGGCTCTGCAGGAAGCTAGCGAAGCTTATTTAGTGGGCTTGTTCGAAGACACTAACTTGTGCGCTATCCACGCCAAGAGA
>Araneus_dimidiatus_NGEN04_198
TTCTTACTG-AT----TTT-----TATAG-TAAGTACCACCTGCTCAATG----A-CT---------A-A--T---------------TTTAATAGCCGCAGAA-CTTTTACTGTGCTAAGGTAGCATAATCATTAGCCCCTTAATTAGGGGCTTGTATGAAAGGTAAAACCATTTAATTTCT-TTAT-TA---TTTAA--T----TTTA-ACAAATTTAAACT-----AAGG-ATTAAAATGTCCTTATTTATAAGTTAGACGACAAGACCCTTTTGAACTTTAC--T-TTAGTTT-AGCTGGGGAAGCTTTAAAATT-AAAATC-T-TT---T-----A----T-CT-T-T----CTCATTTTCTTA-----------AAT--GACCCA-ATA----AAA---TTGATTTATTG-AA-CAA-GTTACCATAGGGATAACAGCGTAATATCTTTT-TCAAGCTCTTATT-TAT-AAAGA--AGATTGCGACCTCGATGTTGAATTAATG----ATT--C-T-TA--A-CTACGCAAAAG-TAGA-A--------AA--A-GTGGGACTGTTCGTCCCTTAAATCATTACATAAAAGCTCG-TAGTTGGATCTCAGC-TCCGGCCG-G-ACG-GTCCGCCT---ACCGGTGG-----TTACTGTTCG--TCGCCGA-GCG-TT-CAG-----GCGGT--TATTCT-TG-A--TGATCTTCACCGGTT-GTCTCGGG-TGA---CCGCCAAGTTTACTTTGAAAAAATTAGAGTGCTCAAAGCAGGC---GCG-ACG--CCTGAATAATTGTGCATGGAATAATGGAATAGGACCTCGGTTCTA---TTTT-GTTGGTT-TTCGGAACACGAGGTAATGATTAAGAGGGACAGACGGGGGCATTCGTATTGCGACGCTAGAGGTGAAATTCTTGGACCGTCGCAAGACGAACTACTGCGAAAGCATTTGCCAAGAATGTTTCCATTAATCAAGAACGAAAGTTAGAGGTTCGAAGGCGATCAGATACCGCCCTAGTTCTA-ACCATAAACGATGCCAGCCAGTAATTCGCCTGTGT--TCCTC-AAATGACACGGCGGGCGACTT--CC-GGGAAACCAAA-GCTTTTGGGTTCCGGGGGAAGTATGGTTGCAAAGCTGAAACTTAAAGGAATTGACGGAAGGGCACCACCA-GAAATGGAGCATGCGGCTTAATTTGACTCAACACGGGTAAACT-TATCCGGCCCGGAC-ACA-GGAA-G-GATTGACAGATTAAGAGCTCTTTCTTGATTCTGTGGGTGGTGGTGCATGGCCGTTCTTAGTTGGTGGGGCGACTTGTCTGGTTAATTCCGAT-AACGAACGAGACTCTAGCCTACTAAATAGACG--TTCCGATCCTCTT-G----A-GTCG--GACG------TTCTTCTTAGAGGGATAAGCGGCGTT-------TAGCCGCACGAGACAGAGC-AATAACAGGTCTGGGATGCCCTTAGATGTCCGGGGCCGCACGCGCGCTACATTGAARGAATCAGCG--------TGTGCT-------TTCCCTGTC--CGAAARGACTGGGTAACCCGTTGAA--CCTCCTTC-GTGCTGGGGATTGGCGCC-TGT--AATTACTCGCCATGAACGAGGAATTCCCAGTAAGCA-CGAGTCATCAGCTCGTGTTGATTACGTCCCTGCCCTTTGTACACACCGCCCGTCGCTACTACCGATTGAATGATTTAGTGAGGTCTTCGGACTGGCGCTCGGA-TTGGCC-TT----CGC---GGT---CGAGCCGG-----TG-TG-CCGGAAAGATGACC-AAACTTGA-TCATTTAGA-GG-AAG-TA-AAAGTCGTAA-C-AAGG-TTTTGAGTAGATCGGTCACCCACCCGACCCGTCTTGAAACACGGACCAAGGAGTCTAACATGTGTGCGAGTCAATGGGTCT-CGATTAAGCCCAGAGGCGCAATGAAAGCAAAG-GTCGGA--CC--------TGACGC-CGACCG-AGTTGGGATCCTCCTTCC---TTCG-TG-CTGG-AGGCGCACCAACGAC-------------CCGTCCTGT-CCCAT----------TTA--------TGGGTTGGGCGGAGTTTGAGCATACACGTTGGGACCCG-AAAGATGGTGAACTATGCCCGGGCAGGACGAGGCCAGAGGAAACTCTGGTGGAGGTCCGCAGCGGTTCTGACGTGCAAATCGATCG--TCAGAT-CCGGG-TATAGG-GGCG-AAAGACTAATCGAACCATCGTGGGCCCTCGAAATCCTGT-GGCGGGAGGA-TTCAGTCGA-GCGG-CGCGGACACGC--A--GT---CGGAG-ATT-TC-A------ATG-----GATCCGCG-GA-C--GCGGCC-CCTCCGA--TGG-CGTGCTT--TCGCG-T-CGCGAGACGCATTTG-TTTCCCGTCCGA-AGGACCCCGCAACCGGTTCG-GA-----AACGGCCTTGAGGGTCGGAGCTGGCAGGTGGCCGGTGG-C-GT-TCG-TT----C-TGTT-C-GCC-GTCGGT-TGTTAGCCTT--CCGG--CC--CGGGCTCGTGGCCGGACCGTGGT--GTCGCG-AGGCCC-TC-TTGGGCTTCT--TCGCCTCCTCCG-TT---A-G---CGGA-C-GC---CGAG-AC--GTG-GTGGCAGGGG---TTCGCAC------TT-CT----GCGGGCGCACGGACCGACTCCGTGGCCCAGCGGA--TG--C-A-GGCGTCCTC--GATGGCT--GC-CA-G-------AAG----CTCG--TC-GGAG----G-TCGGCGGTTGGCGGGAACTTTATATTTAATTTTAGGAGCTTGGGCCGCTATAATTGGTACGGCAATAAGAGTATTAATTCGAATTGAATTGGGACAACCTGGAAGATTAATTGGTGATGACCAGATTTATAATGTTATTGTTACGGCTCATGCTTTTGTAATAATTTTTTTTATAGTAATGCCTATTTTAATTGGGGGGTTTGGAAACTGGCTAGTACCTTTAATATTAGGAGCTCCAGATATGGCTTTTCCTCGAATAAATAATTTAAGATTTTGATTACTGCCTCCTTCGTTATTATTATTAGTAACTTCTTCCATAGCGGAAGTAGGGGTAGGGGCGGGATGAACTATTTATCCCCCTCTAGCCGGGCTAGAGGGGCATGCCGGCAGTTCCGTAGATTTTGCAATTTTTTCTCTTCATTTAGCTGGGGCTTCTTCAATTATAGGGGCTATTAACTTTATTTCTACAATTTTAAATATACGATATTTTGGAATAACAATAGAAAAGGTACCTTTATTTGTATGATCAGTTCTAATCACTGCTATTTTGTTATTATTATCTTTACCAGTATTAGCTGGTGCCATTACCATATTATTAACAGACCGAAATTTTAATACATCATTTTTTGACCCCTCTGGGGGTGGGGATCCTATTTTATTTCAACATTTGTTC???????????GCATCCCGAGGTGTATATTTTAATTCTTCCAGGGTTTGGCATTGTCTCTCATATTATTAGGTCAGCTGTAGGAAAGCGAGAACCTTTTGGAAATTTAGGGATAATTTATGCTATAGTAGGAATTGGGGGTATAGGTTTTGTAGTATGGGCTCATCATATATTTTCAGTAGGAATAGATGTTGATACACGGGCTTATTTTACAGCAGCAACAATAATTATCGCTGTCCCTACTGGGATTAAGGTATTTAGTTGAATAGCAACTTTACACGGGTCTTATTTTAAGATAGATACTCCTTTAATATGGTGTATTGGATTTATTTTTTTATTTACTTTAGGGGGGATTACTGGGGTTGTGTTATCTAATTCCTCTTTAGATATTGTTCTTCATGATACATATTATGTTGTTGCCCATTTTCATTATGTCTTAAGAATAGGGGCAGTATTTGCAATTTTAGCTGGTGTAACTTATTGGTTTCCTTTATTTTTTGGAACTAATATAAATAGAAAAAAATCTAAATTACAGTTTTATATTATGTTTATTGGGGTAAATATAACTTTTTTCCCCCAACATTTTTTAGGATTAAATGGGATA----------------------------------------------------------------------------------------------------------------------------------------------------------------------------------------------------------------------------------------------------------------------------------------------------------------------------------------
>Araneus_eburneiventris_NGEN05_189
TTCTTACTA-AA----TAT-----AGTTG-TAAGTATCACCTGCTCAATG----A-AA---------A----T---------------TTAAATAGCCGCGGAA-TATTAACCGTGCTAAGGTAGCATAATCATTAGCCCCTTAATTAGGGGCTTGTATGAATGGTGAAACATTTTAACCCCT-TTAT-TA---AATAT--T----ATTT-TATAATTTAAACT-----AAGA-ATAAAAATGTTCTTATTTTAATAATAGACGACAAGACCCTTTTGAACTTAAC--T-TCAGTTT-AGCTGGGGCAGCTAAAAAATA-TTTATC-T-TT---T-----T----T-TT-T-C----TTATT--ATATA-----------AAT--GACCCA-ATA----AAA---TTGATTTAATG-AA-CAA-GTTACCATAGGGATAACAGCGTAATATTTTTT-TAAAGCTCTTATT-TAA-AAAAA--TGATTGCGACCTCGATGTTGAATTAATA---TAAC--T-T-TA--C-AAGTGCAAAAA-CCGT-A--------AA--A-GTAGGTCTGTTCGACCTTTAAAATATTACATAAAAGCTCG-TAGTTGGATCTCAGC-ACCGGCCG-G-ACG-GTCCGCCT---ACCGGTGG-----TTACTGTTCG--CTGCCGT-GCG-TT-CAG-----GCGGT--TATTCT-TG-A--TGATCTTCACCGGTT-GTCTCGGG-TGA---CCGCCAAGTTTACTTTGAAAAAATTAGAGTGCTCAAAGCAGGC---GTG-ACG--CCTGAATAATTGTGCATGGAATAATGGAATAGGACCTCGGTTCTA---TTTT-GTTGGTT-TTCGGAACACGAGGTAATGATTAAGAGGGACAGACGGGGGCATTCGTATTGCGACGCTAGAGGTGAAATTCTTGGACCGTCGCAAGACGAACTACTGCGAAAGCATTTGCCAAGAATGTTTCCATTAATCAAGAACGAAAGTTAGAGGTTCGAAGGCGATCAGATACCGCCCTAGTTCTA-ACCATAAACGATGCCAGCCAGCGATCCGGCTGTGT--TCCTC-AAATGACACGCCGGGCAGCTT--CC-GGGAAACCAAA-GCTTTTGGGTTCCGGGGGAAGTATGGTTGCAAAGCTGAAACTTAAAGGAATTGACGGAAGGGCACCACCA-GAAATGGAGCCTGCGGCTTAATTTGACTCAACACGGGAAAACT-TACCCGGCCCGGAC-ACA-GGAA-G-GATTGACAGATTAAGAGCTCTTTCTTGATTCTGTGGGTGGTGGTGCATGGCCGTTCTTAGTTGGTGGGGCGACTTGTCTGGTTAATTCCGAT-AACGAACGAGACTCTAGCCTACTAAATAGACG--TTCCCGTTAATTT-C----T-GCGG--GACG------TTCTTCTTAGAGGGACAAGCGGCGTT-------TAGCCGCACGAGACAGAGC-AATAACAGGTCTGAGATGCCCTTAGATGTCCGGGGCCGCACGCGCGCTACATTGAAGGAATCAGCG--------TGTGCT-------TTCCCTGTC--CGAAAGGACTGGGTAACCCGTTGAA--CCTCCTTC-GTGCTGGGGATTGGYSAY-TGT--AATTG-ACACCATGAACGAGGAATTCCCAGTAAGCA-CGAGTCATCAGCTCGTGTTGATTACGTCCCTGCCCTTTGTCCACACCGCCCGTCGCTACTACCGATTGAATGATTTAGTGAGGTCTTCGGACTGGCGCTCGGA-TTGGCC-TT----CGC---GGT---CGAGCCGG-----TG-TG-CCGGAAAGATGACC-AAACTTGA-TCATTTAGA-GG-AAG-TA-AAAGTCGTAA-C-AAGG-?TTTGAGTAGATCGGTCACCCACCCGACCCGTCTTGAAACACGGACCAAGGAGTCTAACATGTGTGCGAGTCAATGGGTCT-CGAATAAGCCCAGAGGCGCAATGAAAGCAAAG-GTCGGA--CT--------CGACGC-CGACTG-TGTTGGGATCCCGCCATT---TATA--G-TGGT-GGGCGCACCAACGAC-------------CCGTCCTTT-CCAAT----------TTA--------TTGGTTGGGCGGAGTTTGAGCATACACGTTGGGACCCG-AAAGATGGTGAACTATGCCCGGGCAGGACGAGGCCAGAGGAAACTCTGGTGGAGGTCCGCAGCGGTTCTGACGTGCAAATCGATCG--TCAGAT-CCGGG-TATAGG-GGCG-AAAGACTAATCGAACCATCGTGGGCCCTCGAAATCCTGT-GTCGGGAAGA-TTCAGTTTT-TCGG-CGTGGACAGTC--G--GC---TGGAA-AC--TC-AT----ATTG-----GTTCCGCG-GA-G--GCGGCC-TTTCTAG--CTG-ACTGCTT--CTGTG-C-TGGAGAACGCATTTG-TTTCCCGTCCGA-AGGACCCCGCAACCGGTTGG-AG-----AACTCCCTTAAGGATTCACGACGGCAGTTGGCCGGTGG-C-TG-GTT-TC----G-TACC-G-GTC-GTCGGC-TGTTAGCCAG--AGAG--TCGTGTGGG-AGTGAACCGACCGTGGT--GTCGCA-AGGCCC-AT-TTGGGCCACT--TCGCCTCCTCCG-TT---C-G---CGGG-A-GC---CTGG-AC--ACT-GCGGCACGGG---TTAGCAC------TC-TT----GCGGGCGCACGGACTGACTCCGTGGCCCAGCGAG--AG--A-G-AGCTTCCTG--GTTGGCT--GC-TA-T-------GGA----CCAG--TC-GGAG----G-TTGGCGGTTAGCGGGTACATTATATTTAGTATTTGGGGCTTGAGCTGCTATAGTAGGAACAGCTATAAGAGTATTAATTCGAATTGAGTTAGGACAACCCGGAAGATTTATTGGGGATGATCAATTATATAATGTTATTGTTACTGCTCATGCTTTTGTTATAATTTTTTTCATGGTTATACCTATTTTGATTGGGGGATTTGGAAATTGATTGGTTCCTTTAATATTAGGGGCTCCTGATATAGCTTTTCCTCGAATGAATAATTTAAGATTTTGATTATTACCACCTTCTTTATTTTTATTAATTATTTCATCAATGGTTGAAATGGGTGTAGGTGCTGGATGAACTGTATATCCACCTTTGTCTGGATTAGAAGGACATGCTGGTAGGTCAGTAGATTTTGCAATTTTTTCTTTACATTTAGCTGGGGCTTCTTCTATTATAGGAGCCATTAATTTTATTTCAACTATTATTAATATACGATTTTATGGAATAACTATGGAAAAAGTTCCTTTATTTGTATGGTCTGTGTTGATTACTGCAGTATTACTATTATTATCACTTCCTGTATTGGCTGGGGCAATTACTATGCTTTTAACTGATCGTAATTTCAATACTTCTTTTTTTGATCCTTCAGGGGGTGGAGATCCAATTTTATTTCAACACTTATTT???????????TCATCCAGAAGTATATATTCTAATTTTACCAGGATTTGGAATCGTATCACATATTATTAGATCTTCAGTAGGAAAGCGTGAACCGTTTGGAAATTTAGGCATAATTTATGCTATAGTGGGAATTGGAGGAATAGGATTTGTAGTATGAGCTCATCATATGTTTTCTGTCGGAATGGATGTAGACACTCGAGCGTATTTTACTGCAGCTACTATAATTATTGCTGTACCTACTGGAATTAAGGTATTCAGATGAATAGCAACTCTTCATGGTTCTTATTTTAAATTTGAAACACCTTTAATATGGTGTGTGGGTTTTATTTTTTTGTTTACCATAGGGGGTATTACTGGTGTAGTATTATCTAATTCTTCTTTGGATATTGTCCTTCATGATACTTATTATGTTGTCGCTCATTTCCATTATGTATTAAGAATAGGGGCTGTATTTGCAATTTTGGCTGGAATTACTTATTGATTTCCTTTATTTTTTGGTATAATTATAAATGGGAAAAAAACTAAGTTACAATTTTATGTAATATTTGTTGGTGTAAATATAACTTTTTTTCCTCAACATTTTTTAGGATTGAATGGGATATCGTAAGAGTACCGGAGGCAAAGCCCCCAGGAAACAACTGGCTACCAAGGCCGCTCGTAAGAGCGCCCCAGCCACTGGAGGTGTAAAAAAGCCCCATCGTTACAGGCCCGGAACTGTCGCTTTGAGAGAAATCCGTCGTTATCAAAAATCCACTGAACTCCTCATCCGTAAATTGCCCTTCCAACGTTTGGTGAGAGAAATCGCTCAAGATTTCAAAACCGATCTCCGTTTCCAAAGCTCTGCTGTTATGGCTTTGCAGGAGGCTAGCGAAGCTTATTTGGTCGGTCT?TTCGAAGACAC----------------------------
>Araneus_gemmoides
TTCTTACTT-------TAT-----TATTG-TAAGTAACACCTGCTCAATG----A-AC---------A----A---------------TTAAATAGCCGCGGAA-ATTTAACCGTGCTAAGGTAGCATAATCATTAGCCTTTTAATTAAAGGCTCGTATGAATGGTGAAACATTTCAATTACT-TTAT-TA---ATTAA--T----ATTT-TTAAATTTAAATT-----AAGA-ATAAAAATGTTCTTATATATAAATTAGACGACAAGACCCTTTTGAACTTCAC--T-TTAGTTT-AGCTGGGGCAGCTAAAAAAAA-ATAATC-T-TT---T-----T----A-CT-T-T----TCAAA--ACATA-----------AAT--GATCCA-ATA----TAA---TTGATTTTATG-AA-CAA-GTTACCATAGGGATAACAGCGTAATATTTTTT-CAAAGCTCTTATT-AAA-AAAAA--TGATTACGACCTCGATGTTGAATTAGTG---TAAC--T-T-TA--T-AAATGCAATAA-TTTT-A--------AA--A-GTAGGTCTGTTCGACCTTCAAAACACTACATAAAAGCTCG-TAGTTGGATCTCAGC-TCCGGCCG-G-ACG-GTCCGCCT---ACCGGTGG-----TTACTGTTCG--TCGCCGA-GCG-TT-CAG-----GCGGT--TATTCT-TG-A--TGATCTTCACCGGTT-GTCTCGGG-TGA---CCGCCAAGTTTACTTTGAAAAAATTAGAGTGCTCAAAGCAGGC---GTG-ACG--CCTGAATAATTGTGCATGGAATAATGGAATAGGACCTCGGTTCTA---TTTT-GTTGGTT-TTCGGAACACGAGGTAATGATTAAGAGGGACAGACGGGGGCATTCGTATTGCGACGCTAGAGGTGAAATTCTTGGACCGTCGCAAGACGAACTACTGCGAAAGCATTTGCCAAGAATGTTTCCATTAATCAAGAACGAAAGTTAGAGGTTCGAAGGCGATCAGATACCGCCCTAGTTCTA-ACCATAAACGATGCCAGCCAGCGATCCGGCTGTGT--TCCTC-AAATGACACGCCGGGCAGCTT--CC-GGGAAACCAAA-GCTTTTGGGTTCCGGGGGAAGTATGGTTGCAAAGCTGAAACTTAAAGGAATTGACGGAAGGGCACCACCA-GAAATGGAGCCTGCGGCTTAATTTGACTCAACACGGGAAAACT-TACCCGGCCCGGAC-ACA-GGAA-G-GATTGACAGATTAAGAGCTCTTTCTTGATTCTGTGGGTGGTGGTGCATGGCCGTTCTTAGTTGGTGGGGCGACTTGTCTGGTTAATTCCGAT-AACGAACGAGACTCTAGCCTACTAAATAGACG--TTCCCATCATCTT-T----T-GTGG--GACG------TTCTTCTTAGAGGGACAAGCGGCGTT-------TAGCCGCACGAGACAGAGC-AATAACAGGTCTGGGATGCCCTTAGATGTCCGGGGCCGCACGCGCGCTACATTGAAGGAATCAGCG--------TGTGCT-------TTCCCTGTC--CGAAAGGACTGGGTAACCCGTTGAA--CCTCCTTC-GTGCTGGGGATTGGAAAC-TGT--AATTG-ATTCCATGAACGAGGAATTCCCAGTAAGCA-CGAGTCATCAGCTCGTGTTGATTACGTCCCTGCCCTTTGTCCACACCGCCCGTCGCTACTACCGATTGAATGATTTAGTGAGGTCTTCGGACTGGCGCTCGGA-TTGGCC-TT----CGT---GGT---CGAGCCGG-----TG-TG-CCGGAAAGATGACC-AAACTTGA-TCATTTAGA-GG-AAG-TA-AAAGTCGTAA-C-AAGG-TTTTGAGTAGATCGGTCACCCACCCGACCCGTCTTGAAACACGGACCAAGGAGTCTAACATGTGTGCGAGTCAATGGGTCT-CGAATAAGCCCAGAGGCGCAATGAAAGCAAAG-GTCGGA--CT--------CGACGC-CGACTG-TGTTGGGATCCCGTCGTC---TTCG-CA-CGGC-GGGCGCACCAACGAC-------------CCGTCCTTT-CCAAT----------TCA--------TTGGTTGGGCGGAGTTTGAGCATACACGTTGGGACCCG-AAAGATGGTGAACTATGCCCGGGCAGGACGAGGCCAGAGGAAACTCTGGTGGAGGTCCGCAGCGGTTCTGACGTGCAAATCGATCG--TCAGAT-CCGGG-TATAGG-GGCG-AAAGACTAATCGAACCATCGTGGGCCCTCGAAATCCTGT-GACGGGAGGA-TTCAGTTTT-GTGG-CGTGGACTCTT--T--GT---TCGAG-AC--TCGAT----TATG-----GTTCCGCG-GA-G--GCGGCC-TCTCGTA--CAT-TGAGCTT--TCGCG-C-TATAGAACGCATTTG-TTTCCCGTCCGA-AGGACCCCGCAACCGGTTAC-GA-----GACGGCCTTAAGGGCACCTGACGGCAGTTGGCCGGTGG-T-CT-ACT-TA----G--GTG-G-ATC-GTCGGC-TGTTAGCCAA--GGTG--TCGCACGGCTCGTATCGTGACCGTGGT--GTCGCA-AGGCCT-AC-TTAGGCTTCT--TCGCCTCCTCCG-TT---C-G---CGGA-C-GC---CTGG-AA---CG-GTGGCAGGGG---TGAGCAC------TT-TT----GCGGGCGCACGGACTGACTCCGTGGCCCAGCGGA--AG--C-A-AGCTTCCTC--GTTGGCT--GC-TA-T-------TTA----CCAG--TC-GGAG----G-TTGGCGGTTAGCGGGTACTTTATATTTAATTTTTGGAGCTTGAGCAGCTATAGTAGGAACAGCAATAAGTGTATTAATTCGAATTGAATTAGGTCAACCTGGTAGATTTATAGGGGATGATCAACTTTATAATGTAATTGTGACTGCACATGCATTTGTAATAATTTTTTTTATAGTGATGCCAATTTTAATTGGCGGTTTTGGGAATTGATTAGTTCCTTTGATATTAGGTGCACCTGATATAGCATTTCCTCGAATAAATAATTTGAGATTTTGATTACTTCCCCCTTCTTTATTTCTTTTGATTGTTTCTTCTATGGTTGAAATGGGTGTAGGTGCTGGTTGGACTGTATATCCTCCTTTAGCTGGTCTAGAAGGGCATGCTGGGAGGTCTGTAGATTTTGCAATTTTTTCTTTACATTT?GCTGGGGCTTCATCTATCATGGGTGCAATTAATTTTATTTCTACAATTATTAATATGCGATTTTATGGTATAACAATAGAAAAGGTTCCTTTATTTGTATGATCAGTATTGATTACAGCTGTTTTATTATTACTTTCTTTACCTGTATTAGCAGGGGCAATTACTATATTATTAACTGATCGTAATTTTAATACATCTTTTTTTGATCCTTCCGGAGGGGGAGATCCAATTTTATTTCAACATTTGTTTTGATTTTTTGGACACCCAGAAGTTTATATTTTAATTTTGCCAGGTTTTGGAATTGTTTCACATATTATCAGATCTTCTGTAGGTAAGCGGGAACCATTTGGTAATTTAGGAATAATTTATGCTATAGTAGGAATTGGCGGAATGGGATTTGTAGTTTGGGCACATCATATATTTTCTGTAGGAATAGATGTAGATACTCGAGCTTATTTTACTGCAGCAACTATAATTATTGCGGTTCCTACTGGAATTAAAGTTTTTAGTTGAATAGCAACTCTTCATGGTTCTTATTTTAAGTTTGAAACACCTTTAATATGATGTATTGGGTTTATTTTTTTATTTACGATAGGGGGTATTACTGGGGTGGTTTTATCAAATTCTTCYTTAGATATTGTTTTACATGATACRTATTATGTTGTAGCTCATTTTCATTATGTTTTAAGAATAGGTGCGGTTTTCGCAATTTTGGCTGGTATTACTTATTGATTTCCTTTATTCTTTGGTGTGGTAATAAATGGAAAAAAATCTAAGTTGCAATTTTATATTATATTTATTGGGGTAAATATAACCTTTTTTCCTCAACATTTTTTAGGATTAAATGGGATATCGTAAGAGTACTGGAGGTAAAGCCCCCAGGAAACAACTGGCTACTAAGGCCGCTCGTAAGAGCGCCCCAGCCACTGGAGGTGTGAAAAAGCCCCATCGTTACAGGCCCGGAACTGTGGCTTTGAGAGAAATCCGTCGTTATCAAAAATCCACTGAGCTCTTGATCCGCAAACTGCCATTCCAACGTTTGGTGAGAGAAATCGCCCAGGATTTCAAAACCGATCTCCGTTTCCAAAGCTCTGCTGTTATGGCTCTGCAGGAAGCTAGCGAAGCTTATTTAGTGGGCTTGTTCGAAGACACTAACTTGTGCGCTATCCACGCCAAGAGA
>Araneus_marmoreus_269
TTCTTACTG-A-----AAT-----TATTG-TAAGTAACACCTGCTCAATG----A-AT--------------T---------------TTAAATAGCCGCGGAA-ATTTAACCGTGCTAAGGTAGCATAATCATTAGTCCCTTAATTAGGGACTTGTATGAATGGTGAAACAATTTAATTACT-TTAT-TA---AGTAA--T----ATTTATCAAATTTAAATT-----AAGA-ATAAAAATGTTCTTATTAAAAAATTAGACGACAAGACCCTTTTGAACTTTAC--T-TATGTTT-AGCTGGGGCAGCTAAAAAATA-ATAATC-T-TT---T-----T----T-AT-T-T----TATTT--TAATA-----------AAT--GATCCT-TTA----AAA---TTGAACATATG-AA-CAA-GTTACCATAGGGATAACAGCGCAATATTTTTT-TAAAGCTCTTATA-AAA-AAAAA--TAATTACGACCTCGATGTTGAATTAGTG---TAAC--T-T-TA--T-AGATGCAATAA-TTTT-A--------AA--A-GTAGGTCTGTTCGACCATTAAAACACTACATAAAAGCTCG-TAGTTGGATCTCAGC-TCCGGCCG-G-ACG-GTCCGCCT---ACCGGTGG-----TTACTGTTCG--TCGCCGA-GCG-TT-CAG-----GCGGT--TATTCT-TG-A--TGATCTTCACCGGTT-GTCTCGGG-TGA---CCGCCAAGTTTACTTTGAAAAAATTAGAGTGCTCAAAGCAGGC---GTG-ACG--CCTGAATAATTGTGCATGGAATAATGGAATAGGACCTCGGTTCTA---TTTT-GTTGGTT-TTCGGAACACGAGGTAATGATTAAGAGGGACAGACGGGGGCATTCGTATTGCGACGCTAGAGGTGAAATTCTTGGACCGTCGCAAGACGAACTACTGCGAAAGCATTTGCCAAGAATGTTTCCATTAATCAAGAACGAAAGTTAGAGGTTCGAAGGCGATCAGATACCGCCCTAGTTCTA-ACCATAAACGATGCCAGCCAGCGATCCGGCTGTGT--TCCTC-AAATGACACGCCGGGCAGCTT--CC-GGGAAACCAAA-GCTTTTGGGTTCCGGGGGAAGTATGGTTGCAAAGCTGAAACTTAAAGGAATTGACGGAAGGGCACCACCA-GAAATGGAGCCTGCGGCTTAATTTGACTCAACACGGGAAAACT-TACCCGGCCCGGAC-ACA-GGAA-G-GATTGACAGATTAAGAGCTCTTTCTTGATTCTGTGGGTGGTGGTGCATGGCCGTTCTTAGTTGGTGGGGCGACTTGTCTGGTTAATTCCGAT-AACGAACGAGACTCTAGCCTACTAAATAGACG--TTCCCATCATCTT-T----T-GTGG--GACG------TTCTTCTTAGAGGGACAAGCGGCGTT-------TAGCCGCACGAGACAGAGC-AATAACAGGTCTGGGATGCCCTTAGATGTCCGGGGCCGCACGCGCGCTACATTGAAGGAATCAGCG--------TGTGCT-------TTCCCTGTC--CGAAAGGACTGGGTAACCCGTTGAA--CCTCCTTC-GTGCTGGGGATTGGAAAC-TGT--AATTG-ATTCCATGAACGAGGAATTCCCAGTAAGCA-CGAGTCATCAGCTCGTGTTGATTACGTCCCTGCCCTTTGTCCACACCGCCCGTCGCTACTACCGATTGAATGATTTAGTGAGGTCTTCGGACTGGCGCTCGGA-TTGGCC-TT----CGT---GGT---CGAGCCGG-----TG-TG-CCGGAAAGATGACC-AAACTTGA-TCATTTAGA-GG-AAG-TA-AAAGTCGTAA-C-AAGG-TTTTGAGTAGATCGGTCACCCACCCGACCCGTCTTGAAACACGGACCAAGGAGTCTAACATGTGTGCGAGTCAATGGGTCT-CGAATAAGCCCAGAGGCGCAATGAAAGCAAAG-GTCGGA--CT--------CGACGC-CGACTG-TGTTGGGATCCCGTCTTC---TTTG-CG-AGAC-GGGCGCACCAACGAC-------------CCGTCCTTT-CCAAT----------TTA--------TTGGTTGGGCGGAGTTTGAGCATACACGTTGGGACCCG-AAAGATGGTGAACTATGCCCGGGCAGGACGAGGCCAGAGGAAACTCTGGTGGAGGTCCGCAGCGGTTCTGACGTGCAAATCGATCG--TCAGAT-CCGGG-TATAGG-GGGC-GAAAG--------------GTGGGCCCTCGAAATCCTGT-GACGGGAGGA-TTCAGTTTT-GTGG-CGTGGACTCTG--T--GT---TCGAG-AT--AC--T----TATG-----GTTCCGCG-GA-G--GCGGCC-TCTCGGA--YGC-AGAGCTT--TCGCG-C-TATAGAACGCATTTG-TTTCCCGTCCGA-AGGACCCCGCAACCGGTTAC-GA-----AACGGCCTTAAGGGCACCTGACGGCAGTTGGCCGGTGG-T-TC-GCT-TC----G--GTG-G-ATC-GTCGGC-TGTTAGCCAA--GGTG--TCGCACGGCTCGTATCGTGACCGTGGT--GTCGCA-AGGCCT-AC-TTAGGCTTCT--TCGCCTCCTCCG-TT---C-G---CGGA-C-GC---CTGG-AA---CG-GTGGCAGGGG---TGAGCAC------TT-TT----GCGGGCGCACGGACTGACTCCGTGGCCCAGCGAA--TG--A-A-AGCTTCCTC--GTTGGCT--GC-TA-T-------TTA----CCAG--TC-GGAG----G-TTGGCGGTTAGCGGGTACTTTATATTTGATTTTTGGAGCTTGAGCAGCTATAGTCGGAACAGCTATAAGAGTATTAATTCGGATTGAATTAGGTCAACCTGGGAGATTTATGGGTGATGATCAACTTTATAATGTAATTGTAACTGCACATGCGTTTGTTATAATTTTTTTTATGGTGATGCCTATTTTAATTGGGGGTTTTGGGAATTGATTGGTTCCTTTAATATTAGGGGCTCCTGATATAGCGTTTCCACGAATAAATAATTTAAGATTTTGGTTACTTCCTCCTTCTTTATTTCTTCTAATTGTATCTTCTATAGTTGAAATGGGTGTAGGGGCAGGTTGAACTGTATATCCCCCTTTGGCTGGTCTTGAAGGACATGCTGGTAGGTCTGTAGATTTTGCAATTTTTTCTTTACATTTAGCTGGGGCATCATCTATTATAGGTGCCATTAATTTTATTTCAACAATTATTAATATACGATTTTATGGAATAACTATAGAAAAAGTTCCGTTATTTGTATGATCTGTGTTAATTACTGCTGTATTATTATTGCTTTCTTTACCTGTATTAGCAGGTGCTATTACTATATTACTAACTGATCGAAATTTTAATACTTCATTTTTTGATCCTTCTGGAGGTGGAGATCCTATTTTATTTCAACATTTGTTTTGATTCTTTGGGCATCCT---------------------------------------------------------------------------------------------------------------------------------------------------------------------------------------------------------------------------------------------------------------------------------------------------------------------------------------------------------------------------------------------------------------------------------------------------------------------------------------------------------------------------------------------------------------------------------------------------------TCGTAAGAGTACTGGAGGTAAAGCCCCCAGGAAACAACTGGCTACTAAGGCCGCTCGTAAGAGCGCCCCGGCCACCGGAGGTGTGAAAAAGCCCCATCGTTACAGGCCCGGAACTGTGGCTTTGAGAGAAATTCGTCGTTATCAAAAATCCACCGAGCTCTTGATCCGCAAACTGCCATTCCAACGTTTGGTCAGAGAAATCGCCCAGGATTTCAAAACCGATCTCCGTTTCCAAAGCTCTGCTGTTATGGCTCTGCAGGAAGCTAGCGAAGCTTATTTAGTGGGCTTGTTCGAAGACACTAACTTGTGCGCTATCCACGCCAAGAGA
>Araneus_mitificus_NGEN11_203
TTTTTACTGAA-----AAT-----AATTT-TAAATATTGCCTGCTCAATG----A-AA--------------T---------------TTTAATAGCCGCAGAA-ATTTAACTGTGCTAAGGTAGCATAATCATTAGTCTCTTAATTAGAGACTTGTATGAATGGTAAGACATCTCAATAACT-TTTT-TA---ATTAT--T----AAAA-TTTAAATTAAACC-----AAGA-ATAAAAATGTTCTTATAAAAAAAAAAGACGACAAGACCCTTTTGAACTTTAC--T-TTAGTTT-GGCTGGGGCAGCTAAATAATA-ATTATT-T-TA---T-----T----T-AT-C-C----TATTT--TATTA-----------AAT--GACCCATATA----CTA---TTTGATTTATG-AA-CAA-GTTACCATAGGGATAACAGCATAATTTTTTTT-TAAAGCTCTTATT-AAA-AAAAA--AGATTATGACCTCGATGTTGAATTAATA---TTAC--T-T-AT--A-AAATGCAACAA-TTTA-A--------AA--A-GTAGGTCTGTTCGACCTTTAAAATATTACAT-----------------------------------------------------------------------------------------------------------------------------------------------------------------------------------------------------------------------------------------------------------------------------------------------------------------------------------------------------------------------------------------------------------------------------------------------------------------------------------------------------------------------------------------------------------------------------------------------------------------------------------------------------------------------------------------------------------------------------------------------------------------------------------------------------------------------------------------------------------------------------------------------------------------------------------------------------------------------------------------------------------------------------------------------------------------------------------------------------------------------------------------------------------------------------------------------------------------------------------------------------------------------------------------------------------------------------------------------------------------------------------------------------------------------------------------------------------------------------------------------------------------------------------------------------------------------------------------------------------------------------------------------------------------------------------------------------------------------------------------------------------------------------------------------------------------------------------------------------------------------------------------------------------------------------------------------------------------------------------------------------------------------------------------------------------------------------------------------------------------------------------------------------------------------------------------------------------------------------------------------------------------------------------------------------------------------------------------------------------------------------------------------------ACTGCAATAAGAGTATTGATTCGAATTGAATTAGGTCAGTCTGGTAGTTTTATTGGGGATGATCAATTATATAATGTTATCGTTACTGCTCATGCTTTTGTTATAATTTTTTTTATAGTAATACCTATTCTAATTGGGGGATTTGGGAATTGGTTAGTACCTTTAATATTAGGAGCTCCTGATATGGCTTTTCCTCGAATAAATAATTTAAGATTTTGACTTCTTCCACCGTCTCTTTTTCTTTTGTTAATTTCTTCTATAGTAGAAATAGGGGTTGGTGCTGGTTGAACAGTTTATCCTCCTTTAGCGAGTTTAGAAGGTCATGCTGGAAGATCAGTTGATTTTGCCATTTTTTCATTACATTTAGCAGGTGCTTCATCTATTATAGGAGCAATTAATTTTATTTCTACTATTATTAATATACGATATTACGGGATAACTATAGAAAAAGTACCTTTATTTGTGTGATCAGTTTTGATTACAGCTGTGTTACTTTTACTTTCGTTACCTGTATTAGCAGGTGCAATTACTATATTACTGACTGATCGAAATTTTAATACATCTTTTTTTGATCCTGCCGGAGGTGGTGATCCTATTTTATTTCAACATTTGTTTTGATTTTTTGGTCATCCTGAAGTATATATTTTAATTTTACCGGGTTTTGGTATGGTTTCACATATTATCAGGTCTTCAGTTGGAAAGCGAGAACCTTTTGGAAATTTAGGGATGATTTATGCTATAGTTGGGATTGGGGGTTTAGGATTTGTGGTATGGGCTCATCATATATTTTCTGTAGGAATAGATGTGGACACGCGAGCTTATTTTACTGCAGCTACTATAATTATTGCAGTTCCTACTGGAATTAAGGTTTTTAGATGAATAGCTACTCTTCATGGATCTTATTTCAAGTTTGAGGCTCCTTTAATATGATGTGTTGGATTTATTTTTTTATTTACTATAGGAGGTATTACAGGAGTAGTTTTATCTAATTCTTCTTTAGATATTGTTCTTCATGACACTTATTATGTAGTTGCTCATTTTCATTATGTGTTAAGAATAGGGGCTGTATTTGCTATTTTGGCTGGAATTGTTTATTGGTTTCCTTTATTTTTTGGGATTATCATAAATAGTAAAAAGGTAAAGCTTCATTTTTATGTAATGTTTGTTGGGGTTAATATAACATTTTTTCCTCCACATTTTTTAGGATTAAATGGTATA----------------------------------------------------------------------------------------------------------------------------------------------------------------------------------------------------------------------------------------------------------------------------------------------------------------------------------------
>Araneus_mulierarius_NGEN04_186
TTCTTACTGAATA--AATT-----TATAC-TAAGTATAACCTGCTCAATG----A-TA-------T-T----T---------------TTAAATAGCCGCAGAA-TTTTTACTGTGCTAAGGTAGCATAATCATTAGCCTCTTAATTAGAGGCTCGTATGAAAGGTGTAACCTTTTAATTTCT-TTAT-TT---TATAT--T----AATT-TTTAACTTAAATT-----AAAG-ATTAAAATGTCTTTATAAATTAAAAAGACGACAAGACCCTTTTGAACTTTAC--T-TTAGTTA-GGCTGGGGAAGCCATAAAATT-ACAATC-T-TT---T-----T----G-TT-A-T----TATTT--ATATA-----------ATT--GACCCA-ATT----AAA---TTGATTATTTG-AT-CAA-GTTACCATAGGGATAACAGCGTAATATCTTTT-TCAAGTTCTTATT-AAT-AAAGA--AGATTGCGACCTCGATGTTGAATTAATG---AAAC--T-T-T---T-TCACGCAAAAG-TAAA-A--------AA--A-GCAGGCCTGTTCGTCCTATAATTCATTACATAAAAGCTCG-TAGTTGGATCTCAGC-TCCGGCCG-G-ACG-GTCCGCCT---ACCGGTGG-----TCACTGTTCG--TYGCCGA-GCG-TT-SAG-----GCGGT--TATTCT-TG-A--TGATCTTCACCGGTT-GTCTCGGG-TGA---CCGCCAAGTTTACTTTGAAAAAATTAGAGTGCTCAAAGCAGGC---GCG-ACG--CCTGAATAATCGTGCATGGAATAATGGAATAGGACCTCGGTTCTA---TTTT-GTTGGTT-TTCGGAACACGAGGTAATGATTAAGAGGGACAGACGGGGGCATTCGTATTGCGACGCTAGAGGTGAAATTCTTGGACCGTCGCAAGACGAACTACTGCGAAAGCATTTGCCAAGAATGTTTCCATTAATCAAGAACGAAAGTTAGAGGTTCGAAGGCGATCAGATACCGCCCTAGTTCTA-ACCATAAACGATGCCAGCCAGTATTCCGCCTGTGT--TCCTC-AAATGACACGGCGGGCGACTT--CC-GGGAAACCAAA-GCTTTTGGGTTCCGGGGGAAGTATGGTTGCAAAGCTGAAACTTAAAGGAATTGACGGAAGGGCACCACCA-GGAATGGAGCATGCGGCTTAATTTGACTCAACACGGGGAAACT-TACCCGGCCCGGAC-ACA-GGAA-G-GATTGACAGATTAAGAGCTCTTTCTTGATTCTGTGGGTGGTGGTGCATGGTCGTTCTTAGTTGGTGGGGTGACTTGTCTGGTTAATTCCGAT-AACGAACGAGACTCTAGCCTACTAAATAGACGT-TTCCGATCCTCTTTG----A-GTCG--GACG------CTCTTCTTAGAGGGATAAGCGGCGTT-------TAGCCGCACGAGACAGAGC-AATAACAGGTCTGAGATGCCCTTAGATGTCCGGGGCCGCACGCGCGCTACATTGAAGGAATCAGCG--------TGTGCT-------TTCCCTGTC--CGAAAGGACTGGGTAACCCGTTGAA--CCTCCTTC-GTGCTGGGGATTGGCGCC-TGT--AATTACTCGCCATGAACGAGGAATTCCCAGTAAGCA-CGAGTCATCAGCTCGTGTTGATTACGTCCCTGCCCTTTGTCCACACCGCCCGTCGCTACTACCGATTGAATGATTTAGTGAGGTCTTCGGACTGGCGCTCGGA-TTGGCC-TT----CGC---GGT---CGAGCCGG-----CG-TG-CCGGAAAGATGACC-AAACTTGA-TCATTTAGA-GG-AAG-TA-AAAGTCGTAA-C-AAGG-TTTT----------------------------------------------------------------------------------------------------------------------------------------------------------------------------------------------------------------------------------------------------------------------------------------------------------------------------------------------------------------------------------------------------------------------------------------------------------------------------------------------------------------------------------------------------------------------------------------------------------------------------------------------------------------------------------------------------------------------------------------------------------------------------------------------------------------------------------------------------------------------------------------------------------------------------------------------------------------------------------------------------------CTCTTTATATTTAATTTTAGGAGCTTGAGCTGCTATAGTAGGGACTGCAATGAGTGTATTAATTCGAATTGAATTAGGACAACCTGGGAGATTATTAGGGGATGACCAATTATATAATGTTATTGTAACAGCGCATGCATTTGTTATAATTTTTTTTATAGTGATACCAATTTTAATTGGAGGATTTGGAAATTGATTAGTTCCTTTGATGTTGGGAGCTCCGGATATAGCATTTCCTCGTATAAATAATTTAAGATTTTGATTATTACCTCCTTCTTTTTTACTATTAATTATCTCTTCCATAGTAGAAATAGGAGTCGGAGCAGGATGAACAGTGTATCCTCCTTTAGCAAGATTAGAAGGACATTCTGGAAGATCAGTAGATTTTGCAATTTTTTCATTACATTTAGCAGGTGCTTCTTCAATTATAGGAGCTATTAATTTTATTTCAACAATTATTAATATACGGTTTTATGGAATAACGATGGAAAAAATTCCTTTATTTGTTTGGTCTGTTTTAATTACTGCTGTTTTATTACTATTATCTCTTCCTGTTTTAGCAGGAGCTATTACTATACTTCTAACTGATCGAAATTTTAATACATCCTTTTTTGATCCTTCTGGAGGAGGGGATCCAATTTTATTTCAGCATTTATTT???????????ACATCCTGAAGTATATATTCTGATTCTTCCGGGATTTGGTATTGTTTCTCATATTATTAGATCTTCTGTAGGCAAACGAGAACCTTTTGGAAATTTAGGGATAATTTATGCTATAGTTGGAATTGGAGGGATAGGATTTGTAGTATGAGCTCATCATATATTTTCGGTGGGGATAGATATTGACACACGAGCCTATTTTACTGCTGCTACAATAATTATTGCGGTTCCGACTGGAATTAAGGTGTTTAGATGAATGGCTACTTTGCATGGATCATATTTTAAAATAGAAACTCCTTTGTTATGATGTGTTGGGTTTATTTTTTTATTTACTTTAGGGGGAATTACTGGGGTAGTTCTTTCTAATTCTTCATTAGATATTGTTCTTCATGATACTTATTATGTTGTTGCCCATTTTCATTATGTGCTAAGAATGGGAGCAGTATTTGCAATTTTAGCTGGAGTAACTTATTGATTTCCTTTGTTTTTTGGAATTATCCAAAATAGAAAAAAAACTAAGTTACAATTTTATATTATATTTATTGGTGTAAATATAACTTTTTTTCCTCAACATTTCTTAGGTTTAAATGGAATATCGTAAAAGTACCGGAGGCAAAGCCCCCAGAAAACAACTGGCAACTAAGGCCGCTCGTAAGAGCGCCCCAGCCACTGGAGGTGTGAAAAAGCCCCATCGTTACAGGCCCGGAACTGTCGCTTTGAGAGAGATCCGTCGTTATCAAAAATCCACCGAACTTCTGATCCGCAAATTGCCATTCCAACGTTTGGTGAGAGAAATCGCCCAAGATTTCAAAACCGATCTCCGATTCCAAAGCTCTGCTGTTATGGCTCTTCAGGAAGCTAGCGAAGCTTATTTAGTGGGCTTGTTCGAAGATACTAACTTGTGCGCCATCCACGCTAAGAGA
>Araneus_recherchensis_NGEN03_183
TTCTTACTG-------TTT-----TATTG-TAAGTAACACCTGCTCAATG----A-TA--------------T---------------TTAAATAGCCGCGGAA-ATTTAACTGTGCTAAGGTAGCATAATCATTAGCCTCTTAATTAGAGGCTTGTATGAATGGTGAAACATTTCGATTTCT-TTAT-TA---ATTAA--T----TTGT-TTTAACCTTAATT-----AAGA-ATAAAAATGTTCTTATTAAAAAAATAGACGATAAGACCCTTTTGAACTTTAC--T-TCAGTTT-GGCTGGGGCAGCTAAAAAATT-ATAATC-T-TC---T-----T----T-TT-T-C----TATTT--AAATA-----------GAT--GACCCA-ATA-T--ATA---TTGATTACACG-AA-CAA-GTTACCATAGGGATAACAGCGTAATATCTTTT-TAAAGCTCTTATT-TAA-AAAGA--AGTTTGCGACCTCGATGTTGAATTAGTG---TAAC--T-T-T---A-AAATGCAGAAA-TTTT-A--------AA--A-GTAGGTCTGTTCGACCTATAAAACACTACATAAAAGCTCG-TAGTTGGATCTCAGC-TCCGGCCG-G-ACG-GTCCGCCT---ACCGGTGG-----TTACTGTTCG--TCGCCGA-GCG-TT-CAG-----GCGGT--TATTCT-TG-A--TGATCTTCACCGGTT-GTCTCGGG-TGA---CCGCCAAGTTTACTTTGAAAAAATTAGAGTGCTCAAAGCAGGC---GCG-ACG--CCTGAATAATTGTGCATGGAATAATGGAATAGGACCTCGGTTCTA---TTTT-GTTGGTT-TTCGGAACACGAGGTAATGATTAAGAGGGACAGACGGGGGCATTCGTATTGCGACGCTAGAGGTGAAATTCTTGGACCGTCGCAAGACGAACTACTGCGAAAGCATTTGCCAAGAATGTTTCCATTAATCAAGAACGAAAGTTAGAGGTTCGAAGGCGATCAGATACCGCCCTAGTTCTA-ACCATAAACGATGCCAGCCAGCAATCCGCCTGTGT--TCCTC-AAATGACACGGCGGGCGGCTT--CC-GGGAAACCAAA-GCTTTTGGGTTCCGGGGGAAGTATGGTTGCAAAGCTGAAACTTAAAGGAATTGACGGAAGGGCACCACCA-GAAATGGAGCCTGCGGCTTAATTTGACTCAACACGGGAAAACT-TACCCGGCCCGGAC-ACA-GGAA-G-GATTGACAGATTAAGAGCTCTTTCTTGATTCTGTGGGTGGTGGTGCATGGCCGTTCTTAGTTGGTGGGGCGACTTGTCTGGTTAATTCCGAT-AACGAACGAGACTCTAGCCTACTAAATAGACG--TTCCGATCCTCTT-T----C-GTCG--GACG------TTCTTCTTAGAGGGACAAGCGGCGTT-------TAGCCGCACGAGACAGAGC-AATAACAGGTCTGGGATGCCCTTAGATGTCCGGGGCCGCACGCGCGCTACATTGAAGGAATCAGCG--------TGTGCT-------TTCCCTGTC--CGACAGGACTGGGTAACCCGTTGAA--CCTCCTTC-GTGCTGGGGATTGGAGAT-TGT--AATTGTCCTCCATGAACGAGGAATTCCCAGTAAGCA-CGAGTCATCAGCTCGTGTTGATTACGTCCCTGCCCTTTGTACACACCGCCCGTCGCTACTACCGATTGAATGATTTAGTGAGGTCTTCGGACTGGCGCTCGGA-TTGGCC-TT----CGC---GGT---CGAGCCGG-----TG-TG-CCGGAAAGATGACC-AAACTTGA-TCATTTAGA-GG-AAG-TA-AAAGTCGTAA-C-AAGG-TTTTGAGTAGATCGGTCACCCACCCGACCCGTCTTGAAACACGGACCAAGGAGTCTAACATGTGTGCGAGTCAATGGGTCT-CGATTAAGCCCAGAGGCGCAATGAAAGCAAAG-GTCGGA--CT--------CGACGC-CGACCG-AGTTGGGATCCTCCTTCC---TTCG-CG-TCGG-AGGCGCACCAACGAC-------------CCGTCCTGT-CCCAT----------TTA--------TGGGTTGGGCGGAGTTTGAGCATACACGTTGGGACCCG-AAAGATGGTGAACTATGCCCGGGCAGGACGAGGCCAGAGGAAACTCTGGTGGAGGTCCGCAGCGGTTCTGACGTGCAAATCGATCG--TCAGAT-CCGGG-TATAGG-GGCG-AAAGACTAATCGAACCATCGTGGGCCCTCGAAATCCTGT-GGCGGGAGGA-TTCAGTCGT-GCGG-CGTGGACATAG--T--GT---TGGAC-A---TC-A------TTG-----GATCCGCG-GA-G--GCGGCC-AGTCCGA--TGC-TGTGCTT--TCGCG-T-CGTGAGACGCATTTG-TTTCCCGCCCGA-AGGACCCCGCAACCGGTTCG-GA-----AACGGCCTTAAGGGTTGGTGTTGGCAGTTGGCCGGTGG-C-GT-TCC-TT----G-TGTT-C-GCC-GTCGGT-TGTTAGCCTT--CCGA--CT--TTGGCTCGTGGCCGGACCGAGGT--GTCGCA-AGGCCC-TC-TTGGGCTCGT--ACGCCTCCTCCG-TT---C-G---CGGA-C-GC---CGGG-AT--CCG-ATGACAGGGG---TTCGCAC------TT-CT----GCGGGCGCACGGACTGACTCCGTGGCCCAGCGGT--CG--C-A-TGCGTCCTC--GTTGGTT--GT-CG-M-------GAA----CCCG--TC-GGAG----G-TTGGCGGTTAGCGGGAACTTTATATTTAATTTTGGGGGCTTGAGCTGCTATAGTAGGAACTGCTATAAGTGTATTGATTCGAATTGAGTTGGGACAACCTGGGAGGTTTATTGGGGATGATCAGCTGTATAATGTAATTGTGACTGCGCATGCTTTTGTAATAATTTTTTTTATAGTAATACCTATTTTAATTGGGGGATTTGGAAATTGGTTAGTCCCTTTAATATTGGGGGCTCCTGACATAGCTTTCCCGCGTATGAATAATTTGAGGTTTTGGTTGCTCCCTCCGTCTTTGTTTCTTTTAGTAATTTCTTCAATAGTGGAGATGGGCGTAGGTGCAGGGTGAACAGTTTATCCTCCCCTAGCTAGTTTGGAAGGACATTCTGGTAGGTCAGTGGATTTTGCTATTTTTTCTTTGCACCTTGCTGGTGCCTCTTCTATTATAGGGGCTATTAATTTTATTTCGACGATTGTCAATATGCGGTTTTATGGAATAACTATAGAAAAAGTTCCTTTATTTGTTTGGTCCGTATTAATTACTGCGGTATTGTTGTTGTTATCACTTCCTGTTTTAGCAGGAGCTATTACTATGCTATTAACAGATCGAAATTTTAATACATCATTTTTTGACCCTTCAGGTGGGGGGGATCCTATTTTATTTCAACATTTATTTTGATTTTTTGGGCATCCTGAAGTTTATATCCTAATTTTACCGGGGTTTGGAATTGTTTCCCATATTATTAGGTCTTCTGTAGGAAAGCGAGAGCCATTTGGAAATTTAGGAATAATTTATGCTATAGTAGGAATTGGGGGAATGGGATTTGTTGTCTGAGCTCACCATATATTTTCTGTCGGAATAGATGTTGATACCCGGGCTTATTTTACTGCCGCTACTATAATTATTGCTGTTCCTACTGGTATTAAGGTGTTTAGGTGAATGGCAACATTGCATGGGTCTTATTTTAAATTTGAAACTCCTTTAATATGGTGTGTAGGTTTTATTTTTCTTTTCACTTTAGGAGGAATTACTGGAGTGGTTTTATCAAATTCTTCTTTAGATATTGTTTTACATGATACTTATTATGTAGTGGCACATTTTCATTATGTTTTAAGAATAGGGGCTGTATTTGCAATTTTAGCTGGGATTACTTATTGATTCCCTTTATTTTTTGGAACAATTATTAATGGGAAGAAAACTAAGTTACAATTTTATGTAATATTTGTAGGGGTAAATATAACATTTTTTCCTCAACATTTTTTAGGGTTAAATGGTATATCGTAAGAGTACTGGAGGCAAAGCCCCCAGGAAACAACTGGCAACTAAGGCCGCTCGTAAGAGCGCCCCTGCCACTGGAGGTGTGAAAAAGCCCCATCGTTACAGGCCCGGAACTGTCGCTTTGAGAGAAATCCGTCGTTATCAAAAATCCACCGAGCTTTTGATCCGCAAACTGCCATTCCAACGTTTGGTGAGAGAAATCGCTCAAGATTTCAAAACCGATCTCCGATTCCAAAGCTCTGCTGTTATGGCACTTCAGGAAGCTAGCGAAGCTTATTTAGTGGGCTTGTTCGAAGACACTAACTTGTGCGCTATCCACGCCAAGAGA
>Araneus_rotundulus_NGEN08_192
TTCTTACTA-A-----CAT-----AATAG-TAAGTAACACCTGCCCAATG----A-AA--------------T---------------TTTTATGGCCGCGGAA-ATTTAACCGTGCTAAGGTAGCATAATCATTAGCCCCTTAATTAGGGGCCAGCATGAAAGGTTATACCTCCCTCCCATT-TTAT-TT---TTTAA--T----ATAT-TAGAAATTAAATT-----AAAA-ATTAAAATGTTTTTATGAACTTAAAAGACGACAAGACCCTTTTGAACTTTAC--T-ATTGTTT-GGCTGGGGCAGCCAAACAATA-ATTATC-T-TT---A-----T----C-CT-A-A----TAATA--TCATA-----------AAA--GACCTT-TTA----CCA---TTAATTATATG-AA-CAA-GTTACCATAGGGATAACAGCGTAATATTTTTC-TATAGCCCTTATA-TAA-AAAAA--TGTTTGCGACCTCGATGTTGAATTAGTC---TAAC--T-T-T---T-TTATGCAGTAA-TTCT-A--------AA--A-GTAGGTCTGTTCGACCTTTTAAAGGCTACATAAAAGCTCG-TAGTTGGATCTCAGC-TCCGGCCG-G-ACG-GTCCGCCT---ACCGGTGG-----TTACTGTTCG--TCGCCGA-GCG-TT-CAG-----GCGGT--TATTCT-TG-A--TGATCTTCACCGGTT-GTCTCGGG-TGA---CCGCCAAGTTTACTTTGAAAAAATTAGAGTGCTCAAAGCAGGC---GCG-ACG--CCTGAATAATTGTGCATGGAATAATGGAATAGGACCTCGGTTCTA---TTTT-GTTGGTT-TTCGGAACACGAGGTAATGATTAAGAGGGACAGACGGGGGCATTCGTATTGCGACGCTAGAGGTGAAATTCTTGGACCGTCGCAAGACGAACTACTGCGAAAGCATTTGCCAAGAATGTTTCCATTAATCAAGAACGAAAGTTAGAGGTTCGAAGGCGATCAGATACCGCCCTAGTTCTA-ACCATAAACGATGCCAGCCAGCGATCCGGCTGTGT--TCCTC-AAATGACACGCCGGGCAGCTT--CC-GGGAAACCAAA-GCTTTTGGGTTCCGGGGGAAGTATGGTTGCAAAGCTGAAACTTAAAGGAATTGACGGAAGGGCACCACCA-GAAATGGAGCCTGCGGCTTAATTTGACTCAACACGGGAAAACT-TACCCGGCCCGGAC-ACA-GGAA-G-GATTGACAGATTAAGAGCTCTTTCTTGATTCTGTGGGTGGTGGTGCATGGCCGTTCTTAGTTGGTGGGGCGACTTGTCTGGTTAATTCCGAT-AACGAACGAGACTCTAGCCTACTAAATAGACG--TTCCCATCCTCTT-T----T-GTGG--GACG------TTCTTCTTAGAGGGACTAGCGGCGTC-------TAGCCGCACGAGACAGAGC-AATAACAGGTCTGAGATGCCCTTAGATGTCCGGGGCCGCACGCGCGCTACATTGAAGGAATCAGCG--------TGTGCT-------TTCCCTTTC--CGAAAGGAATGGGTAACCCGTTGAA--CCTCCTTC-GTGCTGGGGATTGGCGCA-TGT--AATTA-TCGCCATGAACGAGGAATTCCCAGTAAGCA-CGAGTCATCAGCTCGTGTTGATTACGTCCCTGCCCTTTGTCCACACCGCCCGTCGCTACTACCGATTGAATGATTTAGTGAGGTCTTCGGACTGGCGCTCGGA-TTGGCC-TT----CGC---GGT---CGAGCCGG-----TG-TG-CCGGAAAGATGACC-AAACTTGA-TCATTTAGA-GG-AAG-TA-AAAGTCGTAA-C-AAGG-TTTTGAGTAGATCGGTCACCCACCCGACCCGTCTTGAAACACGGACCAAGGAGTCTAACATGTGTGCGAGTCAATGGGTCT-CGAATAAGCCCAGAGGCGCAATGAAAGCAAAG-GTAGGA--CA--------CGACGC-CTGCCG-AGTTGGGATCCCCCTTCC---TTCG-CG-TTGG-GGGCGCACCAACGAC-------------CCGTCCTTT-CCTAT----------TTA--------TAGGTTGGGCGGCGTTTGAGCATACACGTTGGGACCCG-AAAGATGGTGAACTATGCCCGGGCAGGACGAGGCCAGAGGAAACTCTGGTGGAGGTCCGCAGCGGTTCTGACGTGCAAATCGATCG--TCAGAT-CCGGG-TATAGG-GGCG-AAAGACTAATCGAACCATCGTGGGCCCTCGAAATCCTGT-GGCGGGAGGA-TTCAGTTTG-GCTG-TGCGGGCCCTT--T--GC---GGGAC-AT--TC-ACT---TATG-----GGACCGTG-GACT--GCGGCC-TGTCTCG--TAA-AGGGTTC--TCGTG-C-GGTAGAACGCATTTG-TCTCCCGTCCGA-AGGACCCCGCAACCGGTTCC-GG-----ACCGGCCTTAAGGATCGCCGACGGCAGTTGGCCGGTGG-T-TG-GTT-TC----G-TGCC-G-ATC-GTCGGT-TGTTAGCCAG--GTGG--TCACACGGCTCGGAAAGGGACCGTGGT--GTCGCG-AGGCCC-TC-TTGGGCTTCT--TCGCCTCCTCCG-TT---C-G---CGGA-C-GC---CAGG-AT--CCC-GCTGCAGAGT---TGGGCAC------TC-TT----GCGGGCGCACGGACTGACTCCGTGGCCCAGCGAG--AG-GC-G-AGCCTGCTC--GTTGGTG--GT-GG-T-------GAA----CCTG--TC-GGAG----G-TTGGTGGTTAGCGGG-----------------------------------------------------------------------------------------------------------------------------------------------------------------------------------------------------------------------------------------------------------------------------------------------------------------------------------------------------------------------------------------------------------------------------------------------------------------------------------------------------------------------------------------------------------------------------------------------------------------------------------------------------------------------------------------------------------------------------------------------------------------------------------------------------------------------------------------------------------------------------------------------------------------------------------------------------------------------------------------------------------------------------------------------------------------------------------------------------------------------------------------------------------------------------------------------------------------------------------------------------------------------------------------------------------------------------------------------------------------------------------------------------------------------------------------------------------------------------------------------------------------------------------------------------------------------------------------------------------------------------------------------------
>Araneus_senicaudatus_NGEN06_190
TTCTTTCTG-ATA---TAT-----TATTG-CAAGTAACACCTGCTCAATG----A-TT---------A----T---------------TTTAATAGCCGCGGAA-ATTTAACTGTGCTAAGGTAGCATAATCATTAGCCTCTTAATTAGAGGCTTGTATGAATGGTGAAACATTTCGATTTCT-TTCT-AA---ATTAT--T----TTAC-CTGAATCTTAATT-----AAGA-ATTAAAATGTTCTTATAAAACAAATAGACGATAAGACCCTTTTGAACTTTAC--T-TTTGTTT-AGCTGGGGCAGCTAAAAAATA-AAAATC-T-TT---T-----T----T-TT-T-A----TTTTA--TTTTA-----------AAT--GACCCA-ATT----TAA---TTGATTTATTG-AC-CAA-GTTACCATAGGGATAACAGCGTAATATTTTTT-TAAAGCTCTTATT-TAA-AAAAA--AGATTACGACCTCGATGTTGAATTAATG---TCAC--T-T-TA--A-AAGTGCAATAA-CTTT-A--------AA--A-GTGGGTCTGTTCGACCCATAAAACATTACATAAAAGCTCG-TAGTTGGATCTCAGC-TCCGGCCG-G-ACG-GTCCGCCT---ACCGGTGG-----TTACTGTTCG--AYGCCGA-GCG-AT-CAG-----GCGGT--TATTCT-TG-A--TGATCTTCACCGGTT-GTCTCGGG-TGA---CCGCCAAGTTTACTTTGAAAAAATTAGAGTGCTCAAAGCAGGC---GCG-ACG--CCTGAATAATTGTGCATGGAATAATGGAATAGGACCTCGGTTCTA---TTTT-GTTGGTT-TTCGGAACTCGAGGTAATGATTAAGAGGGACAGACGGGGGCATTCGTATTGCGACGCTAGAGGTGAAATTCTTGGACCGTCGCAAGACGAACTACTGCGAAAGCATTTGCCAAGAATGTTTCCATTAATCAAGAACGAAAGTTAGAGGTTCGAAGGCGATCAGATACCGCCCTAGTTCTR-ACCATAAACGATGTCAGCCAGCAATCCGCCTGTGT--TCCTC-AAAYGACACGGCGGGCGGCTT--CC-GGGAAACCAAA-GCTTTTGGGTTCCGGGGGAAGTATGGTTGCAAAGCTGAAACTTAAAGGAATTGACGGAAGGGCACCACCA-GAAATGGAGCCTGCGGCTTAATTTGACTCAACACGGGAAAACT-TACCCGGCCCGGAC-ACA-GGAA-G-GATTGACAGATTAAGAGCTCTTTCTTGATTCTGTGGGTGGTGGTGCATGGCCGTTCTTAGTTGGTGGGGCGACTTGTCTGGTTAATTCCGAT-AACGAACGAGACTCTAGCCTACTAAATAGACG--TTCCGATCCTCTT-T----C-GTCG--GACG------TTCTTCTTAGAGGGACAAGCGGCGTT-------TAGCCGCACGAGACAGAGC-AATAACAGGTCTGGGATGCCCTTAGATGTCCGGGGCCGCACGCGCGCTACATTGAAGGAATCAACG--------TGTGCT-------TTCCCTGTC--CGACAGGACTGGGTAACCCGTTGAA--CCTCCTTC-GTGCTGGGGATTGG---------------------------------------------------------------------------------------------------------------------------------------------------------------------------------------------------------------------------------------------------------------------GAGTAGATCGGTCACCCACCCGACCCGTCTTGAAACACGGACCAAGGAGTCTAACATGTGTGCGAGTCAATGGGTCT-CGATTAAGCCCAGAGGCGCAATGAAAGCAAAG-GTCGGA--CT--------CGACGC-CGACCG-AGTTGGGATCCTCCTTCC---TTCG-CG-TTGG-AGGCGCACCAACGAC-------------CCGTCCTGT-CCCAT----------TTA--------TGGGTTGGGCGGAGTTTGAGCATACACGTTGGGACCCG-AAAGATGGTGAACTATGCCCGGGCAGGACGAGGCCAGAGGAAACTCTGGTGGAGGTCCGCAGCGGTTCTGACGTGCAAATCGATCG--TCAGAT-CCGGG-TATAGG-GGCG-AAAGACTAATCGAACCATCGTGGGCCCTCGAAATCCTGT-GGCGGGAGGA-TTCAGTTGT-GCGG-CGTGGACACGC--G--GT---CGGAC-GT--TC-A------TTG-----GATCCGCG-GA-G--GCGGCC-AGTTCGA--TCG-TGTGCTT--TCGCG-T-CGTGAAACGCATTTG-TTTCCCGTCCGA-AGGACCCCGCAACCGGTTCG-GA-----AACGGCCTTAAGGGTCGGAGTTGGCAGTTGGCCGGTGG-C-GT-TCC-TC----G-TGTT-C-GTC-GTCGGT-TGTTAGCCTT--CCGG--CC--TTGGCACGTGGCCGGACCGTGGT--GTCGCG-AGGCCC-TC-TTGGGCTTCT--ACGCCTCCTCCG-TT---T-G---CGGA-C-GC---CGGG-AT--CCG-GCGGCAGGGG---TTCGCAC------TT-CT----GCGGGCGCACGGACTGACTCCGTGGCCCAGCGGT--CG--C-A-TGCGTCCTC--GTTGGCT--GCTGG-A-------GTA----CCCG--TC-GGAG----G-TTGGCGGTTCGCGGGCACTTTATATTTGATTTTAGGGGCTTGGGCAGCTATAGTTGGTACTGCAATAAGAGTATTAATTCGGATTGAGTTAGGGCAACCCGGGAGATTCATTGGTGATGACCAGTTGTATAATGTTGTTGTTACTGCTCATGCTTTTGTAATAATTTTTTTTATGGTAATACCTATTTTAATTGGTGGATTTGGAAATTGATTAGTTCCTTTAATGTTAGGGGCACCAGATATAGCTTTTCCTCGAATAAATAATTTAAGATTTTGGTTACTTCCTCCTTCTCTATTTCTTTTGATTATTTCTTCTATAGTAGAGATAGGGGTAGGGGCAGGATGAACAATTTATCCTCCTTTGGCGAGTTTGGAGGGTCATGCTGGGAGATCAGTAGATTTTGCAATTTTTTCTTTACATTTAGCTGGGGCTTCGTCAATTATAGGAGCTATTAATTTTATTTCTACTATTATTAATATGCGGTTTTATGGAATAACTATGGAAAAAGTCCCTTTATTTGTTTGATCTGTGCTAATTACTGCTGTATTACTATTATTGTCGTTGCCGGTTTTAGCAGGTGCAATTACTATACTATTAACTGATCGTAACTTTAATACATCTTTTTTTGATCCCTCTGGGGGAGGAGATCCTATTTTGTTTCAACATTTGTTT???????????TCATCCAGAAGTCTATATTTTAATTCTCCCTGGGTTTGGGATTGTGTCACACATTATTAGTTCTTCTGTAGGAAAGCGGGAGCCTTTTGGTAATTTAGGAATAATTTATGCTATAGTAGGAATTGGGGGGATAGGATTTGTTGTTTGGGCTCATCATATATTTTCTGTTGGGATAGATGTTGATACTCGAGCTTATTTTACTGCAGCAACTATAATTATTGCTGTACCCACTGGGATTAAGGTGTTCAGTTGAATAGCTACATTACATGGATCATATTTTAAGTTTGATACTCCTTTAATGTGATGTGTAGGATTTATTTTTCTTTTTACGTTGGGGGGTATTACTGGGGTAGTATTGTCAAATTCTTCTTTAGATATTGTTCTTCATGATACTTATTATGTTGTAGCTCATTTTCATTATGTATTAAGAATAGGGGCTGTATTTGCAATTCTAGCTGGAATCACTTATTGGTTTCCTTTATTTTTTGGAATAGTAATTAATAGAAAAAAAACTAAATTGCAATTTTATATTATGTTTGTAGGAGTAAATATAACTTTTTTTCCCCAACATTTTTTAGGATTGAATGGGATATCGTAAGAGTACTGGAGGCAAAGCCCCCAGGAAACAACTGGCAACTAAAGCGGCTCGTAAGAGCGCCCCAGCCACTGGAGGTGTGAAAAAGCCCCATCGTTACAGGCCCGGAACTGTCGCTTTGCGAGAAATCCGTCGTTATCAAAAATCCACCGAGCTTTTGATCCGCAAACTGCCATTCCAACGTTTGGTGAGAGAAATCGCTCAAGATTTCAAAACCGATCTCCGATTCCAAAGCTCTGCTGTTATGGCTCTCCAGGAAGCCAGCGAAGCTTATTTGGTKGGCTTGTTTGAAGACACTAACTTGTGCGCTATCCACGCCAAGAGA
>Araneus_talipedatus_NGEN07_191
TTCTTACTG-A-A---AAT-----AATAT-TAAGTAACATCTGCTCAGTG----A-TT---------T----T---------------TTAAATAGCCGCGGAA-ATTTAACCGTGCTAAGGTAGCATAATCATTAGTCTCTTAATTAGAGACTAGAATGAATGATGAAACGATTTAATTACT-CTAT-TT---GTTAA--TAA--TAAT-TTGAATTTAAATT-----AAGA-ATAAAAATGTTCTTATTTTTAAAAAAGACGACAAGACCCTTTTGAACTTCAC--T-TTAGTTT-AGCTGGGGCAGCTATAAAAAT-ATTATC-T-TTA--T-----T----A-TA-T-T----TTTGT--AAATA-----------AAT--GATCCA-TTA----AAA---TTGATTATTTG-AA-TAA-GTTACCATAGGGATAACAGCGTAATATTTATT-TAAAGCTCTTATT-TAA-ATAGA--TGTTTGCGACCTCGATGTTGAATTAGTA---TAAC--T-T-TA--A-AGATGCAGTAA-TTTT-T--------AA--A-GTAGGTCTGTTCGACCTTTTAATTACTACATAAAAGCTCG-TAGTTGGATCTCAGC-ACCGGCCG-G-ACG-GTCCGCCT---ACCGGTGG-----TTACTGTTCG--CTGCCGT-GCG-TT-CGG-----GCGGT--TGTTCT-TG-T--TGATCTTCACCGGTT-GACTGGAG-TGA---CCGCCAAGTTTACTTTGAAAAAATTAGAGTGCTCAACGCAGGC---GTG-ACG--CCTGAATATTTGTGCATGGAATAATGGAATAGGACCTCGGTTCTA---TTTT-GTTGGTT-TTCGGAACACGAGGTAATGATTAAGAGGGACAGACGGGGGCATTCGTATTGCGACGCTAGAGGTGAAATTCTTGGACCGTCGCAAGACGAACTACTGCGAAAGCATTTGCCAAGAATGTTTCCATTAATCAAGAACGAAAGTTAGAGGTTCGAAGGCGATCAGATACCGCCCTAGTTCTA-ACCATAAACGATGCCAGCCAGCGATCCGGCTGTGT--TCCTC-AAATGACACGCCGGGCAGCTT--CC-GGGAAACCAAA-GCTTTTGGGTTCCGGGGGAAGTATGGTTGCAAAGCTGAAACTTAAAGGAATTGACGGAAGGGCACCACCA-GAAATGGAGCCTGCGGCTTAATTTGACTCAACACGGGAAAACT-CACCCGGTCCGGAC-ACA-GGAA-G-GATTGACAGATTAAGAGCTCTTTCTTGATTCTGTGGGTGGTGGTGCATGGCCGTTCTTAGTTGGTGGGGCGACTTGTCTGGTTAATTCCGAT-AACGAACGAGACTCTAGCCTACTAAATAGACG--TTCCCGTCATCTT-T----C-GCGG--GACG------TTCTTCTTAGAGGGACAAGCGGCATT-------TAGCCGCACGAGACAGAGC-AATAACAGGTCTTGGATGCCCTTAGATGTCCGGGGCCGCACGCGCGCTACATTGAAGGAATCAGCG--------TGTGCT-------TTCCCTGTC--CGAAAGGACTGGGTAACCCGTTGAA--CCTCCTTC-GTGCTGGGGATTGGAAAC-TGT--AATTG-ATTCCATGAACGAGGAATTCCCAGTAAGCA-CGAGTCATCAGCTCGTGTTGATTACGTCCCTGCCCTTTGTCCACACCGCCCGTCGCTACTACCGATTGAATGATTTAGTGAGGTCTTCGGACTGGCGCTCGGA-TTGGCC-TT----CGC---GGT---CGAGCCGG-----TG-TG-CCGGAAAGATGACC-AAACTTGA-TCATTTAGA-GG-AAG-TA-AAAGTCGTAACC-AAGG-TTTTGAGTAGATCGGTCACCCACCCGACCCGTCTTGAAACACGGACCAAGGAGTCTAACATGTGTGCGAGTCAATGGGTCT-CGAATAAGCCCAGAGGCGCAATGAAAGTAAAG-GTCGGA--CT--------TGACGC-CGATCG-AGTTGGGATCCCCCGTCC---TTCG-CG-TCGG-GGGCGCACCAACGGC-------------CCGTTCTTT-CCGAT----------TTA--------TCGGTTGAGCGGAGCTTGAGCATACACGTTGGGACCCG-AAAGATGGTGAACTATGCCCGGGCAGGACGAGGCCAGAGGAAACTCTGGTGGAGGTCCGCAGCGGTTCTGACGTGCAAATCGATCG--TCAGAT-ACGGG-TATAGG-GGCG-AAAGACTAATCGAACCATCGTGGGCCCT?GAAGTCCTGT-GGCGGGAGGA-TTCAGTTTT-TCGG-TGTGGACACGA--T--GC---CGGAA-CT--TG-AC-AT-GATG-----GCTCCGCT-CA----GCGGCC-TTTCCGG--TGT-CGTGCTT--TCGCA-T-CGTAGAACGCATTTG-ATTCCCGTCCGA-AGGACCCCGCAACCGGTTCC-GG-----AACGGCCTTAAGGG-ATCCGATGGCAGTTGGCCGGTGG-C-TC-GCT-TC----G--GCT-T-GTC-GTCGGC-TGTTAGCCGG--TGGT--TCACATGGCACGTGACGGGACCGAGGT--TATAG--AGGCCT-TT-ATAGGCTGCG--TCGCCTCCTCCT--------A---AGGA-T-GC---TGGA-----TAC-GTGGCAGGGG---ATGGCAC------TC-TT----GCGGGCGCACGGACTGACTCCGTGGCCCAGCGGG--AG--A-G-AGCCGCCTC--GGTGGTC--GC-GA---------ATG----CCAG--TC-GGGG----G-TTGGCGGTTCGCGGGTACGTTATATTTAATTTTTGGGGCCTGAGCTGCTATAGTGGGTACAGCAATAAGAGTACTAATTCGAATTGAATTAGGTCAACCTGGAAGATTTTTAGGTAGTGATCAATTATATAATGTGATTGTGACTGCTCATGCATTTGTTATAATTTTTTTTATGGTAATACCAATTTTAATTGGTGGATTCGGTAATTGATTGGTTCCTCTAATATTAGGAGCTCCTGATATGGCATTTCCGCGAATGAATAATTTAAGGTTTTGATTATTGCCCCCTTCTTTATTTCTTCTAATTATTTCTTCAATAGTAGAAATAGGTGTTGGTTCTGGGTGAACCGTTTATCCCCCATTAGCTGGCCTTGAGGGTCATTCTGGAAGCTCAGTAGATTTTGCAATTTTTTCTTTACATTTGGCTGGGGCATCATCAATCATAGGGGCTATTAATTTTATTTCTACTATTATTAACATACGTTTTTATGGAATAACGATAGAAAAAGTACCTCTATTTGTTTGATCTGTTTTGATTACAGCTGTATTATTATTATTATCATTACCAGTACTAGCAGGTGCAATTACTATATTACTAACTGACCGTAATTTTAATACTTCGTTTTTTGATCCTTCAGGAGGGGGGGATCCTATTTTATTCCAACATTTATTT---------------------------------------------------------------------------------------------------------------------------------------------------------------------------------------------------------------------------------------------------------------------------------------------------------------------------------------------------------------------------------------------------------------------------------------------------------------------------------------------------------------------------------------------------------------------------------------------------------------------------TCGTAAGAGTACTGGAGGTAAAGCCCCCAGGAAACAACTGGCTACAAAGGCCGCTCGCAAGAGCGCCCCAGCCACTGGAGGTGTGAAAAAGCCCCATCGTTACAGGCCCGGAACTGTCGCTTTGAGAGAAATCCGTCGTTATCAAAAATCCACTGAGCTCTTGATCCGCAAATTGCCCTTCCAACGTTTGGTGAGAGAAATCGCTCAGGATTTCAAAACCGATCTCCGATTCCAAAGCTCTGCTGTTATGGCTCTGCAGGAAGCTAGCGAAGCTTATTTAGTGGGCTTGTTCGAAGACACTAACTTGTGCGCTATCCACGCCAAGAGA
>Araniella_cucurbitina
TTCTTACAG-A-----GTT-----ACTTG-TAAGTAACACCTGCTCCATG----A-TA-------T-T----A---------------TTAAATAGCCGCGGAA-ATTTAACCGTGCTAAGGTAGCATAATCATTAGCCCCTTAATTAGGGGCTCGTATGAAAGGTGAAACATCTCATCTACT-TTAT-TA---AATAA--TAAGTCTTT-TCAAATTTAAATT-----AAAA-ATAAAAATGTTTTTATCCTACAAATAGACGATAAGACCCTATTGAACTTTAC--T-GAAGTTA-AGCTGGGGCAGCTTAAAAAAA-ATTATC-T-TT---T-----T----A-CA-T-C----TATTT--ATATA-----------AAT--TACCCA-ATA----AAA---TTGA---GTCA-AA-CAA-GTTACCATAGGGATAACAGCGTAATATCTTTT-TAAAGCTCTTATT-AAA-AAAGA--AGATTGCGACCTCGATGTTGAATTAATG---TCAC--T-T-TA--C-AAATGCAATAA-TTTT-A--------GA--A-GTAGGTCTGTTCGACCTTTAAAACATTACATAAAAGCTCG-TAGTTGGATCTCAGC-ACCGGCCG-G-AAG-GTCCGCCT---ACCGGTGG-----TTACTGTTCG--CTGCCGT-G??-TT-GAG-----GTGGT--TATACT-TG-A--TGATCTTCACCGGTT-GTCTCGTG-TGA---CCGCCAAGTTTACTTTGAAAAAATTAGAGTGCTCAAAGCAGGC---GCG-ACG--CCTGAATAATTGTGCATGGAATAATGGAATAGGACCTCGGTTCTA---TTTT-GTTGGTT-TTCGGAACACGAGGTAATGATTAAGAGGGACAGACGGGGGCATTCGTATTGCGACGCTAGAGGTGAAATTCTTGGACCGTCGCAAGACGAACTACTGCGAAAGCATTTGCCAAGAATGTTTCCATTAATCAAGAACGAAAGTTAGAGGTTCGAAGGCGATCAGATACCGCCCTAGTTCTA-ACCATAAACGATGCCAGCCAGCGATCCGGCTGTGT--TCCTC-AAATGACACGCCGGGCAGCTT--CC-GGGAAACCAAARGCTTTTGGGTTCCGGGGGRAGTATGGTTGCAAAGCTGAAACTTAAAGGAATTGACGGAARGGCACYACCA-GRAWTGGRGCCTGCGGCTTAATTTGACTCAACRCGSGRRWACTYTACCMGGYCCGGAC-ACA-GGAA-G-GATTGACAGATTRAGAGCTCTTTCTTGATTCTGTGGGTGGTGGTGCATGGCCGTTCKTAGTTGGTGGRGCGAYTTGTCTGGTTWATTCCGWT-AACGARCRAGACTCTAGCCTACTAAATAGACG--CTCCGATCATTAC-A----T-GTCG--GACG------TTCTTCTTAGGGGGACAAGCGGCGTT-------TAGCCGCACGAGACAGAGC-AATAACAGGTCTGTTATGCCCTTGGATGTTCTGGGCCGCACGCGCGCCACAATGAAGGAATCAGCG--------TGTGCT-------TTCCCGGTC--CGACAGGATTGGGTAACCCGTTGAA--CCTCCTTC-GTGCTAGGGATAGGGGCT-TGC--AATTATTCCCCTTGAACGAGGAATTCCCAGTAAGCA-CGAGTCATCATCTCGTGTTGATTACGTCCCTGCCTTTTGTACACACCGCCCGTCGCTACTCCTAA-TGGATGTTTTAGTGAGGTCTTCGGACTGGCGCTCGGA-GCGGCC-TC----CG----GGT---CGCGCCGG-----CG-TG-CCGGAAAGATGACC-AAACTTGA-CCCTCTAGA-AG--AG-TA-AAAGTCGTA--C-AGGT-TTCGGAGTAGATCGGTCACCCACCCGACCCGTCTTGAAACACGGACCAAGGAGTCTAACATGTGTGCGAGTCAATGGGTCT-CGATTAAGCCCAGAGGCGCAATGAAAGCAAAG-GTCGGA--CT--------CGACGC-CGACTG-TGTTGGGATCCCTCGGTC---TTCG-CA-CCGG-GGGCGCACCAACGAC-------------CCGTCCTTT-CCGAT----------TTA--------TCGGTTGGGCGGAGTTTGAGCATACACGTTGGGACCCG-AAAGATGGTGAACTATGCCCGGGCAGGACGAGGCCAGAGGAAACTCTGGTGGAGGTCCGCAGCGGTTCTGACGTGCAAATCGATCG????????-?????-??????-????-???????????????????GTGGGCCCTCGAAATCCTGT-GTCGGGAAGA-TTCAGTTTT-GTGG-CGTGGACACGA--T--GT---CGGAG-AC--TC-AC----TATG-----GATCCGCG-GA-G--GCGGCC-TCTCTGA--TGT-CGTGCTT--TCGCG-C-CGTAGAACGCATTTG-TTTCCCGACCGA-AGGACCCCGCAACCGGTTAC-GA-----GACGGCCTTAAGGGCACGCAACGGCAGTTGGCCGGTGG-T-TC-GT--TC----A-TTCG-G-ATC-GTCGGT-TGTTAGCCAG--TGTG--TCGCACGGCTCGTAGCGTGACCGTGGT--GTCGCG-AGGCCT-AT-TTAGGCTTCT--TCGCCTCCTCCG-TT---T-G---CGGA-C-GC---CTGG-CC---TG-GTGGCAGGGG---TGAGCAC------TT-CT----GCGGGCGCACGGACTGACTCCGTGGCCCAGCGGA--TG--A-C-AGCTTCCTC--GTTGGCT--GCTTG-T-------GAT----CCAG--TC-GGAG----G-TTGGCGGTTAGCGGGTACTTTATATTTGATTTTTGGGGCTTGGGCAGCCATAGTTGGAACTGCAATAAGAGTATTAATTCGAGTTGAATTAGGGCAATCTGGGAGATTTCTCGGGGATGACCAATTGTATAATGTAATTGTTACAGCACACGCATTTGTTATAATTTTTTTTATAGTAATACCTATTTTAATTGGAGGGTTTGGTAATTGACTAGTCCCGTTAATGTTAGGAGCTCCGGATATAGCATTTCCTCGTATAAATAATTTAAGATTTTGATTATTACCCCCTTCTTTATTTTTATTAATTATTTCTTCAATAGTAGAAATAGGGGTTGGGGCTGGTTGAACAGTTTACCCCCCTCTAGCCGGGCTAGAGGGACATGCTGGGAGTTCTGTAGATTTTGCTATTTTCTCTCTTCATTTAGCTGGGGCATCTTCTATTATAGGGGCTATTAATTTTATTTCTACTATTATTAATATGCGGTTTTATGGGATAAGAATAGAAAAGGTCCCTTTATTTGTTTGATCTGTTCTTATTACAGCTGTTTTATTACTTTTATCACTTCCGGTATTAGCCGGGGCTATTACTATATTATTGACTGATCGAAATTTTAATACCTCTTTTTTTGACCCGTCTGGGGGTGGGGATCCTATTTTATTTCAACATTTATTTTGATTTTTTGGGCATCCAGAAGTGTATATTTTAATTTTACCAGGGTTTGGTATCGTGTCTCATATTATTAGATCTGCTGTAGGGAAGCGAGAACCTTTTGGGAATCTAGGGATAATTTATGCTATAGTAGGAATTGGAGGGATAGGATTTGTTGTTTGAGCTCACCATATATTTTCCGTGGGGATAGATGTTGATACTCGAGCATATTTTACTGCGGCCACGATAATTATTGCGGTTCCTACTGGAATTAAAGTGTTTAGTTGAATAGCAACTCTTCATGGTTCTTATTTTAAGTTTGATACTCCTTTAATATGATGTGTAGGGTTTATTTTTTTATTTACTATAGGGGGGATTACTGGAGTCGTTTTATCAAATTCTTCCTTGGATATCGTTCTTCATGATACTTACTACGTAGTAGCTCATTTTCATTATGTTCTTAGAATAGGGGCGGTGTTTGCAATTTTAGCTGGGGTTACTTATTGATTTCCATTATTTTTTGGGATGGTAATTAATAGTAAAAAAACTAAATTGCAGTTTTATGTAATGTTTGTAGGAGTAAATATAACATTTTTTCCTCAACATTTTTTAGGATTAAATGGGATATCGTAAGAGTACCGGAGGCAAAGCCCCCAGGAAACAACTGGCTACTAAGGCCGCTCGTAAGAGCGCCCCAGCCACTGGAGGTGTTAAAAAGCCCCATCGTTACAGGCCCGGAACTGTCGCTTTGAGAGAAATCCGTCGTTATCAAAAATCCACCGAGCTCTTGATCCGCAAATTGCCATTCCAGCGTTTGGTGAGAGAAATCGCCCAAGATTTCAAAACCGATCTCCGTTTCCAGAGCTCTGCCGTTATGGCTCTGCAGGAAGCTAGTGAAGCTTATTTAGTCGGCTTGTTCGAAGACACTAACTTGTGCGCTATCCACGCCAAGAGA
>Aranoethra_cambridgi_180
TTCTTAAAG-A-----TTT-----TATTT-TAAGTAACACCTGCTCAATG----A-GC--------------T---------------TTAAATAGCCGCAGAA-ATTTAACTGTGCTAAGGTAGCATAATCATTAGTCCCCTAATTAGGGACTTGTATGAAAGGTGAAACATTTTAATTTCT-TTAT-TA---ATATA--TTTA-TATT-TTTAATTTAAATT-----AAAA-ATAAAAATGTTTTTATAAATAAATTAGACGACAAGACCCTATTGAACTTTAC--T-TTTGTTT-AGCTGGGGCAGCTAAAAAATG-ATTATT-T-TT---T-----T----A-AA-A-A----AAATA--AAATA-----------AAT--GATCCA-ATA----AAA---TTGATTAATTG-AT-CAA-GTTACCATAGGGATAACAGCGTAATATTTTAT-TAAAGATCTTATT-TTC-TAAAA--TGATTGCGACCTCGATGTTGAATTATTG---TAAC--T-T-TA--T-AAATGCAGCAG-TTTT-A--------AA--A-GTGGGTCTGTTCGACCCTTAATACATTACATAAAAGCTCG-TAGTTGGATCTCAGA-TCCGGCCG-G-ACG-GTCCGCCT---ACCGGTGG-----TTACTGTCCG--CTGCCGA-TCG-TT-CAG-----GCGGT--TATTCT-TG-A--TGATCTTCACCGGTT-GTCTCGGG-TGA---CCGCCAAGTTTACTTTGAAAAAATTAGAGTGCTCAAAGCAGGC---GCG-ACG--CCTGAATAATTGTGCATGGAATAATGGAATAGGACCTCGGTTCTA---TTTT-GTTGGTT-TTCGGAACACGAGGTAATGATTAAGAGGGACAGACGGGGGCATTCGTATTGCGACGCTAGAGGTGAAATTCTTGGACCGTCGCAAGACGAACTACTGCGAAAGCATTTGCCAAGAATGTTTCCATTAATCAAGAACGAAAGTTAGAGGTTCGAAGGCGATCAGATACCGCCCTAGTTCTA-ACCATAAACGATGCCAGCCAGCGATCCGGCTGTGT--TCCTC-AAATGACACGCCGGGCAGCTT--CC-GGGAAACCAAA-GCTTCTGGGTTCCGGGGGAAGTATGGTTGCAAAGCTGAAACTTAAAGGAATAGACGGAAGGGCACCACCA-GAAATGGAGCTTGCGGCTTAATTTGACTCAACACGGGAAAATT-TACCCGGCCCGGAC-ACA-GGAA-G-GATTGACAGATTAAGAGCTCTTTCTTGATTCTGTGGGTGGTGGTGCATGGCCGTTCTTAGTTGGTGGGGCGACTTGTCTGGTTAATTCCGAT-AACGAACGAGACTCTAGCCTACTAAATAGACG--TTCCCATCATCTT-G----C-GTGG--GACG------TTCTTCTTAGAGGGACAAGCGGCGTC-------TAGCCGCACGAGACAGAGC-AATAACAGGTCTGAGATGCCCTTAGATGTCCGGGGCCGCACGCGTGCTACATTGAAGGAATCAGCG--------TGTGCT-------TTCCCTGTC--CGAAAGGACTGGGTAACCCGTTGAA--CCTCCTTC-GTGCTAGGGATTGGCCAA-TGT--AATTG-AGGCCATGAACGAGGAATTCCCAGTAAGCA-TGAGTCATCAGCTCGTGCTGATTACGTCCCTGCCCTTTGTACTCACCGCCCGTCGCTACTACCGATTGAGTTATTTAGTGAGGTCTTCGGACTGGCGCTCGGA-TTGGCC-TT----CGT---GGT---CGAGCCGG-----TG-TG-CCGGAAAGATGACC-AAACTTGA-TTACTTAGA-GG-AAG-TA-AAAGTCGTAA-C-AAGG-TTTTGAGTAGATCGGTCACCCACCCGACCCGTCTTGAAACACGGACCAAGGAGTCTAACATGTGTGCGAGTCAATGGGTCT-CGAATAAGCCCAGAGGCGCAATGAAAGCAAAG-GTCGGA--CT--------CGACGC-CGACCG-AGTTGGGATCCCCGCGCC---TCGT-CG-CGTG-GGGCGCACCAACGAC-------------CCGTCCTTT-CCAAT----------TTA--------TTGGTTGGGCGGCGTTTGAGCATACACGTTGGGACCCG-AAAGATGGTGAACTATGCCCGGGCAGGGCGAAGCCAGAGGAAACTCTGGTGGAGGTCCGCAGCGGTTCTGACGTGCAAATCGATCG--TCAGAT-CCGGG-TATAGG-GGCG-AAAGGCTAATCGAACCATCGTGGGCCCTCGAAATCCTGT-GGCGGGAGGA-TTCAGTTTT-GCGG-CGTGGACTCTG--T--GT---TGGAT-CG-----AT----TCTG-----GTTCCGCG-GA-G--GCGGCC-TGTCCCA--CAT-GGAGATT--TCGCG-T-CGCGGAACGCATTTG-TTTCCCGTCCGA-AGGACCCCGCAACCGGTTAC-GG-----AACGGCCTTAAGGGCACCCGACGGCAGTTGGCCGGTGG-T-TC-GTC-TC----G-TGCG-G-ATC-GTCGGC-TGTTAGCCAG--GGTG--TCGCACGGC-TGTGACGTGACCGTGGT--GTCGCG-AGGCCC-TC-TTGGGCTTCT--TCGTCTCCTCCG-TT---T-G---CGGA-C-GC---CTGG-AT---AG-GTGGCAGGGG---TGAGCGC------TT-CT----GCGGGCGCACGGACTGACTCCGTGGCCCAGCGGA--TG--A-C-AGCTTCCTC--GTTCGCT--GC-CC-TT-G----TTA----CCAG--TC-GGAG----G-TTGGCGGTTGGCGGGAACATTATATTTAATTTTTGGAGCTTGGGCAGCTATAATAGGAACTGCAATAAGAGTATTAATTCGAATTGAATTAGGACAAGGAGGAAGATTTTTAGGAGATGATCAATTATATAATGTAATTGTTACTGCTCATGCATTTGTAATAATTTTTTTTATAGTAATACCAATTTTAATTGGGGGGTTTGGTAATTGATTAGTTCCGTTAATATTAGGTGCTCCTGATATAGCTTTTCCTCGAATAAATAATTTAAGATTTTGATTATTACCTCCATCTTTATTTCTTTTAATTAATTCTTCAATAGTAGAAATAGGAGTAGGGGCTGGTTGAACAATCTATCCTCCTTTAGCAAGATTAGAAGGACATGCTGGTAGATCAGTAGATTTTGCAATTTTTTCTTTACATTTAGCAGGAGCTTCATCAATTATAGGTGCAATTAATTTCATTTCTACTATTTTAAATATACGTTTTTATGGAATAACAATAGAAAAAATTCCTTTATTTGTTTGATCTGTTTTGATTACTGCGGTATTATTATTATTATCTTTACCTGTATTAGCTGGAGCAATTACAATATTATTAACTGATCGAAATTTTAATACTTCTTTTTTTGATCCTTCAGGAGGAGGGGATCCTATTTTATTTCAACATTTATTT???????????TCATCCTGAGGTATATATTTTAATTTTACCTGGATTTGGAATTGTTTCTCATATTATTAGGTCTTCTGTAGGAAAGCGAGAGCCTTTTGGAAATTTAGGAATAATTTATGCAATAGTAGGAATTGGGGGAATAGGATTTGTTGTTTGAGCACATCATATGTTTTCAGTGGGAATAGATGTAGATACACGAGCTTATTTTACTGCTGCAACTATAATTATTGCTGTTCCTACTGGAATTAAGGTTTTTAGTTGAATAGCAACTTTACATGGTTCGTATTTTAAATTTGAAACTCCATTAATATGATGTATTGGTTTTATTTTTCTTTTTACTATAGGTGGAATTACTGGTGTTGTTCTTTCTAATTCATCATTAGATATTGTTTTACATGATACTTATTATGTAGTTGCTCATTTTCATTATGTATTAAGAATAGGTGCTGTATTTGCTATTTTAGCTGGAATTACTTATTGATTTCCTTTATTTTTTGGTTTATTAATAAACGAAAAGAAAACTAAATTACAATTTTATATTATATTTGTAGGTGTAAATATAACTTTTTTTCCACAACATTTTTTAGGATTAAATGGAATATCGTAAGAGTACTGGGGGTAAAGCCCCCAGAAAACAACTGGCTACCAAGGCCGCTCGTAAGAGCGCCCCAGCCACTGGAGGTGTGAAAAAGCCCCATCGTTACAGGCCCGGAACTGTCGCTTTGAGAGAAATCCGTCGTTATCAAAAATCCACTGAGCTCTTGATCCGCAAACTGCCATTCCAGCGTTTGGTGAGAGAAATCGCCCAAGATTTCAAAACCGATCTCCGTTTCCAGAGCTCTGCTGTTATGGCTCTGCAAGAAGCTAGCGAAGCTTATTTAGTGGGCTTGTTCGAAGACACTAACTTGTGCGCTATTCACGCCAAGAGA
>Argiope_argentata
TTCTTACTG-A-----AAT-----TATTG-TAAGTAACACCTGCTCAATG----A-AT--------------C---------------TTATATAGCCGCGGAA-ATTTAACCGTGCTAAGGTAGCATAATCATTAGCCTCCTAATTAGAGGCTCGTATGAACGGTGAAACATTTCAATTACT-TTTT-TG---ATTAA--T----GTAT-TTTAATTTAAATT-----AAGA-ATAAAAATGTTCTTATTTAAAAAATAGACGATAAGACCCTTTTGAACTTTAC--T-TTAGTTT-AGCTGGGGCAGCTAAATAAAA-ATTATT-T-TA---T-----T----T-TA-A-A----TATTA--TAATA-----------AAT--GACCCA-ATA----TAA---TTGAGTATATG-AA-CAA-GTTACCATAGGGATAACAGCGTAATATCTTTT-TAAAGTTCTTATT-AAA-AAAGA--AGATTGCGACCTCGATGTTGAATTAATG---TAAC--T-T-TA--C-TGATGCAGTAA-TTTT-A--------AA--A-GTAGGTCTGTTCGACCTTTAAAACATTACATAAAAGCTCG-TAGTTGGATCTCAGC-TCCGGCCG-G-ACG-GTCCGCCT---ACCGGTGG-----TTACTGTTCG--CTGCCGA-GCG-TT-CAG-----GGGAT--CTGGCT-CG-A--TGATCTTTGCCGGTT-GTCGGGTC-GGC---TTCTCACGTTTACTTTGAAAAAATTAGAGTGCTCAAAGCAGGC---GCG-ACG--CCTGAATAATTGTGCATGGAATAATGGAATAGGACCTCGGTTCTA---TTTT-GTTGGTT-TTCGGAACACGAGGTAATGATTAAGAGGGACAGACGGGGGCATTCGTATTGCGACGCTAGAGGTGAAATTCTTGGACCGTCGCAAGACGAACTACTGCGAAAGCATTTGCCAAGAATGTTTCCATTAATCAAGAACGAAAGTTAGAGGTTCGAAGGCGATCAGATACCGCCCTAGTTCTA-ACCATAAACGATGCCAGCCAGCGATCCGGCTGTGT--TCCTC-AAATGACACGCCGGGCAGCTT--CC-GGGAAACCAAA-GCTTTTGGGTTCCGGGGGAAGTATGGTTGCAAAGCTGAAACTTAAAGGAATTGACGGAAGGGCACCACCA-GAAATGGAGCCTGCGGCTTAATTTGACTCAACACGGGAAAACT-TACCCGGCCCGGAC-ACA-GGAA-G-GATTGACAGATTAAGAGCTCTTTCTTGATTCTGTGGGTGGTGGTGCATGGCCGTTCTTAGTTGGTGGGGCGACTTGTCTGGTTAATTCCGAT-AACGAACGAGACTCTAGCCTACTAAATAGACG--ATCCCATCCTCTTGT----A-GTGG--GACG------TTCTTCTTAGAGGGACAAGCGGCGTT-------TAGCCGCACGAGACAGAGC-AATAACAGGTCTGGGATGCCCTTAGATGTCCGGGGCCGCACGCGCGCTACATTGAAGGAATCAGCG--------TGTGCT-------TTCCCTGCC--CGAGAGGGCTGGGTAACCCGTTGAA--CCTCCTTC-GTGCTGGGGATTGGAAAA-TGT--AATTG-ATTCCATGAACGAGGAATTCCCAGTAAGCA-CGAGTCATCAGCTCGTGTTGATTACGTCCCTGCCCTTTGTCCACACCGCCCGTCGCTACTACCGATTGAATGATTTAGTGAGGTCTTCGGACTGGCGCTCGGA-TTGGCC-TT----CGC---GGT---CGAGCCGG-----TG-TG-CCGGAAAGATGACC-AAACTTGA-TCATTTAGA-GG-AAG-TA-AAAGTCGTAA-C-AAGG-TTTTGAGTAGATCGGTCACCCACCCGACCCGTCTTGAAACACGGACCAAGGAGTCTAACATGTGTGCGAGTCAATGGGTCT-CGATTAAGCCCAGAGGCGCAATGAAAGCAAAG-ATCGGA--CA--------CGACGC-CGATCG-AGTTGGGATCCCTCAGTTA--ATGA-TA-CTGG-GGGCGCACCAACGAC-------------CCGTCCTGT-TCCGT----------TTA--------CGGATTGGGCGGCGTTTGAGCATACACGTTGGGACCCG-AAAGATGGTGAACTATGCCCGGGCAGGACGAGGCCAGAGGAAACTCTGGTGGAGGTCCGCAGCGGTTCTGACGTGCAAATCGATCG--TCAGAT-CCGGG-TATAGG-GGCG-AAAGACTAATCGAACCATCGTGGGCCCTCGAAATCCTGT-GGCGGGAGGA-TTCAGTCTC-GCGG-GGCGGACGTGC--G--AT---CGGAG-AT--TC-CC-AG-AACG-----GTTCCGCG-GA-G--GCGGCC-GCTCCGA--ATG-CACGCTT--TCGCT-T-CGCAGGACGCATTTG-TTTCCCGTCCGA-AGGACCCCGCAACCGGTTCG-GA-----AACGGCCTTAAGGGCGAGCGATGGCAGTTGGCCGGTGG-C-TT-AC--TT----A-CGTG-G-GTC-GCCGGT-TGTTAGCCGGTTCTCG--TCGCACGGCTCGTGGCCGGACCGAGGT--GTCGCG-AGGCCT-CT-TTAGGCTTCT--TCGCCTCCTCCG-TT---A-G---CGGA-C-GC---CGGG-AT--CCA-GCGGCAGGGG---TTCGCAC------TT-CT----GCGGGCGCACGGACAGTCTCCGTGGCCCAGCGGT--CG--C-GCTGCGTCCTC--GTTGGCT--GC-GGTT-------GAA----CCCG--TC-GGAG----G-TTGGCGGTTCGCGGGTACTTTATATTTAATTTTTGGAGCTTGGGCTGCCATAGTAGGTACAGCGATAAGAGTATTAATTCGAATTGAATTGGGACAACCAGGAAGATTTATAGGTGATGATCAGTTATATAATGTAATTGTTACAGCTCATGCATTTGTAATAATTTTTTTTATAGTAATACCAATTTTAATTGGAGGATTTGGAAATTGATTGGTTCCTTTAATGCTAGGAGCTCCTGATATAGCATTTCCTCGAATAAATAATTTAAGATTTTGGTTATTACCTCCTTCATTATTTCTTTTAATTGTTTCTTCTATAGTAGAAATAGGAGTGGGAGCAGGATGAACCGTTTATCCTCCTTTAGCTGGATTAGAAGGACATGCTGGGAGATCAGTAGATTTTGCTATTTTTTCTCTTCATTTAGCTGGGGCATCTTCAATTATAGGAGCAATTAATTTTATTTCTACAATTATTAATATACGATTTTATGGGATAACTATAGAAAAGGTTCCATTATTTGTATGATCAGTTTTAATTACTGCGGTTTTATTATTACTTTCTTTACCTGTATTAGCAGGTGCTATTACTATATTATTGACTGATCGAAATTTTAATACTTCTTTTTTCGATCCTTCGGGTGGGGGGGATCCTATTTTGTTTCAACATTTATTT???????????GCATCCTGAAGTTTATATTTTGATTTTACCAGGATTTGGAATTGTATCACATATTATTAGATCTTCTGTAGGAAAGCGAGAGCCTTTTGGAAATTTAGGAATGATCTATGCTATAGTAGGAATTGGAGGAATAGGATTTGTAGTATGGGCTCATCATATATTTTCTGTAGGTATAGATGTAGATACTCGGGCTTATTTTACTGCTGCAACAATAATTATTGCTGTACCTACTGGAATTAAGGTATTTAGATGAATAGCAACTCTTCACGGATCTTATTTTAAGTTTGATACTCCTTTAATATGATGTATTGGATTTATTTTTTTATTTACAATAGGGGGAATTACTGGAGTAGTATTATCTAATTCCTCTTTAGATATTGTTCTTCATGATACTTATTATGTGGTAGCTCATTTTCATTATGTTTTAAGAATAGGAGCAGTATTTGCAATTTTAGCTGGAATTACATATTGATTTCCTTTATTTTTTGGAATAGTGATAAATGGTAAAAAGACTAAGTTGCAATTTTATGTTATGTTTGTAGGTGTTAATATAACTTTCTTTCCTCAGCATTTTTTAGGTTTAAATGGTATATCGTAAGAGTACTGGAGGTAAAGCCCCCAGGAAACAACTGGCTACTAAGGCCGCTCGTAAGAGCGCCCCAGCCACAGGAGGTGTTAAGAAGCCCCATCGTTACAGGCCCGGTACTGTCGCTTTGAGAGAAATCCGTCGTTATCAAAAATCCACCGAGCTCTTGATCCGAAAACTGCCCTTCCAGCGTTTGGTTAGAGAAATCGCTCAGGACTTCAAAACCGATCTCAGATTCCAGAGCTCAGCTGTTATGGCTCTCCAGGAAGCTAGCGAAGCTTACTTAGTGGGCTTGTTCGAAGAYACWAACTTGTGCGCTATCCACGCCAAGAGA
>Argiope_trifasciata
TTCTTACTG-A-----ATT-----TATAG-TAAGTAACACCTGCTCAATGATTTA-TT--------------T---------------TTAAATAGCCGCGGAA-ATTTAACCGTGCTAAGGTAGCATAATCATTAGCCTCTTAATTAGAGGCTCGTATGAACGGTGAAACATTTCAATTACT-TTTT-TA---ATCAA--T----TTAT-TTAAATTTAAACT-----AAGA-ATAAAAATGTTCTTATTAATAAAATAGACGATAAGACCCTTTTGAACTTTAC--T-TTAGTTT-AGCTGGGGCAGCTTGATAATA-ATCATC-T-TA---T-----T----A-AA-A-T----TATTT--AAATA-----------AAT--GACCCA-ATA----TAA---TTGATTTAATG-AA-CAA-GTTACCATAGGGATAACAGCGTAATATCTTTT-TAAAGCTCTTATT-AAA-AAAGA--AGATTGCGACCTCGATGTTGAATTAGTG---TAAC--T-T-TA--C-TGATGCAGTAA-TTTT-A--------AA--A-GTAGGTCTGTTCGACCTTTAAAACATTACATAAAAGCTCG-TAGTTGGATCTCAGC-TCCGGCCG-G-ACG-GTCCGCCT---ACCGGTGG-----TCACTGTTCG--CTGCCGA-GCG-TT-CAG-----GGGAC--TCGTCT-CG-C--TTATCTTTACCGGTT-GCCGAGTC-GAT---TCCTCRCGTTTACTTTGAAAAAATTAGAGTGCTCAAAGCAGGC---GCG-ACG--CCTGAATAATTGTGCATGGAATAATGGAATAGGACCTCGGTTCTA---TTTT-GTTGGTT-TTCGGAACACGAGGTAATGATTRAGAGGGACAGACGGGGGCATTCGTATTGCGACGCTAGAGGTGAAATTCTTGGACCGTCGCAAGACGAACTACTGCGAAAGCATTTGCCAAGAATGTTTCCATTAATCAAGAACGAAAGTTAGAGGTTCGAAGGCGATCAGATACCGCCCTAGTTCTA-ACCATAAACGATGCCAGCCAGCGATCCGGCTGTGT--TCCTC-AAATGACACGCCGGGCAGCTT--CC-GGGAAACCAAA-GCTTTTGGGTTCCGGGGGAAGTATGGTTGCAAAGCTGAAACTTAAAGGAATTGACGGAAGGGCACCACCA-GAAATGGAGCCTGCGGCTTAATTTGACTCAACACGGGAAAACT-TACCCGGCCCGGAC-ACA-GGAA-G-GATTGACAGATTAAGAGCTCTTTCTTGATTCTGTGGGTGGTGGTGCATGGCCGTTCTTAGTTGGTGGGGCGACTTGTCTGGTTAATTCCGAT-AACGAACGAGACTCTAGCCTACTAAATAGGCG--TTCCCATCCTCTTGT----A-GTGG--GACG------TTCTTCTTAGAGGGACAAGCGGCGTT-------TAGCCGCACGAGACAGAGC-AATAACAGGTCTGGGATGCCCTTAGATGTCCGGGGCCGCACGCGCGCTACATTGAAGGAATCAGCG--------TGTGCT-------TTCCCTGTC--CGAGAGGACTGGGTAACCCGTTGAA--CCTCCTTC-GTGCTGGGGATTGGAAAAGTGK--AATTG-ATTCCATGAACGAGGAATTCCCAGTAAGCW-CGAGTCATCAYCTCGTGTTGATTACGTCCCTGCCCTTTGTCCACACCGCCCGTCGCTACTACCGATTGAATGATTTAGTGAGGTCTTCGGACTGGCGCTCGGA-TTGGCC-TT----CGC---GGT---CGAGCCGG-----TG-TG-CCGGAAAGATGACC-AAACTTGA-TCATTTAGA-GG-AAG-TA-AAAGTCGTAA-C-AAGG-TTTTGAGTAGATCGGTCACCCACCCGACCCGTCTTGAAACACGGACCAAGGAGTCTAACATGTGTGCGAGTCAATGGGTCT-CGATTAAGCCCAGAGGCGCAATGAAAGCAAAG-GTCGGA--CA--------CGACGC-CGGCCG-AGTTGGGATCCTCCTTCC---TCTG-CG-TGGG-AGGCGCACCAACGAC-------------CCGTCCTTT-ACCGC----------TTG--------CGGTTTGGGCGGAGTTTGAGCATACACGTTGGGACCCG-AAAGATGGTGAACTATGCCCGGGCAGGACGAGGCCAGAGGAAACTCTGGTGGAGGTCCGCAGCGGTTCTGACGTGCAAATCGATCG--TCAGAT-CCGGG-TATAGG-GGCG-AAAGACTAATCGAACCATCGTGGGCCCTCGAAATCCTGT-GGCGGGAGGA-TTCAGTCTC-GCGG-AGTGGACTCGG--C--GT---CGGAG-AT--TC-CC-AG-AACG-----GTTCCGCG-GA-G--GCGGCC-GCTCCGG--TGT-CGAGATT--TCGCT-T-CGCAGGACGCATTTG-TTTCCCGTCCGA-AGGACCCCGCAACCGGTTCG-GA-----AACGGCCTTAAGGACGAGCGATGGCAGTTGGCCGGTGG-C-CC-AC--GC----A-CGTG-G-GTC-GTCGGC-TGTTAGCCGGTTCTCG--TCGCACGGCTCGTGGCCGGACCGTGGT--GTCGCG-AGGCCC-TT-ATGGGCTTCT--TCGCCTCCTCCG-TT---C-G---CGGA-C-GC---CGGG-AT--CCT-GTGGCAGGGG---TTCGCAC------TT-CT----GCGGGCGCACGGACAGTCTCCGTGGCCCAGCGGT--CG--C-A-TGCGTCCTC--GTTGGCT--GC-GG-T-------GAA----CCCG--TC-GGAG----G-TTGGCGGTTAGCGGGAACTTTATATTTAATTTTTGGTGCTTGGGCTGCTATAGTAGGAACAGCTATAAGAGTATTGATTCGAATTGAATTAGGCCAACCTGGGAGATTTATTGGAGATGACCAATTATATAATGTAATTGTTACAGCTCATGCATTTGTAATAATTTTTTTTATAGTAATACCTATTTTAATTGGAGGATTTGGTAATTGATTAGTTCCTTTAATATTAGGAGCTCCTGATATAGCATTTCCTCGAATAAATAATTTAAGATTTTGATTATTACCTCCTTCTTTATTTCTTTTAATTATTTCTTCTATAGTAGAAATAGGAGTTGGAGCTGGATGAACAGTGTATCCTCCTTTAGCTGGTTTGGAGGGACATGCTGGTAGATCAGTTGATTTTGCTATTTTTTCTTTACATTTAGCAGGTGCTTCTTCTATTATAGGAGCAATTAATTTTATTTCTACAATTATTAATATACGGTTTTATGGAATAACTATAGAAAAGGTTCCTTTATTTGTTTGGTCTGTTTTAATTACGGCTGTTCTTTTATTATTATCTTTACCAGTATTAGCTGGTGCTATTACTATGCTTTTAACTGATCGAAACTTTAATACATCTTTTTTTGATCCTTCTGGAGGTGGGGATCCTATTTTATTTCAACATTTATTTTGATTTTTTGGGCATCCTGAAGTTTATATTTTAATTTTACCTGGATTTGGAATTGTTTCTCATATTATTAGATCTTCTGTTGGAAAGCGGGAGCCTTTTGGTAATTTAGGAATAATTTATGCTATAGTAGGAATTGGAGGGATAGGATTTGTTGTATGAGCACATCATATGTTTTCTGTTGGTATGGATGTAGATACTCGAGCTTATTTTACTGCAGCTACAATAATTATTGCTGTTCCTACAGGGATTAAGGTGTTTAGTTGAATAGCAACATTACATGGTTCTTATTTTAAGTTTGATACTCCTTTAATATGATGTATTGGTTTTATTTTCTTATTTACTATAGGGGGAATTACTGGAGTAGTTTTATCTAATTCTTCTTTAGATATTGTTCTTCACGATACTTATTATGTAGTAGCTCATTTTCATTATGTATTAAGAATAGGGGCTGTATTTGCAATTTTAGCTGGAATTCCATATTGGTTTCCTTTGTTTTTTGGAATAGTAATAAATGGAAAGAAGACTAAGTTGCAATTTTATGTAATATTTGTTGGGGTAAATATAACTTTTTTCCCTCAGCATTTTTTAGGGTTAAATGGAATATCGTAAGAGTACTGGAGGTAAAGCCCCCAGGAAACAACTGGCTACTAAGGCCGCACGTAAGAGCGCCCCAGCCACTGGAGGAGTTAAGAAGCCCCATCGTTACAGGCCCGGTACTGTSGCTTTGAGAGAAATCCGTCGTTATCAAAAATCCACCGAGCTCTTGATCCGAAAGTTGCCATTCCAGCGTTTGGTTAGAGAAATCGCTCAGGACTTCAAAACCGATCTCAGATTCCAGAGTTCAGCTGTCATGGCTCTCCAGGAGGCTAGCGAAGCTTATTTAGTAGGCTTGTTCGAAGATACTAACTTGTGCGCTATCCACGCTAAGAGA
>Augusta_glyphica_219
TTCTTACTG-A-----ATT-----AAAAG-TAAGTAATATCTGCTCAATG----A-AA--------------T---------------TTAAATAGCCGCGGAA-ACTTAACTGTGCTAAGGTAGCATAATCATTAGCCTTTTAATTAAAGGCTCGCATGAAAGATAAAACATTTTATTTACT-ATAATTA---TTTAA--T----TATT-TTAAACTTTAATT-----AAGA-ATAAAAATATTCTTATATAAAAAAAAGACGACAAGACCCTATTGAACTTTAC--T-AAAGTTT-AGCTGGGGTAGCTATAAAAAT-ATTATT-T-TC---TA----T----A-AT-A-TG--CATATA--TTTTA-----------GAA--GAACCA-ATA----TAA---TTGACTTTTCG-AA-AAA-GTTACCATAGGGATAACAGCGTAATATTTTTT-TGAAGCTCTTATT-TTT-AAAAA--AGATTGCGACCTCGATGTTGAATTAGTG---TAAC--T---TA--T-TAATGCAATAA-TTAT-T--------AA--A-GTAGGTCTGTTCGACCTATAAAACACTACATAAAAGCTCG-TAGTTGGATCTCAGC-TCCGGCCG-G-ACG-GTCCACCT---ACCGGTGG-----TTACTGTTCG--CAGCCGA-GCG-TT-TCG-----GCGGT--TATTCT-TG-A--TGATCTTCACCGGTT-GTCTCGGG-TGA---CCGCCAAGTTTACTTTGAAAAAATTAGAGTGCTCAAAGCAGAC---GCG-ATG--TCTGAATAATTGTGCATGGAATAATGGAATAGGACCTCGGTTCTA---TTTT-GTTGGTT-TTCGGAACACGAGGTAATGATTAAGAGGGACAGACGGGGGCATTCGTATTGCGACGCTAGAGGTGAAATTCTTGGACCGTCGCAAGACGAACTACTGCGAAAGCATTTGCCAAGAATGTTTCCATTAATCAAGAACGAAAGTCAGAGGTTCGAAGGCGATCAGATACCGCCCTAGTTCTG-ACCATAAACGATGCCAGCCAGCAATCCGCCTGTGT--TCCTC-AAATGACACGGCGGGCGGCTT--CC-GGGAAACCAAA-GCTTTTGGGTTCCGGGGGAAGTATGGTTGCAAAGCTGAAACTTAAAGGAATTGACGGAAGGGCACCACCA-GAAATGGAGCATGCGGCTTAATTTGACTCAACACGGGGAAACT-TACCCGGCCCGGAC-ACA-GGAA-G-GATTGACAGATTAAGAGCTCTTTCTTGATTCTGTGGGTGGTGGTGCATGGCCGTTCTTAGTTGGTGGGGCGACTTGTCTGGTTAATTCCGAT-AACGAACGAGACTCTAGCCTACTAAATAGACG--TTCCTATCCTCTT-G----A-GTAG--GACG------CTCTTCTTAGAGGGACAAGCGGCGTT-------TAGCCGCACGAGACAGAGC-AATAACAGGTCTGGTATGCCCTTAGATGTCCGGGGCCGCACGCGCGCTACATTGAAGGAATCAGCG--------TGTGCT-------TTCCCTGTC--CGAAAGGACTGGGTAACCCGTTGAA--CCTCCTTC-GTGCTGGGGATTGGCGCT-TGT--AATTTCTCGCCATGAACGAGGAATTCCCAGTAAGCA-CGAGTCATCAGCTCGTGTTGATTACGTCCCTGCCCTTTGTACACACCGCCCGTCGCTACTACCGATTGAATGATTTAGTGAGGTCTTCGGACTGGCGCTCGGA-TTGGCC-TT----CGC---GGT---CGAGCCGG-----TG-TG-CCGGAAAGATGCCC-AAACTTGA-TCATTTAGA-GGAAAG-TA-AAAGTCGTAA-C-AAGGTTTTTGAGTAGATCGGTCACCCACCCGACCCGTCTTGAAACACGGACCAAGGAGTCTAACATGTGTGCGAGTCAATGGGTCT-CGAATAAGCCCAAAGGCGCAATGAAAGCAAAG-ATCGGA--CG--------AGACGC-CGATCG-AGTTGGGATCCTCCTTCC---TTTGTCG-CTGG-AGGCGCACCAACGAC-------------CCGTCCCGT-CCCAT----------TTA--------TGGGTGGGGCGGAGTTTGAGCATACACGTTGGGACCCG-AAAGATGGTGAACTATGCCCGGGCAGGACGAGGCCAGAGGAAACTCTGGTGGAGGTCCGCAGCGGTTCTGACGTGCAAATCGATCG--TCAGAT-CCGGG-TATAGG-GGCG-AAAGACTAATCGAACCATCGTGGGCCCTCGAAATCCTGT-GGCGGGAGGA-TTCAGTCGA-GCGG-CGCGGACACTC--G--GT---CGGAT-AC--GA-A-----CATG-----GCTCCGCACGATC--GCGGCC-TATCCGA--TCG-GGTGCTT--TCGCG-T-TGTGAGACGCATTTG-TTTCCCGTCCGA-AGGACCCCGCAACCGGTTCG-GA-----AACGGCCTTAAGGGTCGGTAATGGCAGTTGGCCGGTGG-C-GC-AC--TC----G-TTTG-C-GTC-GTCGGT-TGCTAGCCGT--CCGA--TC--TCGGCTCGTGGCCGGACCGTGGC--GTCGCG-AGGCCC-TC-TTGGGCTTCT--TCGCCTCCTCCG-TT---C-G---CGGAACTGC---CGGGAGT--CCC-ATGGCAGGGG---TTCGCAC------TT-CT----GCGGGCGCACGGACCGACTCCGTGGCCCAGCGGT--CGCTC-A-TGCGTCCTC--GTTGGCC--TA-GGTT-------GAA----CCCG--TC-GGAG----G-TTGGCGGTTAGCGGGTACTTTATATTTTATTTTAGGAGCATGATCTGCTATAATTGGTACAGCTATAAGAGTATTAATTCGAATTGAATTAGGACAATCTGGAAGATTTTTTGGTGATGATCAGCTTTATAATGTAATTGTTACAGCTCATGCTTTTGTAATGATTTTTTTTATAGTAATACCTATAATAATTGGTGGGTTTGGAAATTGGTTAGTTCCTTTGATGTTAGGTGCGCCTGATATAGCTTTTCCGCGAATAAATAATTTAAGATTCTGACTGTTGCCGCCTTCTTTATTTTTTTTAATTTCATCTTCTATAGTAGAAATAGGAGTGGGAACAGGGTGAACTATATATCCGCCTTTAGCAGGGATAGACGGACATTCTAGAATGTCCGTCGATCTTGCTATTTTTTCTCTTCATTTAGCTGGGGGATCTTCTATTATAGGGGCTATTAATTTTATTTCTACTATTATAAATATGCGTTATTTTGGGATGACAATAGATAAAGTTCCATTATTTGTGTGATCAGTATTGGTTACAGCGGTTCTTTTATTGTTGTCTCTTCCTGTTTTAGCTGGAGCTATTACTATATTATTAACTGATCGGAATTTTAATACTTCTTTTTTTGATCCTTCAGGAGGTGGGGATCCAATTTYATTTCAACATTTGTTTT--------------------------------------------------------------------------------------------------------------------------------------------------------------------------------------------------------------------------------------------------------------------------------------------------------------------------------------------------------------------------------------------------------------------------------------------------------------------------------------------------------------------------------------------------------------------------------------------------------------------------ACGTAAGAGTATTGGTGGCAAGGCCCCTAGAAAACAACTGGCAACTAAGGCCGCTCGTAAGAGCGCCCCAGCCACTGGAGGTGTAAAAAAGCCCCATCGTTACAGGCCCGGAACCGTCGCTTTGAGAGAAATCCGTCGTTATCAAAAATCCACTGAGCTTCTGATCCGTAAACTGCCTTTCCAACGTTTGGTGAGAGAAATCGCYCAAGATTTCAAAACCGATCTCCGTTTCCAAAGCTCTGCTGTTATGGCTCTCCAGGAAGCTAGCGAAGCTTATTTAGTGGGCTTGTTCRAAGACACTAAYTTGTGCGCTATCCACGCCAAGAGA
>Caerostris_63
TTCTTATTA-A-----TTT-----ATTTA-TAAGTATTACCTGCTCAATG----A-----------------T---------------TTAAATAGCCGCAGAA-CTTTTACTGTGCTAAGGTAGCGTAATCATTAGCCTCTTAATTAGAGGCCTGTATGAACGGTAAAACATTTTAATTTCT-ATCATAA---TATCA--T----ATA--TTAAATTTATATT-----AAAA-ATAAAAATATTTTTATTTTTTAAGAAGACGACAAGACCCTATTGAACTTTAC--T-TCAGTTT-AGCTGGGGCAGCTATTTAATA-ATAATT-T-TA---A-----T----T-TT-A-T----CCGTT--AAATA-----------AAT--GACCCT-ATT----TAA---TAGAGCCTATGTAA-AAA-GTTACCATAGGGATAACAGCGTAATTTTATTT-TAGAGATCTTATC-AAA-AATAA--AGATTGCGACCTCGATGTTGAATTACTG---TTAC--T---AA--A-AGGCGCAATAG-CTAA-T--------AA--A-GTAGGTCTGTTCGACCTTTAATTCATTACATAAAAGCTCG-TAGTTGGATCTCGGC-TCGAGCCG-G-GCG-GTCCGCCT---ACCGGTGG-----TCACTGTCTG--T-GCTCG-GCG-TTACCG-----CCGGT--TTCCCC-TG-A--TGATCTTCACCGGTT-GTCTCGGG-TGA---CCGGCAAGTTTACTTTGAAAAAATTAGAGTGCTCAAAGCAGGC---GYG-ACG--CCTGGATAATGGTGCATGGAATAATGGAATAGGACCTCGGTTCTA---TTTT-GTTGGTT-TTCGGAACGCGAGGTAATGATTAAGAGGGACAGACGGGGGCATTCGTATTGCGACGCTAGAGGTGAAATTCTTGGACCGTCGCAAGACGAACTACTGCGAAAGCATTTGCCAAGAATGTTTCCATTAATCAAGAACGAAAGTTAGAGGTTCGAAGGCGATCAGATACCGCCCTAGTTCTA-ACCATAAACGATGCCAGCCAGCGATCCGGCTGTGT--TCCTC-AAATGACACGCCGGGCAGCTT--CC-GGGAAACCAAA-GCTTGTGGGTTCCGGGGGAAGTATGGTTGCAAAGCTGAAACTTAAAGGAATTGACGGAAGGGCACCACCA-GAAATGGAGCCTGCGGCTTAATTTGACTCAACACGGGAAAACT-TACCCGGCCCGGAC-ACA-GGAA-G-GATTGACAGATTAAGAGCTCTTTCTTGATTCTGTGGGTGGTGGTGCATGGCCGTTCTTAGTTGGTGGGGCGACTTGTCTGGTTAATTCCGAT-AACGAACGAGACTCTAGCCTACTAAATAGACG--TCCCGATCCTCTT-G----C-GTCG--GACG------TTCTTCTTAGAGGGACAGGCGGCGTT-------TAGCCGCACGAGACAGAGC-AATAACAGGTCTGGGATGCCCTTAGATGTCCGGGGCCGCACGCGCGCTACATTGAAGGAATCAGCG--------TGTTTT-------CTCCCTGTC--CGACAGGACTGGGTAACCCGTTGAA--CCTCCTTC-GTGCTTGGGATAGGGGCT-TGT--AATTGTTCCCCTTGAACGAGGAATTCCCAGTAAGCG-CGAGTCATAAGCTCGTGTTGATTACGTCCCTGCCCTTTGTCCACACCGCCCGTCGCTACTACCGATTGAATGATTTAGTGAGGTCTTCGGACTGGCTCTCGGA-TTGGCC-TT----CGT---GGT---CGAGCCGA-----AG-TG-CCGGAAAGATGACC-AAACTTGA-TCATTTAGA-GG-AAG-TA-AAAGTCGTAA-C-AAGG-TTTTGAGTAGATCGGTCACCCACCCGACCCGTCTTGAAACACGGACCAAGGAGTCTAACATGTGTGCGAGTCAATGGGTCT-CGATTAAGCCCATAGGCGCAATGAAAGCAAAG-GTCGGC--CT--------CGACGT-CGACTG-CGTTGGGATCCCTCGTCC---TTCG-CG-GCGG-GGGCGCACCAACGAC-------------CCGTCCTGT-CCGAT----------TTA--------TCGGTTGGGCGGAGTCTGAGCATACACGTTGGGACCCG-AAAGATGGTGAACTATGCCCGGGCAGGACGAGGCCAGAGGAAACTCTGGTGGAGGTCCGCAGCGGTTCTGACGTGCAAATCGATCG--TCAGAY-CYGGG-TATAGG-GGCG-AAAGACTAATCGAACCATCGTGGGCCCTCGAAATCCTGT-GGCGGGAGGA-TTCAGTCGA-GTGG-CGGGGACGTGA--?--AC---CGGAGAGA--CC-AG----AATG-----GT-TCACT-GA-C--GTGACC-GCTCCGG--TTT-TACGCTT--TCTCG-T-CGCCAGACGCATTTG-TTTCCCGTCCGA-AGGACGCCGCAACCGGTTGG-AG-----AACGGCCTTAAGGTCGGGTATTGGCAGGTGGCCGGCGT-TTCA-GCC-TC----G-TGCT-GCTTT-GCCGGT-TGTTAGCCGT--CCCK--TCGTATGGCTCGTGATCCGACCGTGGT--GTCGCG-AGGCCCCCA-GTGGGCTTCT--TCGCCTCCTCCG-TT---C-G---CGGA-C-GC---CGGGTGA--CGA-GTGGCAGGAGAT-TCCTTCG------CA-CT----GCGTACGCACGGGCTCGCCTCGTGGTTC-GCGGT--CG------GAGGGCTTC--GTTGGTC--GC-AC-G-------TAG----CCCG--TC-GGAG---TG-CTGGCGGTTAGCGGCAACTTTATATTTAATTTTTGGGGCATGATCTGCTATGGTAGGGACGGCTATGAGGATAATTATTCGTGTAGAGTTAGGACAACCAGGAAGTTTATTAGGTGATGATCAGCTATATAATGTAATTGTAACTGCTCATGCTTTTGTAATAATTTTTTTTATAGTAATACCTATTTTGATTGGGGGGTTTGGTAATTGATTAGTTCCATTAATATTAGGGGCACCTGATATAGCTTTCCCTCGAATAAATAATTTGAGATTTTGATTATTACCGCCATCTTTAACTTTACTAGTAGTATCTTCTATAGTAGAAATGGGTGTAGGGGCTGGTTGAACAGTGTACCCACCATTAGCTTCATTAGAAGGACATGCTGGTAGATCAGTAGATTTTGCAATTTTTTCATTGCATTTAGCTGGTGCTTCATCAATTATGGGGGCAATTAATTTTATTTCTACAATTATAAATATACGATCTAATGGAATAACTATAGAAAAGGTGCCTTTGTTTGTGTGATCTGTACTAATTACAGCAGTATTATTATTATTATCGTTACCTGTATTAGCAGGTGCAATTACTATATTGTTAACAGATCGAAATTTTAACACATCATTTTTTGACCCTTCTGGTGGAGGAGATCCTATTTTGTTTCAGCATTTATTTTGATTTTTTGGACATCCTGAAGTTTATATTTTAATTTTTACCGGGA---------------------------------------------------------------------------------------------------------------------------------------------------------------------------------------------------------------------------------------------------------------------------------------------------------------------------------------------------------------------------------------------------------------------------------------------------------------------------------------------------------------------------------------------------------------------------------------------------------------------------------------------------------------------------------------------------------------------------------------------------------------------------------------------------------------------------------------------------------------------------------------------------------------------
>Carepalxis_sp_250
TTTTTACCT-T-----TTT-----AATYG-TAAATAATACCTGCTCAATGA--CA-TA--------------T---------------TTAAATAGCCGCGGAA-ATTTAACTGTGCTAAGGTAGCATAATCATTAGCCTCTTAATTAGAGGCTTGTATGAAAGGTAAAACATTTTAATTACT-TTCT-AA---TTTAA--T----TTAA-TTTAATTTAAATT-----AAGA-ATAAAAATGTTCTTATACAAAAAAAAGACGATAAGACCCTTTTGAACTTTAC--T-TTAGTTT-AGCTGGGGCAGCTAAAAAATA-ATAATC-T-TT---T-----T----T-TT-T-T----TATTA--ATATA-----------AAC--GACCCA-ATAATGATGA---TTGATTATTTG-AA-CAA-GTTACCATAGGGATAACAGCGTAATATTTTTT-TAAAGTTCTTATT-AAA-AAAAA--AGTTTACGACCTCGATGTTGAATTAATG---TTCC--T-T-TT--A-TAGTGCAATAA-TATT-A--------AA--A-GTAGGTCTGTTCGACCTTTAAAACGTTACATAAAAGCTCG-TAGTTGGATCTCAGC-TCCGGCCG-G-ACG-GTCCGCCT---ACCGGTGG-----TTACTGTTCG--TCGCCGA-GCG-TT-CAG-----GCGGT--TATTCT-TG-A--TGATCTTCACCGGTT-GTCTCGGG-TGA---CCGCCAAGTTTACTTTGAAAAAATTAGAGTGCTCAAAGCAGGC---GCG-ACG--CCTGAATAATTGTGCATGGAATAATGGAATAGGACCTCGGTTCTA---TTTT-GTTGGTT-TTCGGAACACGAGGTAATGATTAAGAGGGACAGACGGGGGCATTCGTATTGCGACGCTAGAGGTGAAATTCTTGGACCGTCGCAAGACGAACTACTGCGAAAGCATTTGCCAAGAATGTTTCCATTAATCAAGAACGAAAGTTAGAGGTTCGAAGGCGATCAGATACCGCCCTAGTTCTA-ACCATAAACGATGCCAGCCAGCAATCCGCCTGTGT--TCCTC-AAATGACACGGCGGGCGGCTT--CC-GGGAAACCAAA-GCTTTTGGGTTCCGGGGGAAGTATGGTTGCAAAGCTGAAACTTAAAGGAATTGACGGAAGGGCACCACCA-GAAATGGAGCCTGCGGCTTAATTTGACTCAACACGGGGAAACT-TACCCGGCCCGGAC-ACA-GGAA-G-GATTGACAGATTAAGAGCTCTTTCTTGATTCTGTGGGTGGTGGTGCATGGCCGTTCTTAGTTGGTGGGGCGACTTGTCTGGTTAATTCCGAT-AACGAACGAGACTCTAGCCTACTAAATAGACG--TTCCGATCCTCTT-T----T-GTCG--GACG------TTCTTCTTAGAGGGACAAGCGGCGTT-------TAGCCGCACGAGACAGAGC-AATAACAGGTCTGGGATGCCCTTAGATGTCCGGGGCCGCACGCGCGCTACATTGAAGGAATCAGCG--------TGTGCT-------TTCCCTGTC--CGACAGGACTGGGTAACCCGTTGAA--CCTCCTTC-GTGCTGGGGATTGGAGAT-TGT--AATTTTCCTCCATGAACGAGGAATTCCCAGTAAGCA-CGAGTCATCAGCTCGTGTTGATTACGTCCCTGCCCTTTGTACACACCGCCCGTCGCTACTACCGATTGAATGATTTAGTGAGGTCTTCGGACTGGCGCTCGGA-TTGGCC-TT----CGC---GGT---CGAGCCGG-----CG-TG-CCGGAAAGATGACC-AAACTTGA-TCATTTAGA-GG-AAG-TAAAAAGTCGTAA-CAAAGG-TTTT----------------------------------------------------------------------------------------------------------------------------------------------------------------------------------------------------------------------------------------------------------------------------------------------------------------------------------------------------------------------------------------------------------------------------------------------------------------------------------------------------------------------------------------------------------------------------------------------------------------------------------------------------------------------------------------------------------------------------------------------------------------------------------------------------------------------------------------------------------------------------------------------------------------------------------------------------------------------------------------------------------AACTTTATATTTAATTTTAGGAGCATGAGCTGCGATAGTAGGTACTGCTATAAGAGTTTTAATTCGAATTGAATTAGGTCAATCAGGAAGATTTATTGGTGATGATCAGTTGTATAATGTAATTGTGACTGCTCATGCGTTCGTTATAATTTTTTTTATAGTAATACCTATTTTGATTGGGGGGTTTGGGAACTGATTAGTTCCTTTAATATTAGGAGCTCCAGATATGGCATTTCCTCGAATAAATAACTTAAGATTTTGGTTATTACCTCCCTCTTTATTTCTTTTAGTAATTTCTTCAATAGTAGAGATAGGAGTAGGGGCTGGATGAACAGTTTACCCACCTTTAGCAAGATTAGAAGGCCATGCAGGAAGATCCGTAGATTTTGCCATTTTTTCTCTGCATTTAGCTGGTGCTTCTTCAATTATAGGAGCTATTAATTTTATTTCTACAATTATTAATATACGATTTTATGGTATAACAATAGAAAAGGTTCCTTTATTTGTGTGGTCAGTATTAATTACTGCTGTACTTTTATTATTATCTTTACCAGTTTTAGCAGGGGCTATTACTATGCTATTAACAGATCGAAATTTTAACACATCATTTTTTGATCCTTCTGGTGGAGGGGATCCAATTTTGTTTCAACATTTATTCTGATTTTTTGGTCACCCTGAGGTTTATATTTTAATTCTTCCCGGTTTCGGAATTGTATCCCATATTATTAGATCCTCTGTAGGGAAGCGTGAGCCTTTTGGAAATTTAGGAATAATTTATGCGATAGTAGGAATTGGGGGGATAGGATTTGTTGTTTGAGCTCATCATATATTTTCAGTTGGGATAGATGTAGACACTCGTGCTTATTTTACTGCTGCCACAATAATTATTGCGGTTCCTACAGGAATTAAGGTTTTTAGATGAATGGCAACTTTGCACGGGTCTTATTTTAAATTTGACACATCTTTGATATGATGCTTAGGTTTTATTTTTCTTTTTACTTTAGGAGGAATTACTGGTGTTGTACTCTCTAATTCTTCGTTAGATATTGTTCTTCATGACACGTATTATGTAGTAGCTCACTTTCATTACGTATTAAGAATAGGAGCTGTATTTGCTATTTTGGCCGGGGTTACTTATTGGTTTCCTATATTTTTTGGAATAAATATAAATGGAAAAAAATCTAAGTTACAATTTTATATTATATTTATTGGGGTTAATATAACTTTTTTTCCTCAACATTTTTTAGGCCTAAATGGTATATCGTAAGAGCACCGGAGGCAAAGCCCCCAGAAAACAACTGGCAACTAAGGCCGCTCGTAAAAGCGCCCCAGCCACTGGRGGTGTRAAAAAGCCCCATCGTTACAGGCCCGGAACTGTMGCCYTGAGRGAAATCCGTCGTTATCAAAAATCCACCGAGCTTTTGATCCGCAAACTGCCATTTCAACGTTTGGTGAGAGAAATCGCTCAAGATTTCAAAACCGACCTCCGATTCCAAAGCTCTGCTGTYATGGCTCTCCARGAAGCTAGCGAAGCTTATTTAGTGGGTTTGTTCGAAGACACTAACTTGTGCGCTATCCACGCCAAGAGA
>Celaenia_calotoides
TTCTTATAG-AT----AAT-----TTTTA-TAAGTATTGTCTGCTCAATG----A-AA--------------T---------------TTAAATAGCCGCGGAA-ATTTAACCGTGCTAAGGTAGCATAATCATTTGTCCCCTAATTAGTGACCTGTATGAAAGACATAACAATTTAATTTCT-TTAT-TA---AATTT--T----ATAA-TTTAATTTAAATT-----AAGA-ATAAAAATGTTCTTATTGATTAAATAGACGACAAGACCCTATTGAACTTTAC--T-TTTGTTT-AGCTGGGGCAGCTAATAAAAT-ATTATT-T-TT---A-----T----A-AA-A-T----TATTT--ATTTA-----------TTA--GATCCA-ATT---ATTA---TTGATTTAAAG-AA-CAA-GTTACCATAGGGATAACAGCATAATATTTTTC-TAAAGCTCTTATT-TAA-AAAAA--TGATTATGACCTCGATGTTGAATTATTG---TAAC--C-T-T---T-AAATGTAAAAA-TTTA-A--------AA--G-GTAGGTCTGTTCGACCTTTAAAACTTTACATAAAAGCTCG-TAGTTGGATCTCAGC-TCCGGCCG-G-ACG-GTCTGCCA---AACGGCGG-----TCACTGTCCG--CAGCCGA-GCG-TT-CGG-----GCGGT--TATTCT-TG-A--TGATCTTCACCGGTT-GTCTCGGG-TGA---CCGCCAAGTTTACTTTGAAAAAATTAGAGTGCTCAAAGCAGGC---GCG-ACG--CCTGAATAATTGTGCATGGAATAATGGAATAGGACCTCTGTTCTA---TTTT-GTTGGTT-TTCGGAACACGAGGTAATGATTAAGAGGGACAGACGGGGGCATTCGTATTGCGACGCTAGAGGTGAAATTCTTGGACCGTCGCAAGACGAACTACTGCGAAAGCATTTGCCAAGAATGTTTCCATTAATCAAGAACGAAAGTTAGAGGTCCGAAGGCGATCAGATACCGCCCTAGTTCTA-ACCATAAACGATGCCAGCCAGCGATCCGGCTGTGT--TCCTC-AAATGACACGCCGGGCAGCTT--CC-GGGAAACCAAA-GCGTTTGGGTTCCGGGGGAAGTATGGTTGCAAAGCTTAAACTTAAAGGAATTGACGGAAGGGCACCACCA-GGATTGGAGCCTGCGGCTTAATTTGACTCAACACGGGGCAACC-TACCCGGTCCGGAC-TCA-AAAA-G-GATTGACAGATTGAGAGCTCTTTCTTGATTTTGTGGGTGGTGGTGCATGGCCGTTCTTAGTTGGTGGGGCGACTTGTCTGGTTAATTCCGAT-AACGAACGAGACTCCAGCCTGCTAAATAGACG--TTCCCATCTTCT--G----C-GTGG--GACG------GTCTTCTTAGAGGGACTAGCGGCGTC-------TAGCCGCACGAGACAGAGC-AATAACAGGTCTTGGATGCCCTTAGATGTCCGGGGCCGCACGCGCGCTACATTGAAGGAATCAGCG--------TGTGCT-------TTCCCTGTC--CGAGAGGACTGGGTAACCCGTTGAA--ACTCCTTC-GTGCTGGGGATTGGCGGA-TGT--AATTG-ACGCCATGAACGAGGAATTCCCAGTAAGCA-CGAGTCATCAGCTCGTGTTGATTACGTCCCTGCCCTTTGTGCACACCGCCCGTCGCTACTATCGATTGAATGATTTAGTGAGGTCTTCGGACTGGCGCTCGGA-TTGGCC-TC----CGA---GGT---CGAGCCGA-----CG-TG-CCGGAAAGATGACC-GAACTTGA-TCACTTAGA-GA-AAG-TA-AAAGTCGTAA-C-AAGG-TTTCGAGTAGGTCGGTCACCCACCCGACCCGTCTTGAAACACGGACCAAGGAGTCTAACATGTATGCGAGTCAGTGGGTCT-CGCTAAAGCCCAAAGGCGAAATGAAAGCAAAG-GTCGGA--CG--------AGACTC-CGACCG-AGTTGGGATCCCCCGCCT---ACGT-CG-CGGG-TGGCGCACCAACGAC-------------CCGTCCCAT-CCGAT----------TCA--------TCGGCGGGGCGGAGTCCGAGCATACACGTTGGGACCCG-AAAGATGGTGAACTATGCCCAGGCAGGACGAGGACAGAGGAAACTCTGGTGGAGGTCCGCAGCGGTTCTGACGTGCAAATCGATCG--TCAGAT-CCGGG-TATAGG-GGCG-AAAGGCTAATCGAACCATCGTGGGCCCTCGAAGTCCTGT-GGCGGGAGGA-TTCAGTCGA-GCGGTCGCCGGCGCCC--G--GT---TCGAG-CAA-GA-ATAGA-GTTG-----GTTCCGCC-GAGC--GCGGCC-ACTCGGA--CCGCGGTGATC--CGGCG-T-CGCGAGACGCATTTG-TTTCCCGTCCGA-AGGACCCCGCAACCGGTTGC-GA-----KACGGCCTGAAGGGCGCCCGACGGCAGTTGGCCGGTGTTC-CC-GTT-TC----G-GCGG-G-TTC-GTCGGT-TGCTAGCCTG--GGCG--TCGCACGGCGCGTAGCGCGACCGAGGT--GTCGCG-AGGCCC-CC-ATGGGCTTCA--TCGCCTCCTCCG-TT---KAGC-GCGGA-T-GC---CTGG----CACG-GCGGCAGGGG---TGGGCAC------CT-CG----GCGGGCGCACGGACGGACTCCGTGGCCCGGTCGG--GG--A-G-AGCCCCCTC--GATGGCC--GC-CACCGACTTATGAG----CCAG--TC-GGAG----G-TTGGCGGTTCGCGGGAACCTTATATTTATTATTTGGGGGATGATCTGCTATGTTAGGTACAGCTATAAGAGTATTAATTCGAGTTGAATTAGGACAATCAGGAATATTTTTAATAAATAATCAATTATATAATGTTATTGTTACTGCTCATGCTTTTATTATAATTTTTTTTATAGTTATACCAATTTTAATTGGGGGGTTTGGAAATTGATTAATTCCACTAATATTAGGGGCTCCAGATATAGCATTTCCTCGAATAAATAATTTAAGATTTTGATTGTTACCACCCTCTTTATTTTTTTTAATTATTTCTTCTATAGTAGAAATTGGGGTTGGAACAGGATGAACAGTTTATCCACCGCTAGCAAGATTAGAAGGGCATTCTGGTGTATCTGTTGATTTTGCAATTTTTTCTTTACATCTTGCTGGAGCATCTTCAATTATAGGGGCTATTAATTTTATTTCAACAATTTTAAATATACGTAGTTATGGAATAACTCTTGAAAAGATACCTTTATTTATTTGATCGGTTTTTATTACAGCAGTATTGTTATTATTATCTTTACCTGTTTTAGCTGGAGCTATTACTATATTATTAACAGATCGAAATTTTAATACTTCTTTTTT?GACCCTTCAGGAGGGGGAGATCCTATTTTATTCCACCATTTATTT???????????TCATCCTGAGGTTTATATTTTGATTTTACCTGGTTTTGGAATTGTATCTCATATTATTAGATCATCAATAGGTAAGCGTGAACCTTTTGGAAATTTAGGAATAATTTATGCTATAGTAGGAATTGGTGGAATAGGGTTTGTAGTTTGAGCTCATCATATATTTTCTGTGGGAATAGATATTGATACTCGTGCTTATTTTACTGCTGCTACTATAATTATTGCTGTACCTACGGGTATTAAGGTATTTAGATGAATAGCAACTATTCATGGTTCTTATTTTAAATTTGAAGCACCTTTAATATGATGCATTGGATTTATTTTTTTATTTACTATAGGGGGAATTACAGGAGTAATTTTATCAAATTCTTCTTTAGATATTATTCTTCATGATACTTATTATGTAGTAGCACATTTTCATTATGTATTAAGAATAGGGGCAGTGTTTACAATTTTAGCTGGAATTACTTATTGATTTCCTTTATTTTTTGGAATTGTAATAAGTAAAAAAAAATCTAAATTACAATTTTATATTATATTTATAGGAGTTAATATAACTTTTTTTCCTCAACATTTTTTAGGATTAAATGGTATAACGAAAGAGTACCGGGGGTAAAGCCCCGAGGAAACAGCTGGCCACGAAGGCCGCTCGCAAGAGCGCCCCGGCCACCGGAGGAGTGAAGAAGCCCCATCGTTACAGGCCCGGAACCGTCGCTTTGAGAGAAATCCGTCGGTATCAGAAATCCACCGAGCTCCTGATCCGAAAACTGCCCTTCCAACGTTTGGTGAGAGAAATCGCCCAAGATTTCAAAACCGATCTCCGTTTCCAGAGCTCTGCTGTCATGGCTCTACAGGAGGCCAGCGAAGCTTATTTGGTGGGCTTGTTCGAGGATACCAACTTGTGCGCCATCCACGCCAAGAGA
>Clitaetra_irenae_247
TTCTAATTTAAA----TAT-----TATCA-TTAGTATAACCTGCTCAATGT---A-AA--------------T---------------ATTAATAGCCGCAGAA-TTTTTACTGTGCTAAGGTAGCATAATCATTAGCCTTTTAATTGAAGGCTTGTATGAAAGGTTAAACATTTTAATTTCT-TTCT-TA---TTTGT--A----ATAA-TATAATTTATATT-----AAAT-ATAAAAATATATTTATAAATTAATAAGACGACAAGACCCTATTGAACTTTAC--T-AAAGTTT-AGCTGGGGCAGCTAATTAAAT-AAAATT-T-TA---A-----T----T-AA-A-C----TTAAT--TAATT-----------AAA--GATCCA-ATA----CCA---TTGATTATATG-AATTAA-GTTACCATAGGGATAACAGCATAATTTTTTTT-TAAAGCTCATATTAAAA-AAAAA--AGATTGTGACCTCGATGTTGAATTAGTA---ATTC--CAT-T---T-ATACGCAACAG-TATA-A--------TA--T-GTAGGTCTGTTCGACCTTTAAAATACTACATAAAAGCTCG-TAGTTGAATCTCTGT-CACGTCCG-GTCCG-ACTCGGGT---TCCCTCGG-------GTCCTCCG--GGTTCGG-TCG-GT-GGGCATAAGCGGCGTTTCGGT-CGGGCGAGATTGTCAGAGGTT-TCGTCCGC-CGTCTCCTCGCACGTTACTCTGTATTAAATGATGGTGCTCAGAGCGATT---ATC-ACAGTGCTTAATGACGGTGCATGGAATAACCGAACAGGACCTCGTTCCCG---TTCG-ATTGGTC-T--GGCAGTCGAGGTAATGATTAAGAGGAGCAGACGGGGGCATTCGTAGTGCGTCGCTAGGGGTGAAATCCGGTGACCGTCGCACGACGAACTACTGCGAAAGCATTTGCCAAGAATGTTTCCTTTAACCAAGAACGAAAGTCAGAGGATCGAAGGCGATCAGATACCGCCCTAGTTCTG-ACCGTAAACCATGTCGACCAGCGGTCACCTTGCTTGAGTATT-GCGTAGCAGGTGGA--AGCTTGCTC-GGGAAACCTGA-GTGTTCGGGTTCCGGGGGAAGTATGGTTGCAAAGCTGAAACTTAAAGGCATTGACGGAGGGGCACCACCAGGGAATGGAGCCTGCGGCTTAATTTGACTCAACGCGGGGAAACT-CACCCGGTCCGGAC-ACGCAGTA-G-GATTGACAGACACAAAGAGCTTTCTTGATCTCGTGGGTGGTGGTGCATGGCCGTTCTTAGTTCGTGAGGTGACTCGTCTGGTTGATTCCGAT-AACGGACGAGACTCTCGCCTACTTACATATCGCAGCCCCTTCTCCGCGG----A-GCGA--GGGGT-----CGATTCTTAGAGGGACAAGTGACGCTCATCTATAAGTCACGCGAGAGAGAGC-CAAAACAGGTCTGTGATGCCCTAAGATGTCCGGGGCCGCACGCGCGCTACAATGGAGGGGGCAATGAAGAGAAATCGGTT--GGATGCGCCCCGTCGTAAAAAGGCGGGGATAGCCCG---AG--TCCCCTCC-GCGCTCGGAACAGTGGGT-TGC--AATTGTTCCGCTCGAACGCGGAATCCCCCGTAAGCG-CGAGTCTCAAGCTCGAGCTGATTAAGTCACTGCCCTTTGTACACACCGCCCGTCACTACTACCGATTGGATGGTTCGGTGAGGTCGTCGGACACGTCCCCGAA-TTTCGC-TC-T--TTC---GAG---CGAGGTGG-----GGTGA-TGTGRAAGTCGATC-GAACCGGG-TCATTTAGA-GG-AAG-TA-CAAGTCGTAA-C-AAGG-TCTT----------------------------------------------------------------------------------------------------------------------------------------------------------------------------------------------------------------------------------------------------------------------------------------------------------------------------------------------------------------------------------------------------------------------------------------------------------------------------------------------------------------------------------------------------------------------------------------------------------------------------------------------------------------------------------------------------------------------------------------------------------------------------------------------------------------------------------------------------------------------------------------------------------------------------------------------------------------------------------------------------------TACATTATATTTAATTTTTGGAGCTTGAGCGGCTATAGTAGGAACTGCAATAAGAGTATTAATTCGGATAGAATTGGGTCAACCTGGTAGATTTTTAGGAGATAATCAATTATATAATGTAATTGTAACGGCACATGCTTTTGTTATAATTTTTTTTATGGTAATACCTATTTTAATTGGGGGATTTGGAAATTGATTGGTGCCTTTAATATTAGGGGCTCCTGATATAGCTTTTCCTCGTATAAATAATTTAAGATTTTGACTTTTACCTCCTTCTTTATTTTTATTATTTATTTCTTCTATAGTAGAAGTAGGTGTAGGTTCCGGATGAACTGTATATCCTCCTTTAGCTTCTTTAGAAGGACATTCTGGGAGATCTGTAGATTTTGCTATTTTTTCTTTACATTTAGCAGGGGCTTCTTCAATTATAGGTGCTATTAATTTTATTTCCACGATTATAAATATACGTTCATATGGAATAACTATAGAAAAAGTTCCTTTATTTGTTTGATCAGTATTAATTACTGCTATTTTATTACTTTTATCTTTACCTGTTTTAGCAGGAGCTATTACAATATTGTTAACTGATCGAAATTTTAATACATCTTTTTTTGATCCTTCAGGGGGAGGGGATCCTATTTTGTTTCAACATTTATTTTGATTTTTTGGTCATCCTGAAGTTTATATTTTAATTTTACCTGGATTTGGTATTGTTTCTCATATTATTAGTTCTTCAGTAGGAAAGCGTGAGCCTTTTGGAAATTTAGGTATAATTTATGCTATAGTAGGAATTGGAGGAATAGGTTTTGTTGTTTGAGCTCATCATATATTTTCGGTTGGAATAGATGTAGATACGCGTGCATATTTTACAGCGGCTACTATAATTATTGCGGTACCTACTGGTATTAAAATTTTTAGATGGATAGCTACTCTTCATGGCTCATATTTTAAGTTAGAAACACCTTTATTATGGAGAATAGGTTTTGTATTTTTATTTACTTTAGGAGGTATTACAGGTGTTGTATTATCAAATTCTTCTTTAGATATTGTGCTTCATGATACTTATTATGTTGTAGCCCATTTTCATTATGTATTAAGAATAGGAGCTGTTTTTGCAATTTTAGGAGGAATCACTTATTGGTTTCCTTTATTTTTTGGTATATTATTTAATTCAAAAAAAAGTAAACTTCAATTTTTTATTATGTTTGTAGGAGTAAATATAACTTTTTTTCCTCAACATTTTTTAGGATTAAATGGTATATCGTAAGAGTACYGGWGGTAAAGCCCCCAGRAAGCAGTTGGCCACCAAGGCTGCTCGTAAGAGCGCCCCTGCWACTGGAGGTGTKAAGAAGCCTCATCGTTACAGGCCTGGAACAGTAGCKTTRAGAGAAATCCGTCGTTACCAGAAATCCACYGAGCTTCTGATCCGTAAATTGCCTTTCCAGAGATTGGTCCGAGAAATCGCTCAGGATTTCAAAACCGATCTCCGATTCCAGAGCTCTGCCGTTATGGCTTTGCAAGAAGCTAGTGAAGCTTACTTGGTTGGTCTGTTYGAAGAYACCAACTTGTGCGCTATCCACGCAAAGAGA
>Colaranea_viriditas_212
TTCTTACTG-A-----TTT-----TATTG-TAAGTAACACCTGCTCAATG----A-TT--------------T---------------TTAAATAGCCGCGGAA-ATTTAACTGTGCTAAGGTAGCATAATCATTAGCCTTTTAATTGAAGGCCCGTATGAATGGTGTAACATTTCAATATCT-TTAT-TA---ATTAA--T----ATAT-TAAAATTTAAATT-----AAGA-ATAAAAATGTTCTTATATATTAAATAGACGATAAGACCCTTTTGAACTTAAC--T-TTAGTTT-GGCTGGGGCAGCCAAAAAATA-ATAATC-T-TT---T-----T----A-TA-A-T----TTTTA--TAATA-----------AAT--AATCCA-ATA----AAA---TTGATT--ATG-AA-CAA-GTTACCATAGGGATAACAGCGTAATATTTTTT-AAAAGCTCTTATA-AAA-AAAAA--TGATTGCGACCTCGATGTTGAATTAGTA---AAAC--T-T-TA--T-AGAAGCAATAG-TTTT-A--------TA--A-GTAAGTCTGTTCGACTTTTAAATTACTACATAAAAGCTCG-TAGTTGGATCTCAGC-TCCGGCCG-G-ACG-GTCCGCCT---ACCGGCGG-----TTACTGTTCG--TCGCCGA-GCG-TT-CAG-----ACAGT--TGTGAT-CG-T--TGATCTTCACCGGTT-GACATTTT-CAA---TTGTCAAGTTTACTTTGAAAAAATTAGAGTGCTCAAAGCAGGC---GCG-ACG--CCTGAATAATTGTGCATGGAATAATGGAATAGGACCTCGGTTCTA---TTTT-GTTGGTT-TTCGGAACACGAGGTAATGATTAAGAGGGACAGACGGGGGCATTCGTATTGCGACGCTAGAGGTGAAATTCTTGGACCGTCGCAAGACGAACTACTGCGAAAGCATTTGCCAAGAATGTTTCCATTAATCAAGAACGAAAGTTAGAGGTTCGAAGGCGATCAGATACCGCCCTAGTTCTA-ACCATAAACGATGCCAGCCAGCGATCCGGCTGTGT--TCCTC-AAATGACACGCCGGGCAGCTT--CC-GGGAAACCAAA-GCTTTTGGGTTCCGGGGGAAGTATGGTTGCAAAGCTGAAACTTAAAGGAATTGACGGAAGGGCACCACCA-GAAATGGAGCCTGCGGCTTAATTTGACTCAACACGGGAAAACT-TACCCGGCCCGGAC-ACA-GGAA-G-GATTGACAGATTAAGAGCTCTTTCTTGATTCTGTGGGTGGTGGTGCATGGCCGTTCTTAGTTGGTGGGGCGACTTGTCTGGTTAATTCCGAT-AACGAACGAGACTCTAGCCTACTAAATAGACG--TTCCCATCCTCTT-G----A-GTGG--GACG------TTCTTCTTAGAGGGACAAGCGGCGTT-------TAGCCGCACGAGACAGAGC-AATAACAGGTCTGGGATGCCCTTAGATGTCCGGGGCCGCACGCGCGCTACATTGAAGGAATCAGCG--------TGTGCT-------TTCCCTGTC--CGAAAGGACTGGGTAACCCGTTGAA--CCTCCTTC-GTGCTGGGGATTGGAAAC-TGT--AATTG-ATTCCATGAACGAGGAATTCCCAGTAAGCA-CGAGTCATCAGCTCGTGTTGATTACGTCCCTGCCCTTTGTCCACACCGCCCGTCGCTACTACCGATTGAATGATTTAGTGAGGTCTTCGGACTGGCGCTCGGA-TTGGCC-TT----CGC---GGT---CGAGCCGT-----TG-TG-CCGGAAAGATGACC-AAACTTGA-TCATTTAGA-GG-AAG-TA-AAAGTCGTAA-C-AAGG-TTTT----------------------------------------------------------------------------------------------------------------------------------------------------------------------------------------------------------------------------------------------------------------------------------------------------------------------------------------------------------------------------------------------------------------------------------------------------------------------------------------------------------------------------------------------------------------------------------------------------------------------------------------------------------------------------------------------------------------------------------------------------------------------------------------------------------------------------------------------------------------------------------------------------------------------------------------------------------------------------------------------------------TACATTATATTTAATTTTTGGAGCTTGGGCTGCTATATTGGGTACAGCAATAAGAGTTTTGATTCGTATTGAGTTAGGTCAACCAGGAAGATTTATAGGTGATGATCAATTATATAATGTAATTGTTACAGCACATGCATTTGTTATAATTTTTTTTATAGTAATGCCAATTTTAATTGGCGGTTTTGGAAATTGATTGGTTCCATTAATATTAGGAGCTCCAGATATAGCATTTCCTCGAATAAATAATTTAAGATTTTGATTATTACCTCCTTCTTTATTTTTATTAATTGTATCTTCTATGGTTGAAATAGGGGTAGGTGCGGGTTGAACTGTATATCCTCCTTTATCTAGATTAGAAGGTCATGCAGGAAGATCTGTTGATTTTGCTATTTTTTCTTTACATTTAGCTGGGGCTTCTTCTATTATAGGAGCTATTAATTTTATTTCTACTATTATTAATATGCGTTTTTATGGAATAACTATAGAGAAAGTTCCTTTATTTGTCTGATCAGTATTAATTACGGCTGTTTTATTATTACTTTCTTTACCTGTATTAGCAGGTGCTATTACTATATTGTTAACGGATCGAAATTTTAATACTTCTTTTTTTGATCCATCAGGAGGAGGAGATCCTATTTTATTTCAACATTTATTT???????????TCATCCTGAAGTATATATTTTAATTTTACCAGGGTTTGGTATTGTTTCACATATTATTAGATCGGCTGTAGGTAAACGAGAGCCTTTTGGTAATTTAGGTATAATTTATGCTATAGTTGGGATTGGGGGAATAGGATTTGTAGTTTGAGCTCATCATATATTTTCTGTGGGTATAGATGTAGATACTCGTGCTTATTTTACTGCTGCAACTATAATTATTGCTGTTCCTACTGGAATTAAGGTTTTTAGGTGAATAGCAACTTTACATGGTTCTTATTTTAAATCTGAAACACCATTAATATGATGTGTGGGTTTTATTTTTTTATTTACTATAGGAGGTATTACGGGAGTTGTTTTATCAAATTCTTCTTTAGATATTGTTTTACATGATACTTATTATGTAGTAGCTCATTTTCATTATGTTTTAAGAATAGGTGCAGTATTTGCAATTTTAGCCGGCATTACTTATTGATTTCCTTTATTTTTTGGTGTAATTATAAATGGAAAAAAAACCAAATTACAATTTTATATTATATTTGTAGGGGTAAATATAACTTTTTTTCCTCAACATTTTTTAGGATTAAATGGAATATCGTAAGAGTACTGGAGGTAAAGCCCCCAGGAAACAGCTGGCTACTAAGGCCGCTCGTAAGAGCGCCCCAGCCACCGGAGGTGTAAAAAAGCCCCATCGTTACAGGCCCGGAACTGTCGCTTTGAGAGAAATCCGTCGTTATCAAAAATCCACTGAGCTCTTGATCCGCAAATTGCCATTCCAGCGTTTGGTGAGAGAAATCGCTCAAGATTTCAAAACCGATCTCCGTTTCCAGAGCTCTGCTGTTATGGCTCTGCAGGAAGCTAGCGAAGCTTATTTAGTGGGCTTGTTCGAAGACACWAACTTGTGCGCTATCCACGCCAAGAGA
>Cryptaranea_subcompta_211
TTCTTACTG-AA----TAT-----AATTG-TAAGTAACACCTGCTCAATG----A-CA--------------T---------------TTAAATAGCCGCGGAA-ATTTAACTGTGCTAAGGTAGCATAATCATTAGCCTTTTAATTGAAGGCCAGTATGAATGGTATAACATTTCAATTTCT-ATAT-TA---ATTAA--T----TTAA-TATAATTTAAATT-----AAGA-ATAAAAATGTTCTTATATAATAAATAGACGATAAGACCCTTTTGAACTTAAC--T-TATGTTT-GGCTGGGGCAGCCATAAAATA-ATAATC-T-TT---TA----T----T-TT-A-T----TTTTA--AAATT-----------AAT--GACCCA-TTA----AAA---TTGATATTTTG-AA-CAA-GTTACCATAGGGATAACAGCGTAATATTTTTT-TAAAGCTCTTATT-TAA-AAATT--AGATTGCGACCTCGATGTTGAATTAGTG---TTAC--T-T-TAC-T-AGATGCAATAA-TTTT-A--------AA--A-GTGAGTCTGTTCGACTTTTAAAACACTACATAAAAGCTCG-TAGTTGGATCTCAGC-TCCGGCCG-G-ACG-GTCCGCCT---ACCGGTGG-----TTACTGTTCG--TCGCCGA-GCG-TT-CAG-----ACAGT--TATGCC-TG-T--TGATCTTCACCGGTT-GACTAGCG-TGA---CTGTCAAGTTTACTTTGAAAAAATTAGAGTGCTCAAAGCAGGC---GTG-ACG--CCTGAATAATTGTGCATGGAATAATGGAATAGGACCTCGGTTCTA---TTTT-GTTGGTT-TTCGGAACACGAGGTAATGATTAAGAGGGACAGACGGGGGCATTCGTATTGCGACGCTAGAGGTGAAATTCTTGGACCGTCGCAAGACGAACTACTGCGAAAGCATTTGCCAAGAATGTTTCCATTAATCAAGAACGAAAGTTAGAGGTTCGAAGGCGATCAGATACCGCCCTAGTTCTA-ACCATAAACGATGCCAGCCAGCGATCCGGCTGTGT--TCCTC-AAATGACACGCCGGGCAGCTT--CC-GGGAAACCAAA-GCTTTTGGGTTCCGGGGGAAGTATGGTTGCAAAGCTGAAACTTAAAGGAATTGACGGAAGGGCACCACCA-GAAATGGAGCCTGCGGCTTAATTTGACTCAACACGGGAAAACT-TACCCGGCCCGGAC-ACA-GGAA-G-GATTGACAGATTAAGAGCTCTTTCTTGATTCTGTGGGTGGTGGTGCATGGCCGTTCTTAGTTGGTGGGGCGACTTGTCTGGTTAATTCCGAT-AACGAACGAGACTCTAGCCTACTAAATAGACG--TTCCCATCATCTT-T----C-GTGG--GACG------CTCTTCTTAGAGGGACAAGCGGCGTT-------TAGCCGCACGAGACAGAGC-AATAACAGGTCTGAGATGCCCTTAGATGTCCGGGGCCGCACGCGCGCTACATTGAAGGAATCAGCG--------TGTGCT-------TTCCCTGTC--CGAAAGGACTGGGTAACCCGTTGAA--CCTCCTTC-GTGCTGGGGATTGGCGAG-TGT--AATTG-ACGCCATGAACGAGGAATTCCCAGTAAGCA-CGAGTCATCAGCTCGTGTTGATTACGTCCCTGCCCTTTGTCCACACCGCCCGTCGCTACTACCGATTGAATGATTTAGTGAGGTCTTCGGACTGGCGCTCGGA-TTGGCC-TT----CGT---GGT---CGAGCCGG-----TG-TG-CCGGAAAGATGACC-AAACTTGA-TCATTTAGA-GG-AAG-TA-AAAGTCGTAA-C-AAGG-TTTTGAGTAGATCGGTCACCCACCCGACCCGTCTTGAAACACGGACCAAGGAGTCTAACATGTGTGCGAGTCAATGGGTCT-CGATTAAGCCCAGAGGCGCAATGAAAGCAAAG-GTCGGA--CT--------CGACGC-CGACTG-TGTTGGGATCCCCCGGCC---TTCG-CG-CCGG-GGGCGCACCAACGAC-------------CCGTCCTTT-CCGAT----------TTA--------TCGGTTGGGCGGAGTCTGAGCATACACGTTGGGACCCG-AAAGATGGTGAACTATGCCCGGGCAGGACGAGGCCAGAGGAAACTCTGGTGGAGGTCCGCAGCGGTTCTGACGTGCAAATCGATCG--TCAGAT-CCGGG-TATAGG-GGCG-AAAGACTAATCGAACCATCGTGGGCCCTCGAAATCCTGT-GGCGGGAAGA-TTCAGTTTT-TTGG-CTTGGACTCTT--C--GC---TGGGA-AA--AC-TT----ATAG-----GCTCCGCTGAA-C--GCGGCC-TTCCCGG--CGG-AGAKGCT--CCGAG-T-CGAGGAACGCATTTG-TTTCCCGCCCGA-AGGACCCCGCAACCGGTTCC-GG-----AACGGCCTTAAGGGCGTGCGACGGCAGGTGGCCGGTGG-T-TC-GTG-TC---AA-AACT-T-ACC-GTCGGC-TGTTAGCCTG--CGCG--CCACACGGCTCGTGACGGGACCGAGGT--ATCGCG-AGGCCT-CT-TTAGGCTTCT--CCGTCTCCTCCG-CT---AAG---CGGA-C-GC---CTGG-AT---CG-GCGGCAGGGG---CGAGCGC------TG-CT----GCGGGCGCACGGACTGACTCCGTGGCCCAGCGGC--AG--A-G-AGCTTCCTC--GTTGGCT--GC-TAGT-------ATG----CCAG--TC-GGGG----G-TTGGCGGTTCGCGGGTACTTTATATTTAATTTTTGGGGCTTGGGCTGCTATATTAGGAACTGCTATAAGAGTTTTAATCCGTATTGAATTAAGACAACCTGGTAGATTTATTGGTGATGATCAATTATATAATGTTATTGTAACTGCTCATGCGTTTGTAATAATTTTTTTTATAGTGATACCAATTTTAATTGGTGGATTTGGAAATTGATTAGTTCCTTTAATATTAGGAGCACCAGATATAGCATTTCCTCGCATAAATAATTTAAGGTTTTGATTACTTCCACCATCATTATTTTTATTAATTATTTCTTCCATAGTTGAGATAGGGGTTGGTGCAGGTTGAACAGTATATCCCCCTTTATCTGGGTTAGAGGGACATTCTGGGAGATCTGTTGATTTTGCTATTTTTTCTTTACATTTAGCGGGGGCTTCATCTATTATAGGAGCTATTAATTTTATTTCAACTATTATTAATATACGGTTTTATGGAATAACAATAGAGAAAATTCCATTATTTGTATGATCTGTTTTAATTACAGCTGTGTTATTATTACTTTCTCTTCCAGTATTAGCAGGAGCTATTACTATATTGTTAACAGATCGAAATTTTAATACTTCTTTTTTTGACCCTTCTGGTGGGGGTGATCCTATTTTATTTCAACATTTATTT???????????GCATCCTGAAGTTTATATTTTAATTTTACCAGGGTTTGGAATTGTATCTCATATTATTAGATCTTCTGCTGGAAAGCGGGAACCCTTTGGTAATTTAGGTATAATTTATGCTATAATTGGAATTGGGGGAATAGGTTTTGTAGTATGAGCTCATCATATATTTTCTGTGGGAATAGATGTAGATACTCGTGCTTATTTTACTGCTGCTACTATAATTATTGCTGTTCCTACTGGAATTAAGGTTTTTAGATGAATAGCTACTTTGCATGGTTCTTATTTTAAATCTGAAACACCTTTAATATGATGTGTGGGTTTTATTTTTTTATTTACAATAGGGGGTATTACTGGTGTTGTATTATCAAACTCTTCTTTAGATATTGTACTTCATGATACTTATTATGTGGTGGCACATTTTCATTATGTTTTGAGAATGGGGGCAGTTTTTGCAATTTTAGCTGGAATCACTTACTGGTTTCCTTTATTTTTTGGAATTATAATAAATGGAAAAAAATCTAAATTACAGTTTTATGTAATATTTATTGGGGTAAATATAACTTTTTTTCCCC?CCCTTTTTTAGGGTTAAATGGAATATCGTAAGAGTACTGGAGGTAAAGCCCCCAGGAAACAACTGGCTACAAAGGCCGCTCGTAAGAGCGCCCCAGCCACTGGAGGTGTGAAAAAGCCCCATCGTTACAGGCCCGGAACTGTCGCTTTGAGAGAAATCCGTCGTTATCAAAAATCCACTGAGCTCTTGATCCGCAAATTGCCATTCCAGCGTTTGGTGAGAGAAATTGCCCAAGATTTCAAAACCGATCTCCGTTTCCAGAGCTCTGCTGTTATGGCTCTGCAGGAAGCTAGCGAAGCTTATTTAGTGGGCTTGTTCGAAGACACTAACTTGTGCGCAATCCACGCCAAGAGA
>Cyclosa_caroli
TTCTCACTA-------AAT-----TATTG-TGAGTACCACCTGCTCAATG----A-TT---------T----A---------------TTAAATAGCCGCGGAA-ATATAACTGTGCTAAGGTAGCATAATCATTAGTCCCTTAATTAGGGACTAGTATGAAAGGTAGAACATTTCAATTTCT-ATCT-AA---TTTAA--TTA--AAAA-TTTAACTTGAATT-----AAGA-ATTAAAATGTTCTTATTATAAAAATAGACGACAAGACCCTTTTGAACTTTAC--T-ATTGTTT-AGCTGGGGCAGCTAAAAAATA-ATAATC-T-TT---TT----T----T-TT-A------AACTT--AACTA-----------GAA--GACCCA-ATA----AAA---TTGATTTTTCG-AA-CAA-GTTACCATAGGGATAACAGCGTAATATCTTTT-TAAAGTTCTTATT-AAA-AAAGA--AGATTGCGACCTCGATGTTGAATTAATG---TTCC--T-T-AA--A-TAGTGCAGTAA-CTTT-A--------AA--A-GTAGGTCTGTTCGACCTATAAAACATTACATAAAAGCTCG-TAGTTGGATCTCAGC-TCCGGCCG-G-ACG-GTCCGCCT---ACCGGTGG-----TTACTGTTCG--CTGCCGA-GCG-TT-CAG-----GCGGT--TATTCT-TG-A--TGATCTTCACCGGTT-GTCTCGGG-TGA---CCGCCAAGTTTACTTTGAAAAAATTAGAGTGCTCAAGGCAGGC---GCG-ACG--CCTGAATAATTGTGCATGGAATAATGGAATAGGACCTCGGTTCTA---TTTT-GTTGGTT-TTCGGAACAAGAGGTAATGATTAAGAGGGACAGACGGGGGCATTCGTATTGCGACGCTAGAGGTGAAATTCTTGGACCGTCGCAAGACGAACTACTGCGAAAGCATTTGCCAAGAATGTTTCCATTAATCAAGAACGAAAGTTAGAGGTTCGAAGGCGATCAGATACCGCCCTAGTTCTA-ACCATAAACGATGCCAGCTAGTGATCCGCCTGTGT--TCCTC-AAATGACACGGCGGGCAACTT--CC-GGGAAACCAAA-GCTTTTGGGTTCCGGGGGAAGTATGGTTGCAAAACTCAAACTTAAAGGAATTGACGGAAGGGCACCACCA-GACATGGAGCCTGCGGCTTAATTTGACTCAACACGGGAAAACT-TACCCGGCCCGGAC-ACA-GGAA-G-GATTGACAGATTGAGAGCTCTTTCTTGATTCTGTGGGTGGTGGTGCATGGCCGTTCTTAGTTGGTGGGGCGACTTGTCTGGTTAATTCCGAT-AACGAACGAGACTCTAGCCTACTAAATAGACG--TTCCGATCCTCTT-G----A-GTCG--GACG------TTCTTCTTAGAGGGACAAGCGGCGTT-------TAGCCGCACGAGACAGAGC-AATAACAGGTCTGGGATGCCCTTAGATGTCCGGGGCCGCACGCGCGCTACATTGAAGGAATCAGCG--------TGTGCT-------TTCCCTGTC--CGAAAGGACTGGGTAACCCGTTGAA--CCTCCTTC-GTGCTGGGGATTGGCGAA-TGT--AATTA-CCGCCATGAACGAGGAATGCCCAGTAAGCA-CGAGTCATCAGCTCGTGTTGATTACGTCCCTGCCCTTTGTTCACACCGCCCGTCGCTACTACCGATTGAATGATTTAGTGAGGTCTTCGGACTGGCGCTCGGA-TTGGCC-TC----CGC---GGT---CGAGCCGG-----TG-TG-CCGGAAAGATGACC-AAACTTGA-TCATTTAGA-GG-AAG-TA-AAAGTCGTAA-C-AAGG-TTTTGAGTAGATCGGTCACCTACCCGACCCGTCTTGAAACACGGACCAAGGAGTCTAACATGTGTGCGAGTCAATGGGTCT-CGAATAAGCCCAGAGGCGCAATGAAAGCAAAG-TCAGGA--CA--------CGACGC-CTGACG-AGTTGGGATCCTCCGTCC---TCTG-CG-TCGG-AGGCGCACCAACGAC-------------CCGTCCTTT-CCCAT----------TTA--------TGGGTTGGGCGGAGTTTGAGCATACACGTTGGGACCCG-AAAGATGGTGAACTATGCCCGGGCAGGACGAGGCCAGAGGAAACTCTGGTGGAGGTCCGCAGCGGTTCTGACGTGCAAATCGATCG--TCAGAT-CCGGG-TATAGG-GGCG-AAAGACTAATCGAACCATCGTGGGCCCTCGAATTCCTGT-GGCGGGAGGA-TTCAGTCGA-GTGG-CGTGGACACGC--A--GT---CGGAC-TT--CA-G---A-TATG-----GTTCCGCG-GA-G--GCGGCC-GTTCCGA--TCG-CGTGCTT--TCGCG-T-CGCGAGACGCATTTG-TTTCCCGTCCGA-AGGACCCCGCAACCGGTTCG-GA-----AACGGCCTTAAGGGTCGGCGCTGGCAGGTGGCCGGTGG-C-GT-GCC-TC----G-TGTG-C-GTC-GTCGGT-TGTTAGCCTG--TCGG--CC--TTGGCTCGTGACCGGACCGAGGT--GTCGCA-AGGCCC-TC-TTGGGCTGCA--TCGTCTCCTCCG-TT---AAG---CGGA-C-GC---CGAG-AT--TCG-GTGGCAGGGG---TTCGCAC------TG-CT----GCGGGCGCACGGACTGACTCCGTGGCCACGCGGT-ACG--C-C-TGCGTCCTC--GATGGCC--GC-CG-T-------GGG----CTCG--TC-GGAG----G-TTGGCGGTTCGCGGGTACTTTATATTTGATTTTAGGCGCTTGGGCTGCGATAGTAGGGACTGCAATGAGAGTAATTATTCGTATTGAATTAGGGCAACCAGGGAGATTTATTGGAGATGATCAACTATATAATGTTATTGTCACTGCTCATGCATTTGTTATAATTTTTTTTATAGTTATACCAATTTTAATTGGGGGGTTTGGGAATTGGTTAGTTCCTTTAATATTGGGGGCACCCGACATAGCATTTCCTCGAATAAATAATTTAAGATTTTGGCTTTTACCTCCCTCATTATTTTTATTAATTATTTCTTCTATGGTTGAGATGGGGGTGGGGGCTGGTTGGACAGTTTATCCCCCTTTAGCAAGATTAGAGGGACATGCTGGGAGTTCCGTGGATTTTGCTATTTTTTCACTCCATTTAGCTGGTGCTTCATCAATTATAGGGGCTATTAATTTTATTTCAACTATTATTAATATACGATTTTATGGAATAACTATGGAAAAAGTTCCTTTATTTGTCTGATCTGTTTTGATTACTGCTGTTCTATTATTATTATCGTTGCCTGTATTAGCTGGGGCTATTACAATATTATTAACTGACCGTAATTTTAATACCTCCTTTTTTGATCCTTCTGGGGGTGGGGACCCTATTTTATTCCAGCATCTATTTTGGTTTTTTGGGCATCCGGAGGTATACATTTTAATTTTACCTGGGTTTGGAATTGTATCTCATATTATTAGAGCTTCTGTAGGGAAACGAGAGCCCTTTGGAAATCTAGGTATGATCTATGCTATAGTTGGGATTGGAGGGATAGGATTTGTAGTGTGAGCTCATCATATATTTTCGGTAGGTATGGATGTGGATACTCGAGCATATTTTACAGCGGCGACAATAATTATCGCTGTTCCCACAGGAATTAAGGTTTTTAGGTGAATAGCTACACTTCATGGGTCTTATTTTAAGTTTGAAACCCCTTTAATATGGTGTATTGGATTTATTTTTCTTTTTACTCTAGGGGGAATCACAGGTGTAGTTCTTTCTAACTCTTCTTTAGATATTGTTTTACATGATACTTATTATGTAGTCGCCCATTTTCATTATGTATTAAGAATAGGGGCTGTATTTGCTATTTTAGCTGGAGTTACTTATTGATTTCCTTTATTTTTTGGAGTCATTATAAATAGGAAAAAAACTAAATTACAATTTTATATTATATTTATTGGGGTTAATATAACTTTTTTCCCTCAACATTTTTTAGGATTAAATGGGATGTCGTAAGAGTACCGGAGGCAAAGCCCCCAGGAAGCAGCTGGCAACCAAAGCCGCCCGTAAGAGCGCCCCAGCCACTGGTGGTGTGAAAAAGCCCCATCGTTACAGGCCCGGAACAGTTGCTTTGAGAGAGATCCGTCGTTATCAAAAGTCCACTGAGCTTTTAATCCGCAAACTGCCTTTCCAGCGTTTGGTGAGGGAAATTGCTCAAGATTTCAAAACCGATCTTCGTTTCCAAAGCTCTGCCGTTATGGCTCTCCAAGAGGCCAGCGAGGCTTACTTAGTCGGCTTGTTCGAAGATACTAACTTGTGCGCTATCCACGCCAAGAGA
>Cyclosa_walckenaeri
TTCTTATTA-------AAT-----TATTA-TAAGTAATGCCTGCTCAATG----A-AT-------ATT----A---------------TTAAATAGCCGCGGAA-ATTTAACTGTGCTAAGGTAGCATAATCACTAGTTCTTTAATTAAGAACTTGTATGAAAGGTAAAACATTTCAATTACT-TTCT-AA---TTTAA--T----TTAA-TTGAATTTAAATT-----AAGA-ATTAAAATGTTCTTATATAAAAAATAGACGACAAGACCCTCTTGAACTTTAC--TATTTGTTT-AACTGGGGCAGTTAAAAAATA-ATAATC-T-TT---TT----T----T-AA-AAA----ATGTT--AAATA-----------GAA--GACCCA-ATA----AAA---TTGATTTAACG-AA-CAA-GTTACCATAGGGATAACAGCGTAATATCTTTT-TAAAGTTCTTATT-TAA-AAAGA--AGATTGCGACCTCGATGTTGAATTAAAG---TTTC--T-T-TA--T-AGGTGCAATAA-CTTT-A--------AA--A-GTAAGTCTGTTCGACTTATAAAACATTACATAAAAGCTCG-TAGTTGGATCTCAGC-TCCGGCCG-G-ACG-GTCCACCT---ACCGGTGG-----TTACTGTTCG--CAGCCGA-GCG-TT-CAG-----GCGGT--TATTCT-TG-A--TGATCTTCACCGGTT-GTCTCGGG-TGA---CCGCCAAGTTTACTTTGAAAAAATTAGAGTGCTCAAAGCAGGC---GCG-ACG--CCTGAATAATTGTGCATGGAATAATGGAATAGGACCTCGGTTCTA---TTTT-GTTGGTT-TTCGGAACACGAGGTAATGATTAAGAGGGACAGACGGGGGCATTCGTATTGCGACGCTAGAGGTGAAATTCTTGGACCGTCGCAAGACGAACTACTGCGAAAGCATTTGCCAAGAATGTTTCCATTAATCAAGAACGAAAGTTAGAGGTTCGAAGGCGATCAGATACCGCCCTAGTTCTA-ACCATAAACGATGCCAGCTAGTGATCCGCCTGTGT--TCCTC-AAATGACACGGCGGGCAACTT--CC-GGGAAACCAAA-GCTTTTGGGTTCCGGGGGAAGTATGGTTGCAAAGCTGAAACTTAAAGGAATTGACGGAAGGGCACCACCA-GACATGGAGCCTGCGGCTTAATTTGACTCAACACGGGAAAACT-TACCCGGCCCGGAC-ACA-GGAA-G-GATTGACAGATTGAGAGCTCTTTCTTGATTCTGTGGGTGGTGGTGCATGGCCGTTCTTAGTTGGTGGGGCGACTTGTCTGGTTAATTCCGAT-AACGAACGAGACTCTAGCCTACTAAATAGACG--TTCCGATCCTCTT-G----A-GTCG--GACG------TTCTTCTTAGAGGGACAAGCGGCGTT-------TAGCCGCACGAGACAGAGC-AATAACAGGTCTGGGATGCCCTTAGATGTCCGGGGCCGCACGCGCGCTACATTGAAGGAATCAGCG--------TGTGYT-------YTCCCTGTC--YGAAAGGACTGGGTAACCCGTTGAA--CCTCCTTC-GTGCTGGGGATTGGKRAK-TGM--AATTA-MYMCCATGAACGAGGAATGCCCAGTAAGCA-CGAGTCATCAGCTCGTGTTGATTACGTCCCTGCCCTTTGTCCACACCGCCCGTCGCTACTACCGATTGAATGATTTAGTGAGGTCTTCRGACTGGCGCTCGRW-TTGGCC-TC----CGC---GGT---CGAGCCGG-----TG-TG-CYGGAAAGATGACC-RAACTTGA-TCATTTAGA-GG-AAG-TA-AAAGTCGTAA-C-AAGG-TTTTGAGTAGATCGGTCACCTACCCGACCCGTCTTGAAACACGGACCAAGGAGTCTAACATGTGTGCGAGTCAATGGGTCT-CGAATAAGCCCAGAGGCGCAATGAAAGCAAAG-TCAGGA--CT--------CGACGC-CTGACG-AGTTGGGATCCTCCGTCC---TTTG-CG-GCGG-AGGCGCACCAACGAC-------------CCGTCCTTT-CCCAT----------TTA--------TGGGTTGGGCGGAGTTTGAGCATACACGTTGGGACCCG-AAAGATGGTGAACTATGCCCGGGCAGGACGAGGCCAGAGGAAACTCTGGTGGAGGTCCGCAGCGGTTCTGACGTGCAAATCGATCG--TCAGAT-CCGGG-TATAGG-GGCG-AAAGACTAATCGAACCATCGTGGGCCCTCGAAATCCTGT-GGCGGGAGGA-TTCAGTCGA-GTGG-CGCGGACGCGC--A--GT---CGGAC-TT--CA-G---A-TATG-----GTTCCGCG-GA-G--GCGGCC-GTTCCGA--TTG-CGCGCTT--TCGCG-T-CGCGAGACGCATTTG-TTTCCCGTCCGA-AGGACCCCGCAACCGGTTCG-GA-----AACGGCCTTAAGGGTCGGCGCTGGCAGTTGGCCGGTGG-C-GT-GCC-TC----G-TGCG-C-GTC-GTCGGC-TGTTAGCCTG--TCGG--CC--TTGGCTCGTGACCGGACCGAGGT--GTCGCA-AGGCCC-TC-TTGGGCTGTA--TCGTCTCCTCCG-TT---TAG---CGGA-C-GC---CGAG-AT--TCG-GTGGCAGGGG---TTCGCAC------TG-CT----GCGGGCGCACGGACTGACTCCGTGGCCCAGCGGT-ACG--C-A-TGCGTCCTC--GATGGCC--GC-CG-T-------GGG----CTCG--TC-GGAG----G-TTGGCGGTTCGCGGGTACTTTATATTTAATTTTAGGGGCTTGAGCGGCTATAGTAGGAACAGCAATAAGAGTATTAATTCGAATTGAATTAGGACAGTCTGGAAGATTTATTGGGGATGATCAATTGTATAATGTTATTGTTACTGCTCATGCATTTGTAATAATTTTTTTTATAGTTATACCAATTTTAATTGGAGGTTTTGGAAATTGGTTAGTTCCTTTAATATTAGGAGCACCTGATATAGCATTTCCTCGTATAAATAATTTAAGATTTTGACTTTTACCTCCTTCATTATTTTTATTAATTACTTCTTCAATAGTTGAAATAGGAGTAGGTGCTGGTTGAACAGTTTATCCTCCTTTAGCAAGATTAGAAGGACATGCTGGAAGTTCAGTTGATTTTGCTATTTTTTCTTTACATTTAGCAGGGGCATCTTCAATTATAGGGGCTATTAATTTTATTTCTACTATTATTAATATACGATTTTATGGAATAACTATAGAAAAAGTTCCTTTATTTGTATGATCTGTTTTAATTACGGCTGTTTTATTATTATTATCTTTACCTGTATTAGCTGGTGCTATTACTATATTATTAACGGATCGAAATTTTAATACTTCTTTTTTTGATCCTTCAGGTGGGGGGGATCCTATTTTATTTCAACATTTATTTTGATTTTTTGGACATCCTGAAGTATATATTTTAATTTTACCAGGATTTGGAATTGTATCTCATATTATTAGTGCTTCTGTAGGAAAGCGTGAGCCTTTTGGAAATTTAGGAATAATTTATGCTATAGTAGGAATTGGAGGAATAGGATTTGTAGTTTGAGCTCATCATATATTTTCAGTAGGAATAGATGTAGATACTCGGGCTTATTTTACAGCTGCTACTATGATTATTGCTGTCCCTACAGGAATTAAGGTATTTAGTTGAATAGCAACTCTTCATGGATCATATTTTAAATTTGAAACTCCTTTAATATGGTGTATTGGATTTATTTTTTTATTTACTTTAGGGGGTATTACAGGAGTGGTTCTTTCTAATTCTTCTTTAGATATTGTTTTACATGATACATATTATGTTGTTGCTCATTTTCATTATGTATTAAGAATAGGAGCTGTTTTTGCTATTTTAGCTGGAATTACTTATTGGTTTCCTTTATTTTTTGGAGTAATTATAAATGGAAAAAAATCTAAGTTACAATTTTATACAATATTTATTGGTGTAAATATAACTTTTTTCCCTCAACATTTTTTAGGATTAAATGGGATGTCGTAAGAGTACCGGAGGCAARGCCCCCAGGAAACAAYTGGCAACAAAGGCCGCCCGTAAGAGCGCCCCAGCCACYGGTGGTGTAAAAAAGCCCCATCGTTACAGGCCYGGAACAGTCGCTTTGAGAGAAATCCGTCGTTATCAAAAATCCACYGAGCTTTTGATCCGCAAACTGCCATTCCAACGTTTGGTGAGAGAAATCGCTCAGGATTTCAAAACCGATCTCCGATTCCAAAGCTCTGCTGTTATGGCTCTCCAAGAAGCCAGCGAAGCTTACTTAGTCGGCTTGTTCGAAGACACTAACTTGTGCGCTATCCACGCCAAGAGA
>Cyrtarachne_inaequalis
TTCTTAATG-AAT---TAT-----AATTT-TAAGTAACACCTGCTCAATG----A-TT-------T-A----T---------------TTAAATAGCCGCGGAA-ATTTAACCGTGCTAAGGTAGCATAATCATTAGTCCTTTAATTAAGGACTTGTATGAATGGTGAAACATTTCAATTACT-TTAT-TA---ATTTA--T----TATA-TTTAAATTAAACT-----AAGA-ATAAAAATGTTCTTATTTTGAAAAAAGACGACAAGACCCTTTTGAACTTCAC--T-ATTGTTT-AGCTGGGGCAGCTAAAAAAGA-AAAATT-T-TAA--TT----A----A-TT-T-T----TTTTT--AAGTA-----------AAT--GACCCA-ATA----AAA---TTGATTATTTG-AT-CAA-GTTACCATAGGGATAACAGCGTAATACTTTAT-TTAAGTTCTTATT-TAATAAAAA--TGATTGCGACCTCGATGTTGAATTAATG---TAAC--T-T-TA--A-TAATGCAGTAA-TTTT-A--------AA--A-GTAGGTCTGTTCGACCTTTAAAACATTACATAAAAGCTCG-TAGTTGGATCTCAGC-TCCGGCCG-G-ACG-GTCCGCCT---ACCGGTGG-----TTACTGTTCG--CTGCCGA-GCG-TT-CCG-----GTGGC--TATCCT-GG-A--TGATCTTTACCGGTT-GTCTTGGG-TGG---CCGCCAAGTTTACTTTGAAAAAATTAGAGTGCTCAAAGCAGGC---GCG-ACG--CCTGAATAATTGTGCATGGAATAATGGAATAGGACCTCGGTTCTA---TTTT-GTTGGTT-TTCGGAACACGAGGTAATGATTAAGAGGGACAGACGGGGGCATTCGTATTGCGACGCTAGAGGTGAAATTCTTGGACCGTCGCAAGACGAACTACTGCGAAAGCATTTGCCAAGAATGTTTCCATTAATCAAGAACGAAAGTTAGAGGTTCGAAGACGATCAGATACCGTCCTAGTTCTA-ACCATAAACGATGCCAGCCAGCGATCCGGCTGTGT--TCCTC-AAATGACACGCCGGGCAGCTT--CC-GGGAAACCAAA-GCTTATGGGTTCCGGGGGAAGTATGGTTGCAAAGCTGAAACTTAAAGGAATAGACGGAAGGGCACCACCA-GGATTGGAGCCTGCGGCTTAATTTGACTCAACACGGGGAAACT-TACCCGGCCCGGAC-ACA-GGAA-G-GATTGACAGATTAAGAGCTCTTTCTTGATTCTGTGGGTGGTGGTGCATGGTCGTTCTTAGTTGGTGGGGCGACTTGTCTGGTTAATTCCGAT-AACGAACGAGACTCTAGCCTACTAAATAGACG--TTCCCATCCTCTT-G----C-GTGG--GACG------TTCTTCTTAGAGGGACAAGCGGCTTC-------TAGCCGCACGAGACAGAGC-AATAACAGGTCTTAGATGCCCTTAGATGTCCGGGGCCGCACGCGCGCTACATTGAAGGATTCAGCG--------TGTGCT-------TTCCCTGTC--CGAAAGGACTGGGTAACCCGTTGAA--CCTCCTTC-GTGCTGGGGATTGGCGAA-TGT--AATTG-ACGCCATGAACGAGGAATTCCCAGTAAGCA-TGAGTCATCAGCTCGTGCTGATTACGTCCCTGCCCTTTGTACTCACCGCCCGTCGCTACTACTGATTGAGTGATTTAGTGAGGTCTTCGGACTGGCGCTCGGA-TTGGCC-TT----CGC---GGT---CGAGCCGA-----CG-TG-CCGGAAAGATGACC-AAACTTGA-TTACTTAGA-AG-AAG-TA-AAAGTCGTAA-C-AAGG-TTTTGAGTAGATCGGTCACCCACCCGACCCGTCTTGAAACACGGACCAAGGAGTCTAACATGTGTGCGAGTCAATGGGTCT-CGATTAAGCCCAGAGGCGCAATGAAAGCAAAG-GTCGGA--CA--------CGACGC-CGACCG-AGTTGGGATCCCTCCGTC---TTCG-CA-CGGG-GGGCGCACCAACGAC-------------CCGTCCTTT-CCAAT----------TCA--------TTGGTTGGGCGGAGTTCGAGCATACACGTTGGGACCCG-AAAGATGGTGAACTATGCCCGGGCAGGACGAAGCCAGAGGAAACTCTGATGGAGGTCCGCAGCGGTTCTGACGTGCAAATCGATCG--TCAGAT-CCGGG-TATAGG-GGCG-AAAGGCTAATCGAACCATCGTGGGCCCTCGAAATCCTGT-GGCGGGAGGA-TTCAGTTTC-GTGG-CGTGGACTCTG--T--GT---TCGAT-CA--TC-AT----TTTG-----GTTCCGCG-GA-G--GCGGCC-AATCGGA--CAC-GGATGCT--CAGCG-T-CGCGGAACGCATTTG-TTTCCCGCCCGA-AGGACCCCGCAACCGGTTAC-GA-----AACGGCCTTAAGGACTCCCGACGGCAGTTGACCGGTGA-T-TC-GCC-TCTCGTG-GGTG-G-ATC-GTCGGC-TGTTAGCCAG--AGTG--TCGCATGGC-CGTGGCGTGACCGTGGT--GTCGCG-AGGCCC-TC-TTGGGCTTCT--CCGTCTCCTCCG-TT---C-G---CGGA-C-GC---CTGG-TA---CG-GTGGCAGGGG---TTGGCTC------TG-CT----GCGGGCGCACGGACTGACTCCGTGGCCCAGCGGT--AG--G-T-TGTCTCCTC--GATGGCT--AC-CCAC-------AGA----CCAG--TC-GGAG----G-TTGGCGGTTAGCGGGGACTTTATATTTAATTTTTGGGGCTTGATCAGCTATAGTAGGTACTGCAATAAGAGTTTTAATTCGTATTGAGTTAGGACAACCTGGAAGGTTTTTAGGAGATGATCAATTATATAATGTTATTGTTACTGCTCATGCTTTTGTTATAATTTTTTTTATAGTAATACCTATTTTAATTGGAGGTTTTGGGAATTGATTAGTCCCTTTAATATTAGGGGCTCCTGATATAGCATTTCCTCGTATAAATAATTTAAGGTTTTGATTATTACCCCCATCTTTATTTTTGTTAATTATTTCATCTATAGTAGAGATAGGGGTTGGAGCGGGATGAACTGTATATCCTCCTTTAGCTAGATTAGAGGGTCATGCTGGAAGATCTGTTGATTTTGCAATTTTTTCTTTACACTTAGCTGGTGCGTCATCAATTATAGGGGCAATTAATTTTATTTCTACAATTGTAAATATACGTTTTTATGGAATAACTATAGAGAAAGTACCTTTATTTGTTTGGTCAGTTTTAATTACTGCTGTATTGTTATTATTGTCTTTACCTGTTTTAGCAGGAGCTATTACTATATTATTGACAGATCGAAATTTTAATACATCTTTTTTTGATCCATCTGGAGGTGGAGATCCTATTTTATTTCAACATTTGATT---------------------------------------------------------------------------------------------------------------------------------------------------------------------------------------------------------------------------------------------------------------------------------------------------------------------------------------------------------------------------------------------------------------------------------------------------------------------------------------------------------------------------------------------------------------------------------------------------------------------------TCGTAAGAGTACCGGAGGTAAAGCCCCCAGGAAACAACTGGCTACCAAGGCAGCTCGTAAGAGCGCCCCAGCCACTGGAGGTGTGAAAAAGCCCCATCGTTACAGGCCCGGTACTGTCGCTTTGAGAGAAATCCGTCGTTAYCAGAAATCCACTGAGCTCTTGATCCGTAAGCTGCCCTTCCAGCGTTTGGTGAGAGAAATCGCCCAAGATTTCAAAACCGATCTCCGTTTCCAAAGCTCTGCTGTTATGGCTCTGCAGGAAGCTAGCGAAGCTTATTTAGTGGGCTTGTTCGAAGACACTAACTTGTGCGCTATCCACGCCAAGAGA
>Cyrtarachne_nagasakiensis
TTCTTAATG-A-----AAT-----AATTT-TAAGTATCGCCTGCTCAATG----A-TT-------TTT----T---------------TTAAATAGCCGCGGAA-ATTTAACCGTGCTAAGGTAGCATAATCATTTGTCCTTTAATTAAGGACTCGTATGAATGGTGAAACATTT-AATTTCT-TTAT-TA---ATTTC--A----TTTT-TCTAATTTAAATT-----AAGA-ATAAAAATGTTCTTATAATTTAAAAAGACGACAAGACCCTTTTGAACTTTAC--T-TTTGTTT-AGCTGGGGCAGCTTAATAAAA-ATTATT-T-TA---TA----A----A-AA-T-T----TTATT--AAATA-----------AAT--GATCCA-GTA----AAA---TTGATTTTATG-AC-CAA-GTTACCAAAGGGATAACAGCGTAATATTTTAT-TTAAGCTCTTATT-TAA-TAAAT--TGATTGCGACCTCGATGTTGAATTAATG---TGGC----T-TA--T-AAATGTAGTAA-TTTA-A--------AA--A-GTAGGTCTGTTCGACCTTTAAAACATTACATAAAAGCTCG-TAGTTGGATCTCAGA-TCCGGCCG-G-ACG-GTCCGCCT---ACCGGTGG-----TTACTGTTCG--TTGCCGA-TCG-TT-CAG-----GCGGT--TATTCT-TG-A--TGATCTTCACCGGTT-GTCTCGGG-TGA---CCGCCAAGTTTACTTTGAAAAAATTAGAGTGCTCAAAGCAGGC---GCG-ACG--CCTGAATAATTGTGCATGGAATAATGGAATAGGACCTCGGTTCTA---TTTT-GTTGGTT-TTCGGAACACGAGGTAATGATTAAGAGGGACAGACGGGGGCATTCGTATTGCGACGCTAGAGGTGAAATTCTTGGACCGTCGCAAGACGAACTACTGCGAAAGCATTTGCCAAGAATGTTTCCATTAATCAAGAACGAAAGTTAGAGGTCCGAAGGCGATCAGATACCGCCCTAGTTCTA-ACCATAAACGATGCCAGCCAGCGATCCGGCTGTGT--TCCTC-AAATGACACGCCGGGCAGCTT--CC-GGGAAACCAAA-GCTTTTGGGTTCCGGGGGAAGTATGGTTGCAAAGCTGAAACTTAAAGGAATAGACGGAAGGGCACCACCA-GGATTGGAGCCTGCGGCTTAATTTGACTCAACACGGGGAAACT-TACCCGGCCCGGAC-ACA-GGAA-G-GATTGACAGATTAAGAGCTCTTTCTTGATTCTGTGGGTGGTGGTGCATGGCCGTTCTTAGTTGGTGGGGCGACTTGTCTGGTTAATTCCGAT-AACGAACGAGACTCTAGCCTACTAAATAGACG--TTCCCATCATCTT-G----T-GTGG--GACG------TTCTTCTTAGAGGGACAAGCGGCGTC-------TAGCCGCACGAGACAGAGC-AATAACAGGTCTGAGATGCCCTTAGATGTCCGGGGCCGCACGCGCGCTACATTGAAGGACTCAGCG--------TGTGCT-------TTCCCTGTC--CGAAAGGACTGGGTAACCCGTTGAA--CCTCCTTC-GTGCTGGGGATTGGCGAA-TGT--AATTG-ACGCCATGAACGAGGAATTCCCAGTAAGCA-TGAGTCATCAGCTCGTGCTGATTACGTCCCTGCCCTTTGTACTCACCGCCCGTCGCTACTACCGATTGAGTGATTTAGTGAGGTCTTCGGACTGGCTCTCGGT-CTGGCC-TT----CGT---GGT---CGAGCCGG-----TG-TG-CCGGAAAGATGACC-AAACTTGA-TTATTTAGA-GG-AAG-TA-AAAGTCGTAA-C-AAGG-TTTTGAGTAGATCGGTCACCCACCCGACCCGTCTTGAAACACGGACCAAGGAGTCTAACATGTGTGCGAGTCAATGGGTCT-CGAATAAGCCCAGAGGCGCAATGAAAGCAAAG-GTCGGA--CC--------TGACGC-CGACTG-TGTTGGGATCCCTCCGTC---TCCG-CA-CGGG-GGGCGCACCAACGAC-------------CCGTCCTTT-CCAAT----------TTA--------TTGGTTGGGCGGAGTTTGAGCATACACGTTGGGACCCG-AAAGATGGTGAACTATGCCCGGGCAGGACGAAGCCAGAGGAAACTCTGGTGGAGGTCCGCAGCGGTTCTGACGTGCAAATCGATCG--TCAGAT-CCGGG-TATAGG-GGCG-AAAGGCTAATCGAACCATCGTGGGCCCTCGAAATCCTGT-GGCGGGAGGA-TTCAGTTTA-GCGG-CGTGGACTCTG--T--GT---TCGGG-CA--CG-AG----TATG-----GATCCGCG-GA-G--GCGGCC-TCTCGTA--CAT-GGAGCTT--TCGCG-T-CGCGGAACGCATTTG-TTTCCCGCCCGA-AGGACCCCGCAACCGGTTGC-GA-----AACGGCCTTAAGGGCTCCCGACGGCAGTTGACCGGTGG-T-TC-GTT-TC----G--GCG-G-ACC-GTCGGC-TGTTAGCCAG--GGGG--TCGCACGGC-CGTGGCGTGACCGTGGT--GTCGCG-AGGCCC-TC-TTGGGCTTCT--TCGCCTCCTCCG-TT---T-G---CGGA-C-GC---CTGG-AG---CG-GTGGCAGGGG---TTAGCGC------TT-CT----GCGGGCGCACGGACCGACTCCGTGGCCCAGCGGG--AG--A-G-GGCTTCCTC--GATGGCT--GC-CT-T-------TTA----CCAG--TC-GGAG----G-TTGGCGGTTCGCGGGAACTTTATATTTTATTTTTGGAGCTTGAGCCTCAATAGTGGGGACGGCAATGAGAGTTTTGATTCGAATTGAACTGGGACAACCCGGGAGTTTTTTAGGAGATGATCAATTATATAATGTGATTGTAACTGCTCATGCTTTTGTAATAATTTTTTTTATAGTAATACCTATTTTAATTGGGGGTTTTGGAAACTGGTTAGTTCCTTTAATATTAGGTGCCCCAGATATAGCTTTTCCTCGCATAAATAATTTAAGTTTTTGATTATTACCCCCTTCATTATTTCTATTAATTATTTCATCTATAGTAGAAATAGGAGTTGGGGCGGGTTGAACTGTTTATCCACCTTTAGCAAGATTAGAGGGGCATGCTGGAAGGTCAGTAGATTTTGCTATTTTTTCTTTACATTTAGCTGGTGCTTCATCTATTATGGGGGCTATTAATTTTATTTCAACTATTATTAATATACGATTTTATGGAATAACCATAGAGAAAGTCCCCTTATTTGTATGATCTGTATTAATTACAGCTGTTTTATTATTATTATCTCTTCCTGTGTTAGCAGGAGCTATTACAATATTGTTAACTGATCGAAATTTTAATACTTCTTTTTTTGATCCTTCGGGTGGGGGGGATCCAAGTTTATTTCAACATCTATTT???????????GCACCCTGAAGTTTATATTTTAATTTTACCGGGATTTGGAATTGTGTCACATATTATTAGATATTCTGTAGGAAAGCGAGAGCCTTTTGGAAATTTAGGAATAATTTATGCTATAGTAGGAATTGGGGGGATAGGATTTGTTGTTTGGGCTCATCACATGTTTTCAGTGGGAATAGATGTAGATACGCGGGCGTATTTTACTGCGGCAACAATAATTATTGCTGTTCCAACTGGAATTAAGGTTTTTAGATGAATGGCTACGTTACATGGTTCTTATTTTAAGTTCGAGGCCCCCTTAATATGGTGTATTGGATTTATTTTTTTATTTACAATAGGTGGGATTACTGGGGTGGTTTTATCTAATTCCTCTTTAGATATCGTACTACATGATACTTATTATGTAGTAGCCCATTTTCATTATGTTTTAAGAATAGGGGCTGTGTTTGCAATTTTAGCCGGAATTACTTACTGATTCCCTTTATTTTTTGGAATAGTAATAAATGAAAAAAAAACTAAATTACAGTTTTATATTATGTTTGTTGGGGTTAATATAACTTTTTTCCCCCAACATTTTTTAGGATTAAATGGGATATCGTAAGAGTACTGGAGGTAAAGCCCCCAGGAAACAACTGGCTACAAAGGCCGCTCGTAAGAGCGCCCCAGCCACTGGAGGAGTTAAAAAGCCCCATCGTTACAGGCCCGGTACTGTCGCTTTGAGAGAAATCCGTCGTTATCAGAAATCCACTGAACTCCTGATCCGCAAACTGCCATTCCAGCGTTTGGTGAGAGAAATCGCTCAAGATTTCAAAACCGATCTCCGTTTCCAAAGCTCTGCTGTTATGGCTCTGCAGGAAGCTAGCGAAGCTTATTTAGTGGGCTTGTTCGAAGACACTAACTTGTGCGCTATCCACGCCAAGAGA
>Cyrtarachne_yunoharuensis
TTCTTAATG-A-----AAT-----TATTT-TAAGTATAACCTGCTCAATG----A-AC-------T-A----T---------------TTAAATAGCCGCGGAA-ATTTAACCGTGCTAAGGTAGCATAATCATTTGTCCTTTAATTAAGGACTAGTATGAATGGTTAAACATTT-AATTTCT-TTAT-TA---ATTTT-AT----TATT-TTTAACTTAAATT-----AAGA-ATAAAAATGTTCTTATTTATTAAATAGACGACAAGACCCTTTTGAACTTTAC--T-TATGTTA-AGCTGGGGCAGCTTAATAAAA-ATTACT-T-TA---TT----T----T-TG-T-T----TAATT--TTATA-----------AAT--GACCCA-ATT----TAA---TTGATTTTTTG-AT-CAA-GTTACCAAAGGGATAACAGCGTAATATTTTAC-TTAAGCTCTTATT-TAA-TAAAT--TGATTGCGACCTCGATGTTGAATTATTG---TTAC--T-T-TA--T-AAATGTAGTAA-TTTT-A--------AA--A-GTAGGTCTGTTCGACCTTCAAAACATTACATAAAAGCTCG-TAGTTGGATCTCAGA-TCCGGCCG-G-ACG-GTCCGCCT---ACCGGTGG-----TCACTGTTCG--CTGCCGA-TCG-TT-CAG-----GCGGT--TATTCT-TG-A--TGATCTTCACCGGTT-GTCTCGGG-TGA---CCGCCAAGTTTACTTTGAAAAAATTAGAGTGCTCAAAGCAGGC---GCG-ACG--CCTGAATAATTGTGCATGGAATAATGGAATAGGACCTCGGTTCTA---TTTT-GTTGGTT-TTCGGAACACGAGGTAATGATTAAGAGGGACAGACGGGGGCATTCGTATTGCGACGCTAGAGGTGAAATTCTTGGACCGTCGCAAGACGAACTACTGCGAAAGCATTTGCCAAGAATGTTTCCATTAATCAAGAACGAAAGTTAGAGGTTCGAAGGCGATCAGATACCGCCCTAGTTCTA-ACCATAAACGATGCCAGCCAGCGATCCGGCTGCGT--TCCTC-AAATGACGCGCCGGGCAGCTT--CC-GGGAAACCAAA-GCTTCTGGGTTCCGGGGGAAGTATGGTTGCAAAGCTGAAACTTAAAGGAATAGACGGAAGGGCACCACCA-GGATTGGAGCCTGCGGCTTAATTTGACTCAACACGGGGAAACT-TACCCGGCCCGGAC-ACA-GGAA-G-GATTGACAGATTAAGAGCTCTTTCTTGATTCTGTGGGTGGTGGTGCATGGCCGTTCTTAGTTGGTGGGGCGACTTGTCTGGTTTATTCCGAT-AACGAACGAGACTCTAGCCTACTAAATAGACG--CTCCCGTCATCTT-G----C-GCGG--GACG------TTCTTCTTAGAGGGACAAGCGGCGTC-------TAGCCGCACGAGACAGAGC-AATAACAGGTCTGAGATGCCCTTAGATGTCCGGGGCCGCACGCGCGCTACATTGAAGGACTCAGCG--------TGTGCT-------TTCCCTGTC--CGAAAGGACTGGGTAACCCGTTGAA--CCTCCTTC-GTGCTGGGGATTGGCGAA-TGT--AATTG-ACGCCATGAACGAGGAATTCCCAGTAAGCA-TGAGTCATCAGCTCGTGCTGATTACGTCCCTGCCCTTTGTACTCACCGCCCGTCGCTACTACCGATTGAGTGATTTAGTGAGGTCTTCGGACTGGCTCTCGGT-CTGGCC-TC----CGT---GGT---CGAGCCGA-----CG-TG-CCGGAAAGATGACC-AAACTTGA-TTACTTAGA-GG-AAG-TA-AAAGTCGTAA-C-AAGG-TTTT----------------------------------------------------------------------------------------------------------------------------------------------------------------------------------------------------------------------------------------------------------------------------------------------------------------------------------------------------------------------------------------------------------------------------------------------------------------------------------------------------------------------------------------------------------------------------------------------------------------------------------------------------------------------------------------------------------------------------------------------------------------------------------------------------------------------------------------------------------------------------------------------------------------------------------------------------------------------------------------------------------TACTTTATATTTTATATTTGGGGCATGATCTTCTATAGTGGGGACGGCGATAAGAGTAATGATTCGAATTGAATTAGGACAACCTGGCAGGTTTTTAGGAGATGATCAATTATATAATGTAATTGTTACTGCCCATGCATTTGTAATAATTTTTTTTATAGTAATACCTATTTTAATTGGGGGATTTGGAAATTGATTGGTTCCTTTAATATTAGGAGCACCTGATATAGCTTTTCCTCGAATAAATAATTTAAGGTTTTGATTATTACCCCCATCATTATTTCTTTTAATTATTTCGTCAATAGTAGAGATGGGGGTGGGGGCCGGTTGAACTATTTATCCGCCTTTAGCAAGATTAGAGGGACATGCTGGAAGATCTGTTGATTTTGCAATTTTTTCTTTACATTTGGCTGGAGCTTCTTCCATTATGGGGGCTATTAATTTTATTTCAACAATTGTGAATATGCGGTTTTACGGAATAACTATAGAAAAAGTTCCTTTATTTGTTTGGTCAGTTTTAATTACGGCTGTTTTATTATTATTATCACTTCCTGTTTTGGCTGGGGCTATTACAATATTATTAACTGATCGAAATTTTAATACTTCTTTTTTTGATCCTTCTGGGGGAGGAGATCCTATTTTATTTCAACATTTATTTTGATTTTTTGGACATCCTGAAGTTTATATTTTAATTTTACCAGGATTTGGTATTGTGTCTCATATTATTAGATATTCTGTTGGAAAGCGAGAGCCTTTTGGAAATTTAGGAATAATTTATGCTATGGTAGGAATTGGGGGAATAGGATTTGTTGTATGAGCTCATCATATATTTTCAGTTGGAATAGATGTAGATACTCGGGCTTATTTTACTGCAGCAACTATAATTATTGCTGTTCCTACTGGAATTAAAGTTTTTAGATGAATAGCTACTTTACATGGATCATATTTTAAGTTTGATACATCTTTGTTGTGATGTATTGGGTTTATTTTTTTATTTACTATAGGGGGGATTACTGGAGTAGTTTTATCAAATTCTTCTTTAGATATCGTTCTTCATGATACTTATTATGTTGTGGCTCATTTTCATTATGTATTAAGAATGGGAGCAGTATTTGCAATTTTAGCTGGTATTACTTATTGATTTCCTTTGTTTTTTGGAATAATATTAAATGAAAAGAAAACTAAATTGCAATTTTATATTATGTTTGTAGGGGTAAATATAACTTTTTTTCCCCAACATTTTTTAGGATTAAATGGGATG----------------------------------------------------------------------------------------------------------------------------------------------------------------------------------------------------------------------------------------------------------------------------------------------------------------------------------------
>Cyrtophora_cylindroides_150
TTCTTAATG-A-----AAT-----AATTT-TAAGTAACACCTGCTCAATG----A-A----------A----T---------------TTCAATAGCCGCAGAA-TATTTACTGTGCTAAGGTAGCATAATCATTAGCCTCTTAATTAGAGGCTCGTATGAACGGTGAAACATTTCATCTTCT-TTTT-TT---CCTAT--T----TTTT-TTAAAATTTAATT-----AAGA-GTAAAAATGCTCTTATTCTTAATATAGACGACAAGACCCTTTTGAACTTTAC--T-GAAGTTT-GGCTGGGGCAGCTTATTAATA-ATCATC-T-TT---TT----A----T-TT-T-T----TGATT---CTTA-----------AAT--GACCCA-ATA----TTA---TTGATTATTTG-AA-CAA-GTTACCATAGGGATAACAGCGTAATTTCTTTT-CAAAGTTCTTATT-TAA-AAAGA--AGATTGCGACCTCGATGTTGAATTAATG---TAAC--T-T-T---T-TGATGCAACAA-TTTT-A--------GG--A-GTAGGTCTGTTCGACCTTTAAAACATTACATAAAAGCTCG-TAGTTGGATCTCAGC-TCCGGCCG-G-ACG-GTCCGCCT---ACCGGTGG-----TTACTGTTCG--CTGCCGA-GCG-TT-CAG-----GGGGC--TTCGTC-CT-A--TGATCTTCACCGGTT-GTCGGTCG-GGG---CCCCCACGTTTACTTTGAAAAAATTAGAGTGCTCAAAGCAGGC---GCG-ACG--CCTGAATAATTGTGCATGGAATAATGGAATAGGACCTCGGTTCTA---TTTT-GTTGGTT-TTCGGAACACGAGGTAATGATTAAGAGGGACAGACGGGGGCATTCGTATTGCGACGCTAGAGGTGAAATTCTTGGACCGTCGCAAGACGAACTACTGCGAAAGCATTTGCCAAGAATGTTTCCATTAATCAAGAACGAAAGTTAGAGGTTCGAAGGCGATCAGATACCGCCCTAGTTCTA-ACCATAAACGATGCCAGCCAGCGATCCGGCTGTGT--TCCTC-AAATGACACGCCGGGCAGCTT--CC-GGGAAACCAAA-GCTTTTGGGTTCCGGGGGAAGTATGGTTGCAAAGCTGAAACTTAAAGGAATTGACGGAAGGGCACCACCA-GAAATGGAGCCTGCGGCTTAATTTGACTCAACACGGGAAAACT-TACCCGGCCCGGAC-ACA-GGAA-G-GATTGACAGATTAAGAGCTCTTTCTTGATTCTGTGGGTGGTGGTGCATGGCCGTTCTTAGTTGGTGGGGCGACTTGTCTGGTTAATTCCGAT-AACGAACGAGACTCTAGCCTACTAAATAGACG--TTCCCATCCTCTT-T----C-GTGG--GACG------TTCTTCTTAGAGGGACAAGCGGCGTT-------TAGCCGCACGAGACAGAGC-AATAACAGGTCTGGGATGCCCTTAGATGTCCGGGGCCGCACGCGCGCTACATTGAAGGAATCAGCG--------TGTGCT-------TTCCCTGTC--CGAAAGGACTGGGTAACCCGTTGAA--CCTCCTTC-GTGCTGGGGATTGGAATG-TGT--AATTG-CTTCCATGAACGAGGAATTCCCAGTAAGCA-CGAGTCATCAGCTCGTGTTGATTACGTCCCTGCCCTTTGTCCACACCGCCCGTCGCTACTACCGATTGAATGATTTAGTGAGGTCTTCGGACTGGCGCTCGGA-TTGGCC-TT----CGC---GGT---CGAGCCGG-----TG-TG-CCGGAAAGATGACC-AAACTTGA-TCATTTAGA-GG-AAG-TA-AAAGTCGTAA-C-AAGG-TTTT----------------------------------------------------------------------------------------------------------------------------------------------------------------------------------------------------------------------------------------------------------------------------------------------------------------------------------------------------------------------------------------------------------------------------------------------------------------------------------------------------------------------------------------------------------------------------------------------------------------------------------------------------------------------------------------------------------------------------------------------------------------------------------------------------------------------------------------------------------------------------------------------------------------------------------------------------------------------------------------------------------GACTCTATATTTAATTTTTGGGGCTTGGGCTGCCATAGTTGGAACAGCTATAAGAGTTTTAATTCGTATTGAGTTGGGACAACCCGGGAGATTTATCGGGGATGATCAACTATATAATGTAATTGTAACTGCACATGCTTTTGTAATAATTTTTTTCATAGTAATACCTATTCTAATTGGGGGATTTGGAAATTGATTGGTACCTCTAATATTAGGGGCTCCCGATATAGCTTTTCCTCGAATAAATAATTTAAGATTTTGGCTATTACCTCCTTCATTATTTCTTTTAATTATTTCTTCAATAGTAGAAATAGGGGTTGGGGCTGGATGAACAGTGTATCCTCCTTTAGCAAGATTAGAAGGTCATGCTGGAAGATCAGTCGATTTTGCTATTTTTTCTCTTCATTTGGCGGGAGCTTCTTCTATTATAGGGGCTATTAATTTTATTTCTACAATTATTAATATACGATTTTATGGAATAAGAATAGAAAAGGTTCCTCTATTTGTATGATCAGTTTTAATCACTGCTGTTCTTCTTCTTTTATCATTGCCTGTATTAGCTGGTGCTATTACAATATTATTAACAGATCGCAATTTTAATACTTCTTTTTTTGATCCTTCTGGGGGTGGGGATCCTATTTTATTCCAACATTTATTTT??????????GCACCCTGAAGTTTATATTCTAATTTTGCCAGGTTTTGGAATTGTATCCCATGTTATTAGGTCTTCTGTTGGCAAGCGGGAGCCTTTTGGAAATTTAGGAATAATTTATGCTATAGTAGGTATTGGCGGAATGGGATTTGTAGTATGAGCTCATCATATATTTTCAGTAGGAATAGATGTGGATACTCGGGCCTATTTTACTGCGGCTACTATAATTATTGCCGTTCCTACAGGAATTAAAGTTTTTAGATGAATAGCAACACTTCATGGATCCTATTTTAAATTTGAAACTCCTCTTATATGAAGAATTGGTTTTATCTTTTTATTTACTATAGGAGGAATTACGGGAGTAGTTTTATCTAACTCATCTTTAGATATTGTTCTTCACGATACTTATTATGTAGTAGCTCATTTCCATTATGTCCTGAGAATAGGGGCTGTATTTGCAATTTTAGCTGGAATTACATATTGGTTTCCTCTGTTTTTTGGGATTTTAATAAACGGGAAAAAAACCAAGTTACAATTTTATATTATGTTTGTAGGTGTTAATATGACTTTTTTTCCACAGCATTTTTTAGGACTTAATGGTATG----------------------------------------------------------------------------------------------------------------------------------------------------------------------------------------------------------------------------------------------------------------------------------------------------------------------------------------
>Deinopis_37
TTCTTATAG-A-----ATT-----CATTA-TAAGTAAGATCTGCTCAATG----A-A---------AA----T---------------ATAAATAGCCGCAGAA-TTTTTACTGTGCTAAGGTAGCATAATCATTTGCCTTTTAATTAAAGGCTAGTATGAAAGATCTAACATTTAAATTTTT-CTATATA---AATTA-------AAAT-TTTAATTTATTTT-----AAAT-GTAAAAAAACATTTATAC-TAAGAAAGACGACAAGACCCTATCGAACTTTAC--T-TTAGTTA-AGCTGGGGCAGCTTATTAATT-AAATTC-T-TA---AT----A----A-AA-T-T----TATTC--TAAAA-----------CTA--GACCCA-ATT----CAA---TTGATTTAATG-AT-CAA-GTTACCGTAGGGATAACAGCGTAATAATTATT-TAAAGCTCTTATT-TAA-ATAAA--AGATTGCGACCTCGATGTTGAATTGATA---TCCC--T-A-T---T-AAATGCACCTA-TTTA-A--------AA--A-GGAGGTCTGTTCGACCTATAATTTATCACATAAAAGCTCG-TAGTTGGATCTCAGT-TCCAGACG-G-GTG-GTCCGCCT---ATCGGTGG-----TCACTGCCCG--T-TCTGA-ACA-GC-CAG-----CCGGT--TTCCCT-TG-A--TGATCTTCACCGGTT-GTCTCGGG-TGA---CCGGCAAGTTTACTTTGAAAAAATTAGAGTGCTCAAAGCAGGC---GTG-ACG--CCTGAATAATGGTGCATGGAATAATGGAATAGGACCTCGGTTCTA---TTTT-GTTGGTT-TTCGGAACCCGAGGTAATGATTAAGAGGGACAGACGGGGGCATTCGTATTGCGACGCTAGAGGTGAAATTCTTGGACCGTCGCAAGACGAACTACTGCGAAAGCATTTGCCAAGAATGTTTCCATTAATCAAGAACGAAAGTTAGAGGTTCGAAGGCGATCAGATACCGCCCTAGTTCTA-ACCATAAACGATGCCAGCCAGCGATCCGGCTGTGT--TTCTCAAAATGACACGCCGGGCAGCTT--CC-GGGAAACCAAA-GCTTTTGGGTTCCGGGGGAAGTATGGTTGCAAAGCTGAAACTTAAAGGAATTGACGGAAGGACACCACCA-GGCATGGAGCTTGCGGCTTAATTTGACTCAACGCTGGTAAACT-TACCCGGCCCGGAC-ACA-GGAA-G-GATTGACAGATTGAGAGCTCTTTCTTGATTCTGTGGGTGGTGGTGCATGGCCGTTCTTAGTTGGTGGAGCGATTTGTCTGGTTAATTCCGAT-AACGAACGAGACTCTAGCCTACTAAATAGACG--CTCCGATCATATA-T----A-GTCG--GACG------TTCTTCTTAGAGGGACAAGCGGCGTT-------CAGCCGCGCGAGACAGAGC-AATAACAGGTCTGTGATGCCCTTAGATGTCCGGGGCCGCACGCGTGCTACATTGAAGGAGTCAGCG--------TGTGCT-------TTCCCTGTC--CGACAGGACTGGGTAACCCGTTGAA--ACCCTTTC-GTGCTTGGGATAGGATTT-TTG--AATTTTCATCCTTGAACGAGGAATTCCCAGTAAGCA-CGAGTCATCATCTCGTGTTGATTACGTCCCTGTCCTTTGTACACACCGCCCGTCGCTACTACCGATTGAATGATTTAGTGAGGTCTTCAGACTGGCGCTCGAT-GCGGCC-TT----CG----GGT---CACGCCGG-----CG-TG-CCGGAAAGATGACC-GAACTTGA-TCATTTAGA-GG-AAG-TA-AAAGTCGTAA-C-AAGG-TTTCGAGTAGGTCGGTCACCCACCCGACCCGTCTTGAAACACGGACCAAGGAGTCTAACATGTGCGCGAGTCGATGGGTCT-TGAATATGCCCAGAGGCGCAATGAAAGCAAAGTGCTCCGTTCC----CGAGTGTCCG-GAGCCT-AGTTGGGATCCCCCCTGA---GATA----CGGG-GGGCGCACCAGCGAC-------------CCGTCCTAT-CCGAT----------TCA--------TCGGTTGGGCGGAGTTCGAGCGCACACGTTGGGACCCG-AAAGATGGTGAACTATGCCCGGGCAGGACGAGGCCAGAGGAAACTCTGGTGGAGGTCCGTAGCGGTTCTGACGTGCAAATCGATCG--TCGGAT-CCGGG-TCTAGG-GGCG-AAAGACTAATCGAACCGTCGTGGGCCCTCGAAATCCTGT-GGCGGGAGGA-TTCAGTCGG-AGGC-GGCCGGCGGGCT-G--GA---CGGGA-CAC-GG-AT----ATCG-----GTTACCCGCGA-G-AGGGGCC-GTCCCGT--CGC-CCGG--C--GTGTC-G-CACTCGACGCATTTG-TTTCCCGCCCGA-AGGACGCCGCAGCCGGTCGG-GACGCACGACGGCCTGGAGGGCGCGCGATGGCAGGTGGCCGGTGG-TTGG-GTT-CC----G-ATCC-C-TCC-GCCGGT-TGTTAGCCGG--TGCG--CC--CGGGCACGTCGCCCGACCGAGGT--GTCACG-AGGCCC-GT-ATGGGCTCCT--CCGCCTCCTCCC-TT---G-GC--CGGA-G-GC---CGGG-GT--GGA-ACGGCAGACG---TCATTCC------GG-CAC---GGGGCCGCACTGGCCTATCCAGTGGGCCGCCTAG--TC------GGCGTCATC--GATGGCC--GT-TT-C-------GCG----CCCG--TG-GGAG---TG-CTGGCGGCTGGCGGCAACTTTATATTTGTTATTTGGGGCTTGAGCTGCTATAGCAGGTACTGCTATAAGTGTATTAATTCGAACTGAGTTAGGTCAACCYGGAAGTTTATTAGGGGATGATCATTTATATAATGTTATTGTTACAGCCCATGCTTTTGTGATAATTTTTTTTATAGTTATGCCTATTTTAATTGGTGGTTTTGGTAATTGGCTAGTTCCTTTAATATTAGGGGCTCCTGATATGGCTTTTCCTCGTATAAATAATTTGAGTTTTTGATTATTACCCCCTTCTTTATTATTATTATTTATTTCCTCAATAGCTGAGGTTGGGGTTGGTACAGGGTGAACTGTATATCCTCCTTTAGCTTCAACTATAGGGCATGCTGGGAGTTCAGTAGACTTTGCTATTTTTTCTTTACATTTAGCTGGTGCTTCTTCTATTATAGGGGCTATTAATTTTATTTCAACGATTTTAAATATACGATCTTTAGGTATAAAAATGGAAAAAGTTCCTTTATTTGTTTGGTCTGTATTAATTACAGCTATTTTATTATTATTATCTTTACCAGTATTAGCTGGTGCTATTACAATATTGTTGACTGATCGTAATTTTAACACATCTTTTTTTGATCCTGCAGGAGGTGGGGATCCTGTTTTATTTCAACATTTATTTTGATTTTTTGGTCATCCTGAAGTTTATATTTTAATTTTACCAGGATTTGGGATTATTTCTCATATTATTAGTTCTGCAGTTGGGAAGCGAGAACCGTTTGGTAGTTTAGGAATAATTTATGCTATAGTGGGAATTGGAGGAATAGGGTTTGTTGTTTGGGCTCATCATATATTCTCTATTGGTATAGATGTTGATACGCGAGCATATTTTACAGCTGCAACAATAATTATTGCTGTTCCTACTGGAATTAAAGTTTTTAGTTGAATAGCAACTTTGCATGGTTCATATTTTAAGTTAAATTCTCCTATAATATGAAGAATTGGATTTGTTTTTTTATTTACGCTAGGAGGGATTACTGGGGTAGTCCTATCTAATTCTTCATTAGACATTGTGTTACATGATACGTATTATGTGGTTGCTCACTTTCATTATGTATTAAGAATAGGAGCTGTGTTTGCTATTTTGGCTGGTATAACTTATTGATTTCCTTTATTTTTTGGTGTGGTTTTAAATAGAAAGAAAACTAGATTACATTTTTGTATTATATTCTTAGGGGTTAATATAACTTTTTTTCCTCAACATTTTTTAGGTTTAAATGGGATATAGGAAGAGTACCGGTGGRAAAGCCCCCCGAAAGCAGCTAGCTACAAAGGCTGCTCGTAAGAGCGCCCCAGCAACAGGCGGCGTTAAGAAACCTCATCGCTACAGGCCCGGAACCGTCGCTCTCCGAGAAATTCGTAGATATCAAAAGTCGACCGAATTGTTGATTCGAAAGCTGCCCTTCCAACGTTTAGTTCGTGAGATTGCTCAGGACTTCAAGACCGATTTGAGGTTCCAGAGCTCCGCTGTTATGGCATTGCAGGAAGCCAGTGAAGCCTATTTGGTTGGCCTGTTCGAAGATACGAATTTGTGCGCTATTCACGCAAAGAGA
>Deinopis_spinosa
TTCTTATAG-A-----ATT-----AATTA-TAAGTACAATCTGCTCAATG----A-A---------------T---------------TTAAATAGCCGCAGGA-TTATTACTGTGCTAAGGTAGCATAATCATTTGCCTTTTAATTAAAGGCCAGTATGAAAGATTAAACATTTAAATTTTT-CTAT-TC---AATAT--A----ATTT-TTAAATTTAATTT-----AAAT-GTAAAAAACCATTTATTTAAAAGAAAGACGACAAGACCCTATTGAACTTTAC--T-TTAGTTT-AACTGGGGTAGTTAATTAATT-AAAATC-T-TA---AT----T----T-CA-T-CAA-AAACTA--TAATA-----------AAC--GACCCA-ATA----AAA---TTGATTAATTG-AT-CAA-GTTACCATAGGGATAACAGCGTAATAAAATTT-TAAAGTTCTTATT-AAA-AATTT--AGATTGCGACCTCGATGTTGAATTGTTA---ACTC--TAT-TAC-T-TAATGCAACCA-TTTA-A--------AA--A-GAAGGTCTGTTCGACCTTTAAATTATCACATAAAAGCTCG-TAGTTGGATCTCAGT-TTCAGACG-G-GTG-GTCCGCCT---ACCGGTGG-----TTACTGCCTG--T-TCTGA-ACA-GC-CAG-----CCGGT--TTCTCT-TG-A--TGATCTTCACCGGTT-GTCTCGGG-TGA---CCGGCAAGTTTACTTTGAAAAAATTAGAGTGCTCAAAGCAGGC---GTG-ACG--CCTGAATAATGGTGCATGGAATAATGGAATAGGACCTCGGTTCTA---TTTT-GTTGGTT-TTCGGAACACGAGGTAATGATTAAGAGGGACAGACGGGGGCATTCGTATTGCGACGCTAGAGGTGAAATTCTTGGACCGTCGCAAGACGAACTACTGCGAAAGCATTTGCCAAGAATGTTTCCATTAATCAAGAACGAAAGTTAGAGGTTCGAAGGCGATCAGATACCGCCCTAGTTCTA-ACCATAAACGATGCCAGCCAGCGATCCGGCTGTGT--TCCTC-AAATGACACGCCGGGCAGCTT--CC-GGGAAACCAAA-GCTTTTGGGTTCCGGGGGAAGTATGGTTGCAAAGCTGAAACTTAAAGGAATTGACGGAAGGGCACCACCA-GGAATGGAGCCTGCGGCTTAATTTGACTCAACACGGGAAAACT-TACCCGGCCCGGAC-ACA-GGAA-G-GATTGACAGATTAAGAGCTCTTTCTTGATTCTGTGGGTGGTGGTGCATGGCCGTTCTTAGTTGGTGGAGCGATTTGTCTGGTTAATTCCGAT-AACGAACGAGACTCTAGCCTACTAAATAGACG--CTCCGATCATTTA-T----A-GTCG--GACG------TTCTTCTTAGAGGGACAAGCGGAGTC-------CATCCGCACGAGACAGAGC-AATAACAGGTCTGTGATGCCCTTAGATGTCCGGGGCCGCACGCGCGCTACATTGAAAGAGTCAGCA--------TGTGCT-------TTCCTCGTC--CGACAGGACTGGATAACCATTTGAA--TCTCTTTC-GTGCTGGGGATAGGAAAG-TGA--AATTG-TTTCCTTGAACGAGGAATTCCTAGTAAGTA-CGAGTCATCAGCTCGTGTTGATTACGTCCCTGCCCTTTGTACACACCGCCCGTCGCTACTACCGATTGAATGATTTAGTGAGGTCTTCGGACTGGCGCCCGAT-ACGGCT-TT----CG----AGT---CGCGCCGG-----TG-TG-CCGGAAAGATGACC-AAACTTGA-TCATTTAGA-GG-AAG-TA-AAAGTCGTAA-C-AAGG-TTTCGAGTAGGTCGGTCACCCACCCGACCCGTCTTGAAACACGGACCAAGGAGTCTAACATGTGCGCGAGTCAGTGGGACT-TGAATATGCCCACAGGCGCAATGAAAGCAAAG-AGCCGG--CGGAACCTAGTGCCGC-CGGCCG-AGCTGTGATCCCGAGCAC---T-CG-TT-GCTC-GGGCGCAACAGCGAC-------------CCGTCCTAT-CCGAT----------TCA--------TCGGTTGGGCGGCGTTAGAGCGTACACGTTGGGACCCG-AAAGATGGTGAACTATGCCCGGACAGGACGAAGCCAGAGGAAACTCTGGTGGAGGTCCGTAGCGGTTCTGACGTGCAAATCGATCG--TCGGAT-CCGGG-TCTAGG-GGCG-AAAGACTAATCGAACCATCGTGGGCCCTCGAAATCCTGT-GGCGGGATGA-TTCAGTTGG-GCGT-CGCCTTTCCGG--CTCGA---ACGGA-CA--CG-A-----CACG-----GTATCCTTTTAAG--GGGGCC-GTCCGAT--CGC-TGGAACT--TGGTG-G-CGCTCGACGCATTTC-GTTCCCGTCCAA-AGGACGCCGCAACCGGTTGG-GC---TCGACGGCTAGAAGGGCGGACGTGGGCAGGTGGCCGGTGG-C-GTTGCT-TC----G-AGCTTC-GCC-GTCGGT-TGTTAGCCCG--TCTG--CCAGATGGCCCGCCGCTCGACCGTGGT--GACACG-AGGCCT-TT-GTAGGCTCCT--CCGTCTCCTCCC-TT---C-GC--AGGA-C-GC---CGGG-GC--GGA-AGGGCAGACG---TACGTTC------CGAGC----GGGGCCGCACTGGCCTTACCAGTGGGCAAAGTTT--CG------GACGTCATC--GTTAGCC--CG-AG-C-------GCT----CCCG--TG-GGAG----GCATGATGGTTGGCGGCAACATTATATTTATTGTTTGGTGCGTGATCAGCTATAGCTGGTACTGCAATAAGAGTTTTAATTCGTACTGAATTAGGTCAGCCTGGAAGTTTATTGGGTGATGATCATTTATATAATGTTATTGTTACTGCTCATGCTTTTGTTATAATTTTTTTTATAGTAATACCAATTTTAATTGGTGGATTTGGTAATTGATTAGTACCTTTAATGTTAGGGGCACCTGATATAGCTTTTCCGCGAATAAATAATTTAAGTTTTTGATTATTACCTCCTTCATTATTTTTATTGTTTATTTCTTCTTTAGTAGAAGTAGGTGTAGGTTCAGGATGAACTGTATATCCTCCTTTAGCGTCTAGAGTTGGTCATGCTGGAAGTTCTGTGGATTTTGCTATTTTTTCTTTACATTTAGCTGGTGCTTCTTCTATTATAGGAGCTATTAATTTTATTTCTACTATTTTAAATATACGGTCATGAGGTATAACTATAGAGAAGGTTCCTTTATTTGTTTGGTCTGTTTTAGTTACAGCTATTTTATTATTATTATCTTTGCCTGTGTTAGCAGGTGCTATTACTATATTATTAACTGATCGTAATTTTAATACATCTTTTTTTGATCCTGCTGGAGGGGGAGATCCAGTTCTATTTCAACATTTATTT???????????TCATCCTGAAGTTTATATTTTAATTTTACCTGGTTTTGGAATTGTATCTCATATTATTAGATCTGCCGTAGGTAAGCGGGAACCTTTTGGTAGTTTAGGAATAATTTATGCTATAGTAGGAATTGGAGGTATAGGATTTGTAGTATGAGCGCATCATATATTTTCTGTTGGTATAGATGTAGATACTCGAGCTTATTTTACTGCTGCTACTATAATTATCGCTGTGCCTACTGGAATTAAGGTTTTTAGATGAATAGCCACATTACATGGATCTTATTTTAAAATAGATACCCCATTAATATGATGTATTGGATTTGTGTTTTTATTTACTTTAGGAGGGATTACTGGTGTAGTATTATCAAATTCTTCTTTAGATATTGTTTTACATGATACTTATTATGTAGTGGCTCATTTTCATTATGTGCTTAGAATAGGAGCTGTATTTGCTATTTTAGCTGGAATTACTTATTGATTTCCGTTATTTTTTGGTATTATTTTAAATTCAAAAAAATCTAAGCTTCAATTTTATATTATATTTTTAGGTGTTAATATAACTTTCTTTCCTCAACATTTTTTAGGTTTAAATGGAATATAGGAAAAGTACGGGTGGGAAGGCMCCWCGTAAGCAGCTCGCTACCAAGGCTGCTYGTAAGAGCGCCCCTGCAACCGGCGGTGTGAAAAAACCCCATCGTTACAGGCCTGGAACCGTCGCCCTTCGAGAAATTCGCCGCTACCAAAAGTCGACCGAACTTCTGATCCGCAAGCTGCCGTTTCAGCGTTTGGTTCGTGAGATTGCCCAGGACTTCAAGACCGATTTGCGATTCCAGAGTTCTGCTGTCATGGCACTCCAGGAGGCTAGCGAGGCTTATTTGGTTGGTTTGTTTGAAGACACCAACTTGTGCGCTATTCACGCCAAGAGG
>Deliochus_160
TTCCTATAG-A-----TAT-----AATTT-TAGGTATAACCTGCTCCATG-------T-------TTA----A---------------ATAAATAGCCGCAGAA-TTTTTACTGTGCTAAGGTAGCATAATCACTAGTCTTTTAATTAAAGACTTGCATGAATGGTTAAACATTTAAATTTCT-TTAT-TA---ATTTT-TA----TTTA-TCTAAATTATTTT-----AATC-ATAAAAAAATGATTATATTTCCATTAGACGACAAGACCCTATTGAACTTTAC--T-TCAGTTT-AGCTGGGGCAGCTAATTAATA-AATATT-T-TAATTAT----T----T-AA-A--------TTT--ACATA-----------AAT--GACCCA-AAA----TAT---TTGATTATTTG-TT-CAATGTTACCATAGGGATAACAGCGTAATTTCTTTT-CAAAGCTCTGATT-TAA-AAAGA--AGTTTGCGACCTCGATGTTGAATTAATT---TAAC--C---TA--T-TTAAGTAAAAG-TATA-A--------AA--G-GTAGGTCTGTTCGACCTTTAATAAATTACATAAAAGCTCG-TAGTTGGATCTCAGA-TCGAGTCG-A-ATG-GTCCGCCT---ACCGGTGG-----TTACTGTTTG--T-GCTCA-TCA-TT-CCG-----CCGGT--TTCCTT-TG-A--TGATCTTCACCGGTT-GTCTTGGG-TGA---CCGGCAAGTTTACTTTGAAAAAATTAGGGTGCTCAAAGCGGGC---GTG-ACG--CCTGAATAATGGTGCATGGAATAATGGAATAGGACCTCGGTTCTA---TTTT-GTTGGTT-TTCGGAACACGAGGTAATGATTAAGAGGGACAGACGGGGGCATTCGTATTGCGACGCTAGAGGTGAAATTCTTGGACCGTCGCAAGACGAACTACTGCGAAAGCATTTGCCAAGAATGTTTCCATTAATCAAGAACGAAAGTTAGAGGTTCGAAGGCGATCAGATACCGCCCTAGTTCTA-ACCATAAACGATGCCAGCCAGCGATCCGGCTGTGT--TCCTC-AAATGACACGCCGGGCAGCTT--CC-GGGAAGCCAAA-GCTTTTGGGTTCCGGGGGAAGTATGGTTGCAAAGCTGAAACTTAAAGGAATTGACGGAAGGGCACCACCA-GAAATGGAGCCTGCGGCTTAATTTGACTCAACGCGGGTAAACT-CACCCGGCCCGGAC-ACA-GGAA-G-GATTGACAGATTAAGAGCTCTTTCTTGATTCTGTGGGTGGTGGTGCATGGCCGTTCTTAGTTGGTGGGGCGACTTGTCTGGTTAATTCCGAT-AACGAACGAGACTCTAGCCTACTAAATAGACG--CTCCGATCCTTCG------A-GTCG--GACG------TTCTTCTTAGAGGGACAGGCGGCGCT-------TAGCCGCACGAAACAGAGC-AATAACAGGTCTGGGATGCCCTTAGATGTCCGGGGCCGCACGCGCGCTACATTGAAGGAATCAGCG--------TGTGCT-------TTCCCTATC--CGACAGGATTGGGTAACCCGCTGAA--CCTCCTTC-GTGCTGGGGATAGGAGAT-TGT--AATTGTCCTCCTTGAACGAGGAATTCCCAGTAAGCA-CGAGTCATAATCTCGTGTTGATTACGTCCCTGCCCTTTGTCCACACCGCCCGTCGCTACTACCGATTGAATGATTTAGTGAGGTCTTCGGACTGGCGCTCGGA-TTGGCC-TT----CG----GGT---CGAGCCGA-----AG-TG-CCGGAAAGATGACC-AAACTTGA-TCATTTAGA-GG-AAG-TA-AAAGTCGTAA-C-AAGG-TTTCGAGTAGATCGGTCACCCACCCGACCCGTCTTGAAACACGGACCAAGGAGTCTAACATGTGTGCGAGTCAATGGGTCT-CGATTAAGCCCAGAGGCGCAATGAAAGCAAAG-GTCGGA--CT--------CGACTC-CGGCTG-TGTTGGGATCCTCCCTCC---TTCG-CG-GGGG-AGGCGCACCAACGAC-------------CCGTCCTGT-GCGAT----------TTA--------TCGCTTGGGCGGAGTCTGAGCATACACGTTGGGACCCG-AAAGATGGTGAACTATGCCCGGGCAGGACGAGGCCAGAGGAAACTCTGGTGGAGGTCCGCAGCGGTTCTGACGTGCAAATCGATCG--TCAGAT-CCGGG-TATAGG-GGCG-AAAGACTAATCGAACCATCGTGGGCCCTCGAAATCCTGT-GGCGGGAGGA-TTCAGTCGG-GTGG-CGCGGACGTTGT-G--GT---CGGAA-TA--AC-ACAAG-AATG-----GATTCCCT-GA-C--GGGACC-GTTCCGA--CTC-GGCGGTT--TCGTG-T-CGCCCGACGCATTTG-TTTCCCGTCCGA-AGGACGCCGCAACCGGTTGG-GT-----AACGGCCTTAAGGGCAAGTGATGGCAGGTGGCCGGTGT-G-TA-GCC-TC----G-TGCT-G-TTC-GCCGGT-TGTTAGCCGA--CTCG--TCGCACGGCTCGTGACCCGACCGTGGT--GTCGCA-AGGCCCCTC-GTGGGCTCTT--TCGCCTCCTCCG-TT---C-A---CGGA-C-G----CGGGCTT--TCT-GCGGCAGGAGTT-TCCGTTGC----ATT-CT----GCTGACGCACAGACTCACTCTGTGGTCGCGCGGA--CG------ATGGACTCT--GTTGGTC--GC-GT-C-------TGGTA--CCCGTTTC-GGAG---TG-CTGGCGGTTAGCGGCAACTTTATACTTAATTTTTGGGGCTTGATCTGCTATAGTGGGAACAGCTATAAGAGTATTAATTCGAACTGAATTAGGACAACCTGGGAGATTTATTGGAGATGACCAATTATATAATGTAATTGTTACTGCACATGCTTTTGTTATAATTTTTTTTATAGTAATGCCAATTTTAATTGGTGGTTTTGGTAATTGATTAGTTCCTTTAATGTTAGGAGCTCCTGATATAGCTTTTCCTCGAATAAATAATTTGAGATTTTGATTACTTCCTCCATCATTAATATTATTATTTATTTCTTCAATGGTTGAAATAGGTGTTGGAGCAGGGTGAACAGTATATCCTCCTCTAGCATCATTAGAAGGACATTCTGGAAGTTCTGTAGATTTTGCAATTTTTTCTTTGCATTTAGCTGGTGCTTCATCTATTATAGGGGCTATTAATTTTATTTCTACTATTTTAAATATACGTTCATATGGGATAACGATGGAAAAGGTTCCTTTGTTTGTATGATCTGTATTAATTACTGCTGTTCTTTTATTATTATCTCTACCTGTATTAGCAGGTGCTATTACTATATTATTAACTGATCGGAATTTTAATACTTCTTTTTTTGATCCTTCTGGGGGAGGTGATCCTATTTTATTTCAACATTTATTT???????????TCATCCTGAGGTATATATTTTAATTCTTCCAGGATTTGGGATTGTTTCTCATATTATTAGTTCTGCTGTAGGCAAACGGGAACCATTTGGAAATTTAGGAATAATTTATGCTATAGTAGGAATTGGAGGAATAGGTTTTGTTGTATGGGCTCATCATATATTTTCTGTTGGAATGGATGTAGATACTCGAGCTTATTTTACTGCTGCTACTATAATTATTGCAGTTCCTACTGGAATTAAGGTATTTAGATGAATAGCTACTTTGCATGGTTCTTATTTTAAACTTGAAGCTCCTTTAATGTGATGTGTAGGCTTTGTATTTTTATTTACTTTAGGGGGAATTACTGGGGTTGTTTTGTCTAATTCATCATTAGATATTGTTCTTCATGACACTTATTATGTTGTAGCACATTTTCATTATGTATTAAGAATGGGTGCTGTTTTTGCTATTTTAGGAGGAATAACTTATTGATTTCCTTTATTTTTTGGTATGGCTTTAAATAGAAAAAAGTCTAAGTTACAATTTATTATTATGTTTGTTGGTGTAAATTTAACTTTTTTTCCTCAACATTTTTTAGGTTTAAATGGTATG----------------------------------------------------------------------------------------------------------------------------------------------------------------------------------------------------------------------------------------------------------------------------------------------------------------------------------------
>Dictyna
TTTTAATAG-A-----AAT-----AATTA-TTAATATAACCTGCTCAATG----A-AT--------------T---------------TTAAATAGCCGCA----ATT----TGTGCTAAGGTAGCATAATCATTTGTCTTTTAATTTAAGACTAGAACGAAAGGTTAAACATTTTAATTCCT-ATAT------ATTTA-AA----AAAA-TTTAAATTATTTT-----AAAT-ATAAAAAAATATTTATAAAATAAAAAGACAACAAGACCCTATTAAACTTTAC--T-TTAGTTA-AACTGGGGAAGTTAATTAAAT-AAAATT-T-TA---AT----T----T-AA-ATT----TAAAT-----TA-----------AAT-AGACCCA-ATA----AAA---TTGATTATTTG-AA-TAA-GTTACTATAGGGATAACAGCGTAATAATTTTT-TAAAGACCTTATA-AAA-AAAAT--TGATTGCGACCTCGATGTTGAATTAATA---T--T--C---TAT-T-TTATGCAAAAA-TAAA-A--------TA--A-GAAAGTCTGTTCGACTTTTAAATAATTACATAAAAGCTCG-TAGTTGGATCTCAGT-TCCAGACG-G-GAG-GTCCTCCA---ACCGGAGT-----CAACTTCCTG--T-TCTGA-ACA-GC-CAG-----CCGGT--TTCTCT-TG-A--TGATCTTCACCGGTT-GTCTTGGG-TGA---CCGGCAAGTTTACTTTGAAAAAATTAGAGTGCTCAAAGCAGGC---GTG-ACG--CCTGAATAATGGTGCATGGAATAATGGAATAGGACCTCGGTTCTA---TTTT-GTTGGTT-TTCTGAACACGAGGTAATGATTAAGAGGGACAGACGGGGGCATTCGTATTGCGACGCTAGAGGTGAAATTCTTGGACCGTCGCAAGACGAACTACTGCGAAAGCATTTGCCAAGAATGTTTCCATTAATCAAGAACGAAAGTTAGAGGTTTGAAGGCGATCAGATACCGCCCTAATTCTA-ACCATAAACGATGCCAGCTAGCGATCCGGCTGTGT--TCTTC-AAATGACACGCCGGGCAGCTT--CC-GGGAAACCAAA-GCCTTTGGGTTCCGGGGGGAGTATGGTTGCAAAGCTGAAACTTAAAGGAATAGACGGAAGGGCACCACCA-GGAATGGAGCCTGCGGCTTAATTTGACTCAACACGGGAAAACT-TACCCGGCCCGGAC-ACA-GGAA-G-GATTGACAGATTAAGAGCTCTTTCTTGATTCTGTGGGTGGTGGTGCATGGCCGCTCTTAGTTCGTGGAGCGATTTGTCTGGTTAATTCCGAT-AACGAACGAGACTCTAGCCTATTAAATAGGCG--ACCCGATCATTAC------T-GTCG--GGCG------ATCTTCTTAGAGGGATAAACGGCGTT-------TAGCCGCACGAGACAGAGC-AATAGCAGGTCTGTGATGCCCTTAGATGTCCGGGGCCGCACGCGCGCTACATTGAAGGAATCAGCG--------TGTGCT-------CTCCCTCTG--CGACAGCAGTGGGTAACCCGATGAA--ACTCTTTC-GTGCTGGGGATAGAAGAC-TGT--AATTA--CTTCTTGAACGAGGAATTCCCAGTAAGCG-CGAGTCATCAGCTCGTGTTGACTACGTCCCTGGCCTTTGTACTCACCGCCCGTCGCTATTACTGATAGAACGATTTAGTGAGGTCTTCGGACTGGCGCTCGGG-GCGGCC-TT----CG----GGTCA-CGCACCGC-----GG-TG-CCGGAAAGATGACC-GAACTTGA-CCGTTTAGA-AG-AAA-TA-AAAGTCGTAA-C-AAGG-TATCGAGTAGGTCGGTCACCCACCCGACCCGTCTTGAAACACGGACCAAGGAGTCTAACATGTGCGCGAGTCAATGGGACT-TGTGTAGGCCCAGAGGCGCAATGAAAGCGAAG-GTGCGG--CC--------TGA-GC-CCGCCG-AGTTGGGATCCCCTGT----------GA-CAGG-GGGCGCACCAACGAC-------------CCGTCCTAT-CCGGC----------ACG-------TCCGGTTGGGCGGAGTGTGAGCGTACACGTTGGGACCCG-AAAGATGGTGAACTATGCCCGGACAGGACGAAGCCAGAGGAAACTCTGGTGGAGGTCCGCAGCGGTTCTGACGTGCAAATCGATCG--TCAGAT-CCAGG-TATAGG-GGCG-AAAGACTAATCGAACCATC------------------------------------------------------------------------------------------------------------------------------------------------------------------------------------------------------------------------------------------------------------------------------------------------------------------------------------------------------------------------------------------------------------------------------------------------------------------------------------------------------------------------------------------------------------------------------GACTTTATATTTAATATTTGGAGCTTGATCAGCTTTATTAGGAACAGCAATAAGAGTTTTAATTCGAATTGAATTAGGACAACCKGGAAGTTTTTTAGGAAATGATCATTTATATAATGTAATAGTTACGGCTCATGCTTTTGTTATAATTTTTTTTATAGTTATACCTATTTTAATTGGAGGATTTGGAAATTGATTAGTTCCTTTAATATTAGGGGCGCCAGATATAGCTTTTCCACGAATAAATAATTTAAGTTTTTGATTGTTACCTCCTTCTTTATTTTTATTAATTATTTCTTCTATAGTGGAAGTAGGTGTAGGGGCAGGATGAACTGTTTATCCTCCTCTTGCTTCTTTGATTGGTCATGCAGGAAGTTCTGTAGATTTTGCTATTTTTTCTTTACATTTAGCGGGTGCTTCTTCTATTATAGGTGCTATTAATTTTATTTCTACTATTTTTAATATACGTGGTTATGGTATAAAAATAGAAAAAGTATCTTTATTTGTTTGATCTGTATTAATTACAGCTGTATTATTGTTATTATCTTTACCAGTTTTAGCTGGGGCTATTACTATATTATTAACTGATCGAAATTTTAATACATCATTTTTTGACCCAGCAGGAGGAGGAGATCCTATTTTATTTCAACATTTATTT???????????TCATCCTGAAGTTTATATTTTAATTTTACCAGGATTTGGAATTGTTTCTCATGTAATTAGATATTCAGTAGGAAAACGAGAACCTTTTGGTAGATTAGGAATAATTTATGCTATAGTAGGAATTGGGGGAATAGGATTTGTAGTGTGAGCTCATCATATATTTTCAGTAGGGATAGATGTAGATACTCGAGCATATTTTACTGCTGCTACTATGATTATTGCAGTTCCTACTGGAATTAAAATTTTTAGTTGAATAGCGACTTTGCATGGTTCTTATTTTAAATTAGAATCTCCTTTATTATGAAGAATTGGATTTGTATTTTTGTTTACGTTGGGGGGTATTACTGGGGTTGTTTTATCTAATTCTTCTTTAGATATTGTTTTACATGATACGTATTATGTTGTTGCTCATTTTCATTATGTATTAAGAATGGGGGCTGTATTTGCTATTTTAGCTGGAATTACTTATTGATTTCCTTTATTTTTTGGGATTGTTTTAAATGAGAAAAAGTCTAAATTTCAATTTATAATTATGTTTGTAGGGGTTAATTTAACTTTTTTTCCTCAACATTTTTTAGGATTAAATGGGATA--CCAAGCAGACCGCCCGTAAAGGTACCGGAGTCAAGGCTGTTACCAAAACTGCACGTAAAAGTGCACTTGCTGCTGGAGGTGTGAAAACACCCCATCGTTACAGGGCTGGAATTATCGCTCTCCGTGTAATTCGACGTTATAAAAAGTCTACCGAATTTCTGATCCGAGAACTTCCTTTTCAACGCTTGATCAGAGAAATCGCCAAGGAGTTCAATACTGATCCGCTTTTCTA------------------------------------------CCTGGTCGGTTTGTTCGACAACACCAACTTGCGCGCAATTCACGCCAAGAGA
>Eriophora_sp_64
TTCTTACTG-A-----AAT-----TATTG-TAAGTAACACCTGCTCAATG----A-AT-------TTA----T---------------TTAAATTGCCGCAGAA-ATTTAACTGTGCTAAGGTAGCATAATCATTAGCCCCTTAATTAGGGGCTCGTATGAAGGGTGAAACAATTCAATTCCT-TTCT--A---ATTTA-AT----TTAT-TTTAATTTAAACT-----AAGA-ATAAAAATGTTCTTATTATTTAAATAGACGATAAGACCCTTTTGAACTTCAC--T-TTAGTTT-AGCTGGGGCAGCTAAAAAATA-ATAATC-T-TT---TT----T----T-CA-A------TTATT--ACATA-----------GAA--GACCCA-ATT----AAA---TTGATTTTTCG-AA-CAA-GTTACCATAGGGATAACAGCGTAATATCTTTT-TAAAGCTCTTATT-AAA-AAAGA--AGATTGCGACCTCGATGTTGAATTAGTG---TTAC--T---TA--A-AAATGCAGTAA-TTTT-T--------AA--A-GTAGGTCTGTTCGACCATTAAAACACTACATAAAAGCTCG-TAGTTGGATCTCAGC-TCCGGCCG-G-ACG-GTCCGCCT---ACCGGTGG-----TTACTGTTCG--TCGCCGA-GCG-TT-CAG-----GCGGT--TATTCT-TG-A--TGATCTTCACCGGTT-GTCTCGGG-TGA---CCGCCAAGTTTACTTTGAAAAAATTAGAGTGCTCAAAGCAGGC---GCG-ACG--CCTGAATAATTGTGCATGGAATAATGGAATAGGACCTCGGTTCTA---TTTT-GTTGGTT-TTCGGAACACGAGGTAATGATTAAGAGGGACAGACGGGGGCATTCGTATTGCGACGCTAGAGGTGAAATTCTTGGACCGTCGCAAGACGAACTACTGCGAAAGCATTTGCCAAGAATGTTTCCATTAATCAAGAACGAAAGTTAGAGGTTCGAAGGCGATCAGATACCGCCCTAGTTCTA-ACCATAAACGATGCCAGCCAGCAATCCGCCTGTGT--TCCTC-AAATGACACGGCGGGCGGCTT--CC-GGGAAACCAAA-GCTTTTGGGTTCCGGGGGAAGTATGGTTGCAAAGCTGAAACTTAAAGGAATTGACGGAAGGGCACCACCA-GAAATGGAGCCTGCGGCTTAATTTGACTCAACACGGGAAAACT-TACCCGGCCCGGAC-ACA-GGAA-G-GATTGACAGATTAAGAGCTCTTTCTTGATTCTGTGGGTGGTGGTGCATGGCCGTTCTTAGTTGGTGGGGCGACTTGTCTGGTTAATTCCGAT-AACGAACGAGACTCTAGCCTACTAAATAGACG--TTCCGATCCTCTT-T----T-GTCG--GACG------TTCTTCTTAGAGGGACAAGCGGCGTT-------TAGCCGCACGAGACAGAGC-AATAACAGGTCTGAGATGCCCTTAGATGTCCGGGGCCGCACGCGCGCTACATTGAAGGAATCAGCG--------TGTGCT-------TTCCCTGTC--CGACAGGACTGGGTAACCCGTTGAA--CCTCCTTC-GTGCTGGGGATTGGAGAT-TGT--AATTGTCCTCCATGAACGAGGAATTCCCAGTAAGCA-CGAGTCATCAGCTCGTGTTGATTACGTCCCTGCCCTTTGTCCACACCGCCCGTCGCTACTACCGATTGAATGATTTAGTGAGGTCTTCGGACTGGCGCTCGGA-TTGGCC-TT----CGC---GGT---CGAGCCGG-----TG-TG-CCCGAAAGATGACC-AAACTTGA-TCATTTAGA-GG-AAG-TA-AAAGTCGTAA-C-AAGG-TTTTGAGTAGATCGGTCACCCACCCGACCCGTCTTGAAACACGGACCAAGGAGTCTAACATGTGTGCGAGTCAATGGGTCT-CGATTAAGCCCAGAGGCGCAATGAAAGCAAAG-GTCGGA--CT--------CGACGC-CGATCG-AGTTGGGATCCTCCTTCC---TTCG-CG-TTGG-AGGCGCACCAACGAC-------------CCGTCCTGT-TCCAT----------TTA--------TGGATTGGGCGGAGTTTGAGCATACACGTTGGGACCCG-AAAGATGGTGAACTATGCCCGGGCAGGACGAGGCCAGAGGAAACTCTGGTGGAGGTCCGCAGCGGTTCTGACGTGCAAATCGATCG--TCARAT-CCGGG-TATAGG?????-???????????????????????????????????????-??????????-????????C-GCGG-CGTGGACGCTC--G--GT---TGGAG-AT--TC-A------TTG-----GATCCGCG-GA-G--GCGGCC-ACTCCGA--TCG-TGCGCTT--TCGCG-T-CGCGGAACGCATTTG-TTTCCCGTCCGA-AGGACCCCGCAACCGGTTCG-GA-----AACGCCCTTAAGGGTCGGCGCTGGCAGTTGGCCGGTGG-C-GT-TCC-TC----G-TGTT-C-GCC-GTCGGT-TGTTAGCCTG--CCGA--CT--TTGGCTCGTGGCCGGACCGTGGT--GTCGCG-AGGCCC-TC-TTGGGCTTCT--ACGCCTCCTCCG-TT---C-G---CGGA-C-GC---CGGG-AT--CCA-GTGGCAGGGG---TTCGCAC------TT-CT----GCGGGCGCACGGACTGACTCCGTGGCCCAGCGGT--CG--C-A-TGCGTCCTC--GTTGGCC--GC-GG-G-------GAA----CCCG--TC-GGAG----G-TTGGCGGTTCGCGGGAACTTTATATTTAATTTTAGGGGCTTGAGCAGCAATAGTAGGAACTGCGATAAGTGTATTGATTCGAATTGAATTAGGGCAACCAGGAAGGTTTATTGGGGATGATCAGCTGTATAATGTAATTGTTACAGCTCATGCTTTTGTTATAATTTTTTTTATAGTAATACCTATTTTAATTGGAGGATTTGGAAATTGATTAGTTCCATTAATATTAGGAGCGCCTGATATAGCTTTTCCACGAATAAATAATTTGAGGTTTTGGCTGTTACCTCCTTCTTTATTTTTATTAGTAACGTCATCAATAGTAGAAATAGGGGTTGGGGCTGGTTGGACTATTTATCCCCCTCTAGCCGGGTTAGAGGGGCATGCTGGGAGATCAGTTGATTTTGCAATTTTTTCTCTTCATTTAGCAGGGGCTTCATCAATTATAGGAGCTATTAATTTTATTTCAACAATTATTAATATGCGGTTTTATGGAATAACAATAGAGAAAGTTCCTTTATTTGTTTGATCTGTATTGATTACAGCTATCTTATTATTGTTATCGTTACCGGTTTTAGCTGGAGCTATTACAATATTATTAACTGATCGAAATTTTAATACTTCATTTTTTGATCCTTCGGGTGGGGGGGATCCTATTTTGTTTCAACATTTATTTTGATTTTTTGGACATCCCGAAGTTTATATTTTAATTTTACCTGGGTTTGGAATTGTGTCTCATATTATTAGTTCCTCAGTAGGGAAACGAGAGCCTTTTGGGAATTTAGGAATGATTTATGCTATAGTAGGAATTGGGGGGATAGGATTTGTTGTTTGAGCACATCATATATTTTCAGTGGGGATAGATGTGGATACTCGGGCTTATTTTACTGCTGCGACGATAATTATTGCTGTTCCTACAGGAATTAAGGTTTTTAGGTGAATAGCAACATTACATGGCTCTTATTTTAAGTTTGAAGCTCCTTTAATGTGATGTGTAGGATTTATTTTTTTATTTACTTTAGGAGGTATTACGGGAGTTGTTTTATCAAATTCTTCTTTAGATATTGTATTACACGACACATATTATGTAGTTGCTCACTTTCATTATGTTCTAAGAATAGGGGCAGTTTTTGCTATTTTAGCTGGAATTACTTATTGATTCCCTTTATTTTTTGGGGTTATTATAAATGGAAAAAAATCTAAGGTTCAATTTTATGTAATATTTGTTGGGGTTAATATAACTTTTTTTCCTCAACATTTTTTGGGATTAAATGGAATATCGTAAGAGTACCGGAGGCAAAGCCCCCCGAAAACAACTGGCAACTAAGGCCGCTCGTAAAAGCGCCCCAGCCACCGGAGGTGTGAAAAAGCCCCATCGTTACAGGCCCGGAACTGTCGCTTTGAGAGAAATCCGTCGTTATCAAAAATCCACCGAGCTTTTGATCCGAAAACTGCCATTCCAACGTTTGGTGAGAGAAATCGCTCAAGATTTCAAAACCGATCTCCGATTCCAAAGCTCTGCTGTTATGGCTCTCCAGGAAGCTAGCGAAGCTTATTTAGTGGGCTTGTTCGAAGACACTAACTTGTGCGCTATCCACGCCAAGAGA
>Eriophora_transmarina_NGEN02_165
TTCTTACTG-A-----AAT-----TATTG-TAAGTAACACCTGCTCAATG----A-AT-------TTA----T---------------TTAAATTGCCGCAGAA-ATTTAACTGTGCTAAGGTAGCATAATCATTAGCCCCTTAATTAGGGGCTCGTATGAAGGGTGAAACAATTCAATTCCT-TTCT--A---ATTTA-AT----TTAT-TTTAATTTAAACT-----AAGA-ATAAAAATGTTCTTATTATTTAAATAGACGATAAGACCCTTTTGAACTTCAC--T-TTAGTTT-AGCTGGGGCAGCTAAAAAATA-ATAATC-T-TT---TT----T----T-CA-A------TTATT--ACATA-----------GAA--GACCCA-ATT----AAA---TTGATTTTTCG-AA-CAA-GTTACCATAGGGATAACAGCGTAATATCTTTT-TAAAGCTCTTATT-AAA-AAAGA--AGATTGCGACCTCGATGTTGAATTAGTG---TTAC--T---TA--A-AAATGCAGTAA-TTTT-T--------AA--A-GTAGGTCTGTTCGACCATTAAAACACTACATAAAAGCTCG-TAGTTGGATCTCAGC-TCCGGCCG-G-ACG-GTCCGCCT---ACCGGTGG-----TTACTGTTCG--TCGCCGA-GCG-TT-CAG-----GCGGT--TATTCT-TG-A--TGATCTTCACCGGTT-GTCTCGGG-TGA---CCGCCAAGTTTACTTTGAAAAAATTAGAGTGCTCAAAGCAGGC---GCG-ACG--CCTGAATAATTGTGCATGGAATAATGGAATAGGACCTCGGTTCTA---TTTT-GTTGGTT-TTCGGAACACGAGGTAATGATTAAGAGGGACAGACGGGGGCATTCGTATTGCGACGCTAGAGGTGAAATTCTTGGACCGTCGCAAGACGAACTACTGCGAAAGCATTTGCCAAGAATGTTTCCATTAATCAAGAACGAAAGTTAGAGGTTCGAAGGCGATCAGATACCGCCCTAGTTCTA-ACCATAAACGATGCCAGCCAGCAATCCGCCTGTGT--TCCTC-AAATGACACGGCGGGCGGCTT--CC-GGGAAACCAAA-GCTTTTGGGTTCCGGGGGAAGTATGGTTGCAAAGCTGAAACTTAAAGGAATTGACGGAAGGGCACCACCA-GAAATGGAGCCTGCGGCTTAATTTGACTCAACACGGGAAAACT-TACCCGGCCCGGAC-ACA-GGAA-G-GATTGACAGATTAAGAGCTCTTTCTTGATTCTGTGGGTGGTGGTGCATGGCCGTTCTTAGTTGGTGGGGCGACTTGTCTGGTTAATTCCGAT-AACGAACGAGACTCTAGCCTACTAAATAGACG--TTCCGATCCTCTT-T----T-GTCG--GACG------TTCTTCTTAGAGGGACAAGCGGCGTT-------TAGCCGCACGAGACAGAGC-AATAACAGGTCTGAGATGCCCTTAGATGTCCGGGGCCGCACGCGCGCTACATTGAAGGAATCAGCG--------TGTGCT-------TTCCCTGTC--CGACAGGACTGGGTAACCCGTTGAA--CCTCCTTC-GTGCTGGGGATTGGAGAT-TGT--AATTGTCCTCCATGAACGAGGAATTCCCAGTAAGCA-CGAGTCATCAGCTCGTGTTGATTACGTCCCTGCCCTTTGTCCACACCGCCCGTCGCTACTACCGATTGAATGATTTAGTGAGGTCTTCGGACTGGCGCTCGGA-TTGGCC-TT----CGC---GGT---CGAGCCGG-----TG-TG-CCGGAAAGATGACC-AAACTTGA-TCATTTAGA-GG-AAG-TA-AAAGTCGTAA-C-AAGG-TTTTGAGTAGATCGGTCACCCACCCGACCCGTCTTGAAACACGGACCAAGGAGTCTAACATGTGTGCGAGTCAATGGGTCT-CGATTAAGCCCAGAGGCGCAATGAAAGCAAAG-GTCGGA--CT--------CGACGC-CGATCG-AGTTGGGATCCTCCTTCC---TTCG-CG-TTGG-AGGCGCACCAACGAC-------------CCGTCCTGT-TCCAT----------TTA--------TGGATTGGGCGGAGTTTGAGCATACACGTTGGGACCCG-AAAGATGGTGAACTATGCCCGGGCAGGACGAGGCCAGAGGAAACTCTGGTGGAGGTCCGCAGCGGTTCTGACGTGCAAATCGATCG--TCAGAT-CCGGG-TATAGG-GGCG-AAAGACTAATCGAACCATCGTGGGCCCTCGAAATCCTGT-GGCGGGAGGA-TTCAGTGAC-GCGG-CGTGGACGCTC--G--GT---TGGAG-AT--TC-A------TTG-----GATCCGCG-GA-G--GCGGCC-ACTCCGA--TCG-TGCGCTT--TCGCG-T-CGCGGAACGCATTTG-TTTCCCGTCCGA-AGGACCCCGCAACCGGTTCG-GA-----AACGGCCTTAAGGGTCGGCGCTGGCAGTTGGCCGGTGG-C-GT-TCC-TC----G-TGTT-C-GCC-GTCGGT-TGTTAGCCTG--CCGA--CT--TTGGCTCGTGGCCGGACCGTGGT--GTCGCG-AGGCCC-TC-TTGGGCTTCT--ACGCCTCCTCCG-TT---C-G---CGGA-C-GC---CGGG-AT--CCA-GTGGCAGGGG---TTCGCAC------TT-CT----GCGGGCGCACGGACTGACTCCGTGGCCCAGCGGT--CG--C-A-TGCGTCCTC--GTTGGCC--GC-GG-G-------GAA----CCCG--TC-GGAG----G-TTGGCGGTTCGCGGGAACTTTATATTTAATTTTAGGGGCTTGAGCAGCAATAGTAGGAACTGCGATAAGTGTATTGATTCGAATTGAATTAGGGCAACCAGGAAGGTTTATTGGGGATGATCAGCTGTATAATGTAATTGTTACAGCTCATGCTTTTGTTATAATTTTTTTTATAGTAATACCTATTTTAATTGGAGGATTTGGAAATTGATTAGTTCCATTAATATTAGGAGCGCCTGATATAGCTTTTCCACGAATAAATAATTTGAGGTTTTGGCTGTTACCTCCTTCTTTATTTTTATTAGTAACGTCATCAATAGTAGAAATAGGGGTTGGGGCTGGTTGGACTATTTATCCCCCTCTAGCCGGGTTAGAGGGGCATGCTGGGAGATCAGTTGATTTTGCAATTTTTTCTCTTCATTTAGCAGGGGCTTCATCAATTATAGGAGCTATTAATTTTATTTCAACAATTATTAATATGCGGTTTTATGGAATAACAATAGAGAAAGTTCCTTTATTTGTTTGATCTGTATTGATTACAGCTATCTTATTATTGTTATCGTTACCGGTTTTAGCTGGAGCTATTACAATATTATTAACTGATCGAAATTTTAATACTTCATTTTTTGATCCTTCGGGTGGGGGGGATCCTATTTTGTTTCAACATTTATTT???????????ACATCCCGAAGTTTATATTTTAATTTTACCTGGGTTTGGAATTGTGTCTCATATTATTAGTTCCTCAGTAGGGAAACGAGAGCCTTTTGGGAATTTAGGAATGATTTATGCTATAGTAGGAATTGGGGGGATAGGATTTGTTGTTTGAGCACATCATATATTTTCAGTGGGGATAGATGTGGATACTCGGGCTTATTTTACTGCTGCGACGATAATTATTGCTGTTCCTACAGGAATTAAGGTTTTTAGGTGAATAGCAACATTACATGGCTCTTATTTTAAGTTTGAAGCTCCTTTAATGTGATGTGTAGGATTTATTTTTTTATTTACTTTAGGAGGTATTACGGGAGTTGTTTTATCAAATTCTTCTTTAGATATTGTATTACACGACACATATTATGTAGTTGCTCACTTTCATTATGTTCTAAGAATAGGGGCAGTTTTTGCTATTTTAGCTGGAATTACTTATTGATTCCCTTTATTTTTTGGGGTTATTATAAATGGAAAAAAATCTAAGGTTCAATTTTATGTAATATTTGTTGGGGTTAATATAACTTTTTTTCCTCAACATTTTTTGGGATTAAATGGAATATCGTAAGAGTACCGGAGGCAAAGCCCCCCGAAAACAACTGGCAACTAAGGCCGCTCGTAAAAGCGCCCCAGCCACCGGAGGTGTGAAAAAGCCCCATCGTTACAGGCCCGGAACTGTCGCTTTGAGAGAAATCCGTCGTTATCAAAAATCCACCGAGCTTTTGATCCGAAAACTGCCATTCCAACGTTTGGTGAGAGAAATCGCTCAAGATTTCAAAACCGATCTCCGATTCCAAAGCTCTGCTGTTATGGCTCTCCAGGAAGCTAGCGAAGCTTATTTAGTGGGCTTGTTCGAAGACACTAACTTGTGCGCTATCCACGCCAAGAGA
>Eriovixia_laglaizei_196
TTCTTACTG-T-----AAT-----TTTAG-TAAGTAACACCTGCCCAGTG----A-AT--------------T---------------TTTTACGGCCGCGGAA-ATTTAACCGTGCTAAGGTAGCATAATCATTAGCCCCCTAATTAGGGGCCAGAATGAAAGGTAGTACCTTCCATCCCCT-TTAT--T---AATTA-TT----TTCT-TTAAAATTTAACT-----AAAA-ATAAAAATGTTTTTATTTCTTAAATAGACGACAAGACCCTTTTGAACTTCAC--T-TTAGTTT-AACTGGGGCAGTTAAAAAATA-ATAATC-T-TAA--TT----T----T-TC-C------TAAAA--ATATA-----------AGT--GACCTA-GTA----CCA---TTAATTTTATG-AA-CAA-GTTACCATAGGGATAACAGCGTAATATTTTTC-TATAGCTCTTATA-TAA-ATAAA--TGATTGCGACCTCGATGTTGAATTAGTA---TAAC--T---CT--A-TTATGCAATAA-TTTT-A--------AG--A-GTAGGTCTGTTCGACCTTTAAAATACTACATAAAAGCTCG-TAGTTGGATCTCAGC-TCCGGCCG-G-ACG-GTCCGCCT---ACCGGTGG-----TTACTGTTCG--TTGCCGA-GCG-TT-GAG-----GCGGT--TATCTT-TG-A--TGATCTTCACCGGTT-GTCTCGGG-TGA---CCGCCAAGTTTACTTTGAAAAAATTAGAGTGCTCAAAGCAGGC---GCG-ATG--CCTGAATAATTGTGCATGGAATAATGGAATAGGACCTCGGTTCTA---TTTT-GTTGGTT-TTCGGAACACGAGGTAATGATTAAGAGGGACAGACGGGGGCATTCGTATTGCGACGCTAGAGGTGAAATTCTTGGACCGTCGCAAGACGAACTACTGCGAAAGCATTTGCCAAGAATGTTTCCATTAATCAAGAACGAAAGTTAGAGGTTCGAAGGCGATCAGATACCGCCCTAGTTCTA-ACCATAAACGATGCCAGCCAGCGATCCGGCTGTGT--TCCTC-AAATGACACGCCGGGCAGCTT--CC-GGGAAACCAAA-GCTTTTGGGTTCCGGGGGAAGTATGGTTGCAAAGCTGAAACTTAAAGGAATTGACGGAAGGGCACCACCA-GTAATGGAGCCTGCGGCTTAATTTGACTCAACACGGGAAAACT-TACCCGGCCCGGAC-ACA-GGAA-G-GATTGACAGATTAAGAGCTCTTTCTTGATTCTGTGGGTGGTGGTGCATGGCCGTTCTTAGTTGGTGGGGCGACTTGTCTGGTTAATTCCGAT-AACGAACGAGACTCTAGCCTACTAAATAGACG--TTCCCATCCTCTT-T----T-GTGG--GACG------TTCTTCTTAGAGGGACTAGCGGCGTC-------TAGCCGCACGAGACAGAGC-AATAACAGGTCTGAGATGCCCTTAGATGTCCGGGGCCGCACGCGCGCTACATTGAAGGAATCAGCG--------TGTGCT-------TTCCCTTTC--CGAAAGGAATGGGTAACCCGTTGAA--CCTCCTTC-GTGCTGGGGATTGGCCTA-TGT--AATTA-CGGCCATGAACGAGGAATTTCCAGTAAGTA-CGAGTCATCAGCTCGTGTTGATTACGTCCCTGCCCTTTGTCCACACCGCCCGTCGCTACTACCGATTGAATGATTTAGTGAGGTCTTCGGACTGGCGCTCGGA-TTGGCC-TT----CGC---GGT---CGAGCCGG-----TG-TG-CCGGAAAGATGACC-AAACTTGA-TCATTTAGA-GG-AAG-TA-AAAGTCGTAA-C-AAGG-TTTTGAGTAGATCGGTCACCCACCCGACCCGTCTTGAAACACGGACCAAGGAGTCTAACATGTGTGCGAGTCAATGGGTCT-CGAATAAGCCCAGAGGCGCAATGAAAGCAAAG-GTCGGA--CA--------CGACGC-CGACCG-AGTTGGGATCCCCCTTCC---TTCG-CG-TTGG-GGGCGCACCAACGAC-------------CCGTCCTTT-CCTAT----------TTA--------TAGGTTGGGCGGCGTTTGAGCATACACGTTGGGACCCG-AAAGATGGTGAACTATGCCCGGGCAGGACGAGGCCAGAGGAAACTCTGGTGGAGGTCCGCAGCGGTTCTGACGTGCAAATCGATCG--TCAGAT-CCGGG-TATAGG-GGCG-AAAGACTAATCGAACCATCGTGGGCCCTCGAAATCCTGT-GGCGGGAGGA-TTCAGTTTC-GCTG-CGTGGGCTCCT--T--GC---GAGGC-AT--TC-AC----TATG-----GGACCGTG-GACT--GCGGCC-TGTCGAG--CAA-GGAGATT--TCGCG-C-GGTAGAACGCATTTG-TCTCCCGTCCGA-AGGACCCTGCAACCGGTTCC-GG-----ACCGGCCTTAAGGATCGCCAACGGCAGTTGGCCGGTGG-T-CC-GCT-TT----A-TGTG-G-ATC-GTCGGT-TGTTAGCCAG--GTGA--TAAAATGGCTCGGAAAGGGACCGTGGT--GTCGCG-AGGCCC-TC-TTGGGCTTCT--TCGCCTCCTCCG-TT---C-G---CGGA-C-GC---CGGG-AT--CCT-GCTGCAGAGT---TGGGCAC------TC-CT----GCGGGCGCACGGACTGACTCCGTGGCCCAGCGGG--AG-GC-G-AGCCTGCTC--GTTGGTG--GT-GG-T-------GAA----CCCG--TC-GGAG----G-TTGGTGGTTAGCGGGGAC?TT?TATTTAATTTTTGGTGGTTGAGCGGCTATAGTTGGAACTGCAATAAGTGTTTTAATTCGAATTGAGTTGGGTCAACCCGGGAGGTTTATTGGAGATGACCAATTATATAACGTTATTGTTACTGCTCATGCTTTTGTAATAATTTTTTTTATAGTTATACCTATTCTTATTGGGGGTTTTGGAAATTGATTGGTTCCTTTAATATTAGGAGCGCCTGATATGGCTTTTCCTCGAATAAATAATTTAAGATTCTGGTTATTACCTCCTTCTTTGTTTCTTTTAGTAATTTCTTCAATAGTAGAAATAGGGGTAGGGGCAGGTTGGACAGTATACCCCCCTCTTGCTGGATTAGAAGGTCATGCTGGGAGATCTGTTGATTTTGCAATTTTTTCTCTTCATTTAGCTGGGGCTTCTTCAATTATAGGGGCAATTAATTTTATTTCAACTATTATTAATATACGATATTATGGGATGAGAATGGAAAAAATCCCATTGTTTGTCTGGTCTGTTTTAATTACTGCTGTTTTGTTATTATTATCTTTACCGGTATTGGCAGGAGCAATTACTATACTTTTAACAGATCGTAATTTTAATACTTCTTTTTTTGACCCTGCTGGAGGGGGGGATCCTATTTTGTTTCAACATTTGTTTTGATTTTTTGGGCATCCTGAGGTTTATATTTTAATTTTACCTGGATTTGGGATTGTATCTCATGTGATTAGTGCTTCTGTAGGAAAGCGTGAACCTTTTGGGAATTTAGGAATAATTTACGCAATAGTAGGAATTGGGGGAATAGGATTTGTTGTATGAGCTCATCATATATTTTCTGTTGGGATAGATGTGGATACGCGGGCTTATTTTACAGCGGCTACTATAATTATTGCTGTACCGACTGGTATTAAAGTGTTTAGTTGAATGGCAACTCTTCATGGATCTTATTATAAGTTTGAAGCCCCAATACTTTGATGTATTGGATTCATTTTTTTATTTACTATAGGGGGGATCACTGGTGTAGTATTATCAAATTCTTCTTTAGATATTGTTTTACATGATACTTATTATGTGGTAGCCCATTTTCATTATGTATTAAGAATAGGGGCTGTATTTGCTATTTTGGCCGGGGTTACTTATTGATTTCCTTTATTTTTTGGGGTGATAATAAGAGGAAAGAAAACTAAGCTTCATTTTTATATAATATTTGTAGGAGTAAATTTAACTTTTTTTCCTCAGCATTTTTTAGGGTTAAATGGAATATCGTAAGAGTACCGGAGGTAAAGCCCCCAGGAAACAACTGGCAACTAAGGCTGCTCGTAAGAGCGCCCCAGCCACYGGAGGTGTGAAAAAGCCCCATCGTTACAGGCCCGGAACTGTCGCTTTGAGAGAAATCCGTCGTTATCAAAAATCCACTGAGCTSTTGATCCGCAAACTTCCCTTCCAACGTTTGGTGAGAGAAATCGCTCAAGATTTCAAAACCGATCTCCGTTTCCAAAGCTCTGCTGTTATGGCTTTGCAGGAAGCTAGCGAAGCTTATTTGGTAGGCTTGTTCGAAGACACTAACTTGTGCGCTATCCACGCCAAGAGA
>Eriovixia_sp_66
TTCTTACTG-T-----ATT-----TTTAG-TAAGTAACACCTGCCCAGTG----A-AA--------------A---------------TTTTACGGCCGCGGAA-ACTTAACCGTGSTAAGGTAGCATAATCATTAGCCCCTTAATTAGGGGCCAGAATGAAAGGTAGTACTCTCCATTCTCT-TTAT--T---TTTTT-TT----TTAT-TTAAAATTTAATC-----AAAA-ATAAAAATGTTTTTATAACAAAAATAGACGACAAGACCCTATTGAACTTTAC--T-TTAGTTT-AACTGGGGCAGTTAAATAATA-ATTACT-T-TA---TT----T----T-TT-T------AAATT--AAATA-----------AAT--GTCCCA-ATA----CCA---TTGATTTTTTG-AT-CAA-GTTACCATAGGGATAACAGCGTAATATTTTTT-TGTAGCTCTTATA-TAA-TAAAA--TGATTGCGACCTCGATGTTGAATTAGTA---TAAC--T---TT--C-TAAKGCAACAA-TTTT-T--------AA--A-GTGGGTCTGTTCGACCTTTAAAATACTACATAAAAGCTCG-TAGTTGGATCTCAGC-TCCGGCCG-G-AC--GTCCGCCT---ACCGGTGG-----TTACTGTTCG--TCGCCGA-GCG-TT-CAG-----GCGGT--TATTCT-TG-A--TGATCTTCACCGGTT-GTCTCGGG-TGA---CCGCCAAGTTTACTTTGAAAAAATTAGAGTGCTCAAAGCAGGC---GCG-ACG--CCTGAATAATTGTGCATGGAATAATGGAATAGGACCTCGGTTCTA---TTTT-GTTGGTT-TTCGGAACACGAGGTAATGATTAAGAGGGACAGACGGGGGCATTCGTATTGCGACGCTAGAGGTGAAATTCTTGGACCGTCGCAAGACGAACTACTGCGAAAGCATTTGCCAAGAATGTTTCCATTAATCAAGAACGAAAGTTAGAGGTTCGAAGGCGATCAGATACCGCCCTAGTTCTA-ACCATAAACGATGCCAGCCAGCGATCCGGCTGTGT--TCCTC-AAATGACACGCCGGGCAGCTT--CC-GGGAAACCAAA-GCTTTTGGGTTCCGGGGGAAGTATGGTTGCAAAGCTAAAACTTAAAGGAATTGACGGAAGGGCACCACCA-GTAATGGAGCCTGCGGCTTAATTTGACTCAACACGGGAAAACT-TACCCGGCCCGGAC-ACA-GGAA-G-GATTGACAGATTAAGAGCTCTTTCTTGATTCTGTGGGTGGTGGTGCATGGCCGTTCTTAGTTGGTGGGGCGACTTGTCTGGTTAATTCCGAT-AACGAACGAGACTCTAGCCTACTAAATAGACG--TTCCCATCCTCTT-T----T-GTGG--GACG------TTCTTCTTAGAGGGACTAGCGGCGTC-------TAGCCGCACGAGACAGAGC-AATAACAGGTCTGAGATGCCCTTAGATGTCCGGGGCCGCACGCGCGCTACATTGAAGGAATCAGCG--------TGTGCT-------TTCCCTTTC--CGAAAGGAATGGGTAACCCGTTGAA--CCTCCTTC-GTGCTGGGGATTGGCCTA-TGT--AATTA-CGGCCATGAACGAGGAATTTCCAGTAAGCA-CGAGTCATCAGCTCGTGTTGATTACGTCCCTGCCCTTTGTCCACACCGCCCGTCGCTACTACCGATTGAATGATTTAGTGAGGTCTTCGGACTGGCGCTCGGA-TTGGCC-TT----CGC---GGT---CGAGCCGG-----TG-TG-CCGGAAAGATGACC-AAACT-GA-TCATT-AGA-GG--AG-TA--AAGTCGTA----CAAG-GTTTGAGTAGATCGGTCACCCACCCKACCCGTCTTGAAACACGGACCAAGGAGTCTAACATGTGTGCGAGTCAATGGGTCT-CGAATAAGCCCAGAGGCGCAATGAAAGCAAAG-GTCGGA--CA--------CGACGC-CGACCG-AGTTGGGATCCCCCCTCC---TTCG-CG-TGGG-GGGCGCACCAACGAC-------------CCGTCCTTT-CCAAT----------TTA--------TTGGTTGGGCGGCGTTTGAGCATACACGTTGGGACCCG-AAAGATGGTGAACTATGCCCGGGCAGGACGAGGCCAGAGGAAACTCTGGTGGAGGTCCGCAGCGGTTCTGACGTGCAAATCGATCG--TCAGAT-CCGGG-TATAGG-GGCG-AAAGACTAATCGAACCATCGTGGGCCCTCGAAATCCTGT-GGCGGGAGGA-TTCAGTTTC-GCTG-CGTGGGCTCCC--T--GC---GGGAC-AC--TC-AC----TATG-----GGACCGCG-GACT--GCGGCC-TGTCTCG--CAG-GGAGATC--TCGCG-C-GGTAGAACGCATTTG-TCTCCCGTCCGA-AGGACCCCGCAACCGGTTCC-GA-----ACCGGCCTTAAGGATCGCCGACGGCAGTTGGCCGGTGG-TACG-AAT-TC----G-TTCG-G-ACC-GTCGGT-TGTTAGCCAG--GTGA--TAGAATGGCTCGGAAAGGGACCGTGGT--GTCGCG-AGGCCC-TC-TTGGGCTTCT--TCGCCTCCTCCG-TT---C-G---CGGA-C-GC---CGGG-AT--CCC-GTCGCAGAGT---CGGGCAC------TC-CT----GCGGGCGCACGGACTGACTCCGTGGCCCAGCGGG--AG-GC-G-AGCCTGCTC--GTTGGTG--GC-GG-T-------GAA----CCCG--TC-GGAG----G-TTGGCGGTTAGCGGGGACTTTATTTTGATTTT?GGGCCCTGGGGCGTCTATGGTTGGGACTGCTATAAGAGTTTTAATTCGGGTAGAATTAGGACAACCAGGGAGATTAATTGGGGATGATCAATTGTATAACGTTATTGTGACTGCTCATGCATTTGTAATAATTTTTTTTATAGTAATACCTATTTTAATTGGTGGGTTTGGAAACTGATTAGTCCCTTTAATGTTGGGAGCTCCTGATATAGCTTTTCCTCGGATAAATAATTTAAGGTTTTGGCTACTTCCTCCATCTTTATTTCTTTTGGTAATTTCTTCAATAGTGGAAATAGGGGTAGGAGCTGGATGAACAGTTTATCCCCCCCTTGCTAGATTGGAAGGACATGCGGGAAGCTCCGTAGATTTTGCAATTTTTTCCCTTCATCTTGCGGGGGCTTCTTCTATTATAGGTGCTATTAACTTTATTTCTACAATTATTAATATACGATATTATGGATTAAGAATAGAGAAAATTCCTTTATTTGTTTGATCTGTTTTAATTACTGCTGTTTTGTTACTTCTATCTTTGCCAGTATTAGCAGGTGCTATTACTATATTATTGACGGATCGAAATTTTAATACATCTTTTTTTGATCCAGCGGGGGGAGGAGATCCTATTTTATTTCAGCACTTATTTTGATTTTTTGGTCATCCTGAGGTTTATATTTTAATCTTACCAGGGTTCGGGATTGTCTCTCATGTCATTAGAGCTTCTGTTGGAAAGCGTGAGCCTTTTGGGAATTTAGGTATAATTTATGCAATAGTAGGTATTGGGGGTATAGGATTTGTTGTTTGGGCTCATCATATATTTTCTGTGGGGATGGATGTAGATACTCGTGCTTATTTTACAGCGGCAACTATAATTATTGCTGTCCCAACTGGGATTAAGGTGTTTAGATGGATAGCTACTCTTCATGGGTCTTATTATAAGTTTGAGGCTCCTATATTATGGTGTATCGGGTTTATTTTTTTGTTTACTATAGGGGGGATTACTGGTGTAGTTCTTTCTAACTCTTCATTAGATATTGTTTTACATGATACTTATTATGTAGTAGCTCATTTTCATTATGTATTAAGAATAGGTGCTGTGTTTGCTATTTTAGCTGGTGTAACTTATTGATTCCCTCTATTTTTTGGCGTACTATTAAGAGGAAAAAAAACTAAACTTCATTTTTATATGATGTTTATGGGTGTAAATTTAACTTTTTTTCCTCASCATTTTTTAGGGTTAAATGGGATA----------------------------------------------------------------------------------------------------------------------------------------------------------------------------------------------------------------------------------------------------------------------------------------------------------------------------------------
>Eustala_117
TTCTTACTT-T-----TAT------CTAG-TAAGTAACGCCTGCTCAATG----A-AA-------T------T---------------TTTAATAGCCGCGGAA-AATTAACCGTGCTAAGGTAGCATAATCATTAGCCTCTTAATTAGAGGCTCGCATGAATGGTGTAACATTTCAATTTCT-TTAT--T---TATTA-AA----TATC-TTAAACCTAAATT-----AAGA-ATTAAAATGTTCTTATATATTAAATAGACGATAAGACCCTTTTGAACTTTAC--T-TTTGTTT-TACTGGGGCAGTAAAAAAATA-TTTATC-T-TT---TT----T----A-AT-T------TATTT--TTATA-----------AGT--GAACCA-ATA----AAA---TTGATTATCTG-AA-CAA-GTTACCATAGGGATAACAGCGTAATAATTTTT-TAAAGTTCTTATT-TAA-AAAAA--AGTTTGCGACCTCGATGTTGAATTAACA---TATT--C---TTTTA-TAGTGCAATAA-TTTA-T--------AA--A-GTGGGTCTGTTCGACCCTTAATACGTTACATAAAAGCTCG-TAGTTGGATCTCAGC-TCGGGCCG-G-ACG-GTCCGCCT---ACCGGTGG-----TCACTGTTCG--TCGCCCA-GCG-TT-GCG-----GCGGT--TATTCT-TG-A--TGATCTTCACCGGTT-GTCTCGGG-TGA---CCGCCAAGTTTACTTTGAAAAAATTAGAGTGCTCAAAGCAGGC---GCG-ACG--CCTGAATAATTGTGCATGGAATAATGGAATAGGACCTCGGTTCTA---TTTT-GTTGGTT-TTCGGAACACGAGGTAATGATTAAGAGGGACAGACGGGGGCATTCGTATTGCGACGCTAGAGGTGAAATTCTTGGACCGTCGCAAGACGAACTACTGCGAAAGCATTTGCCAAGAATGTTTCCATTAATCAAGAACGAAAGTTAGAGGTTCGAAGGCGATCAGATACCGCCCTAGTTCTA-ACCATAAACGATGTCAGCCAGCAATCCGCCTGTGT--TCCTC-AAATGACACGGCGGGCGGCTT--CC-GGGAAACCAAA-GCTTTTGGGTTCCGGGGGAAGTATGGTTGCAAAGCTGAAACTTAAAGGAATTGACGGAAGGGCACCACCA-GAAATGGAGCCTGCGGCTTAATTTGACTCAACACGGGAAAACT-TACCCGGCCCGGAC-ACA-GGAA-G-GATTGACAGATTAAGAGCTCTTTCTTGATTCTGTGGGTGGTGGTGCATGGCCGTTCTTAGTTGGTGGGGCGACTTGTCTGGTTAATTCCGAT-AACGAACGAGACTCTAGCCTACTAAATAGACG--TTCCGATCCTCTT-T----C-GTCG--GACG------TTCTTCTTAGAGGGACAAGCGGCGTT-------TAGCCGCACGAGACAGAGC-AATAACAGGTCTGGGATGCCCTTAGATGTCCGGGGCCGCACGCGCGCTACATTGAAGGAATCAGCG--------TGTGCT-------TTCCCTGTC--CGAAAGGACTGGGTAACCCGTTGAA--CCTCCTTC-GTGCTGGGGATTGGCGTG-TGT--AATTG-CCGCCATGAACGAGGAATTCCCAGTAAGCA-CGAGTCATCAGCTCGTGTTGATTACGTCCCTGCCCTTTGTCCACACCGCCCGTCGCTACTACCGATTGAATGATTTAGTGAGGTCTTCGGACTGGCGCTCGGA-TTGGCC-TT----CGC---GGT---CGAGCCGG-----TG-TG-CCGGAAAGATGACC-AAACTTGA-TCATTTAGA-GG-AAG-TA-AAAGTCGTAA-C-AAGG-TTTTGAGTAGATCGGTCACCCACCCGACCCGTCTTGAAACACGGACCAAGGAGTCTAACATGTGTGCGAGTCAATGAGTCT-CGAATAAGCTCAGAGGCGCAATGAAAGCAAAG-GTCGGA--CA--------CGACGC-CGATCG-AGTTGGGATCCTCCTTCC---TTCG-CG-TTGG-AGGCGCACCAACGAC-------------CCGTCCTTT-TCCAT----------TTA--------TGGATTGGGCGGAGTTTGAGCATACACGTTGGGACCCG-AAAGATGGTGAACTATGCCCGGGCAGGACGAGGCCAGAGGAAACTCTGGTGGAGGTCCGCAGCGGTTCTGACGTGCAAATCGATCG--TCAGAT-CCGGG-TATAGG-GGCG-AAAGACTAATCGAACCATCGTGGGCCCTCGAAATCCTGT-GGCGGGAGGA-TTCAGTTTT-GTGG-AGTGGACACAC--T--GT---TGGAG-CGA-TT-------TATG-----GA-TAGCG-GA-C--GCTACC-GATCCGA--TGG-TGTGCTT--TCACG-A-CGCCGAACGCATTTG-TTTCCCGTCCGA-AGGACCCCGCAACCGATTCG-GA-----AACGGCCTTAAGGGTTCGTAATGGCAGTTGGCCGGTGG-C-GG-GTC-TC----G-TACT-C-GTC-GTCGGT-TGTTAGCCGT--CGGA--CT--TTGGCTCGTGGCCGGATCGTGGT--GTCGCG-AGGCCC-TC-ATGGGCTTCT--TCGCCTCCTCCG-TT---C-G---CGGA-C-GC---CGGG-AT--CCC-GGAGCACGGG---TTCGCTC------TT-CT----GCGGGCGCACTGACCGACTCAGTGGCCCAGCGGA--TG--C-C-TGCGACCTG--GTTAGCA-TAC-GGTG-------AGG----CCCG--TC-GGAG----G-TTGGCGGTTAGCGGGAACATTATATTTGGTATTTGGAGCTTGGGCTGCTATGGTTGGTACTGCTATAAGAGTATTAATTCGAATTGAGTTAGGACAATCTGGGAGGTTTATTGGTGATGATCAATTATATAATGTTATTGTAACTGCTCATGCGTTTGTAATAATTTTTTTTATAGTTATACCAATTTTAATTGGTGGATTTGGCAATTGATTAGTACCTCTAATATTAGGAGCTCCTGACATAGCTTTTCCTCGAATAAATAATTTAAGATTTTGATTATTACCTCCTTCGCTATTTTTATTAATCATTTCTTCGATAGTAGAAATAGGAGTGGGGGCAGGATGGACTGTTTATCCTCCTTTAGCCGGGTTAGAAGGGCATGCTGGAAGGTCTGTAGATTTTGCTATTTTTTCGTTACATTTAGCTGGGGCTTCTTCAATTATAGGGGCTATTAATTTTATTTCTACTATTATTAATATACGATTTTATGGAATAACTATAGAGAAGGTTCCTTTATTTGTTTGGTCAGTGTTAATTACTGCTGTTTTATTATTATTATCTTTACCTGTTTTAGCAGGAGCTATTACCATATTACTAACTGATCGAAATTTTAATACTTCTTTTTTTGACCCTTCCGGGGGTGGGGATCCTATTTTATTTCAACATTTGTTTT??????????TCATCCTGAAGTTTATATTTTAATTTTACCTGGTTTTGGGATTGTATCTCATATTATTAGATCTTCAGTAGGAAAGCGTGAACCTTTTGGTAATTTAGGTATAATTTATGCTATAGTAGGAATTGGGGGAATAGGATTTGTAGTATGAGCTCACCATATGTTTTCAGTTGGGATAGATGTTGATACTCGGGCATATTTTACTGCTGCTACTATAATTATTGCTGTGCCAACGGGTATTAAAGTATTTAGATGAATGGCAACTTTGCATGGTTCTTACTTTAAGTTTGATACTCCATTGATATGATGTGTTGGGTTTATTTTCCTTTTCACTATAGGAGGGATTACTGGAGTTGTTTTATCAAATTCTTCATTAGATATTGTTCTTCATGACACTTATTATGTAGTAGCTCATTTTCATTATGTACTAAGAATAGGGGCTGTTTTTGCTATTTTAGCAGGTGTAACATATTGATTCCCTTTATTTTTTGGGATAGCAATAAATGGTAAAAAAACTAAATTACAATTTTATGTTATATTTGTAGGGGTAAATATAACATTTTTTCCTCAACACTTTTTAGGATTAAATGGGATATCGTAAGAGTACTGGTGGCAAGGCCCCCAGAAAACAGTTGGCTACTAAGGCCGCTCGTAAGAGCGCCCCAGCCACTGGAGGAGTTAAAAAGCCCCATCGTTACAGGCCCGGAACTGTCGCTTTGAGAGAAATCCGTCGTTATCAAAAATCCACCGAGCTGTTGATCCGCAAACTGCCATTCCAACGTTTGGTCAGGGAAATCGCTCAAGATTTCAAAACCGATCTCCGMTTCCAAAGTTCYGCTGTTATGGCTCTCCAGGAAGCTAGCGAAGCTTATTTAGTGGGATTGTTCGAAGATACTAACTTGTGCGCTATCCACGCCAAGAGA
>Exechocentrus_lancearius
TTCTTATTG-A-----AAT-----TATTA-TAAGTAACACCTGCTCAATG----A-AT-------T------C---------------TTAAATAGCCGCGGCT-ATTTTTCCGTGCTAAGGTAGCATAATCATTAGTCTCATAATTAGAGACTCGTATGAATGGTGAAACATTTCAATTACT-TTAT--T-A-AATAA-AA----TTTC-TCAAACTTTAATT-----AAGA-ATAAAAATGTTCTTATTAACTAAATAGACAACAAGACCCTACTGAACTTTAC--T-ATTGTTT-AACTGGGGAAGTTAAATAAAA-ATTATC-T-TA---TT----T----TTAC-T------TAAAT--TTATA-----------AAT--GACCCA-ACA----TAA---TTGATTATCTG-AA-CAA-GTTACCATAGGGATAACAGCGTAATATCTTTC-TAAAGCTCTTATT-TAA-AAAGT--TGATTGCGACCTCGATGTTGAATTAATA---TAAC--T---TTT-A-TAATGCAACAA-TTTA-A--------AA--A-GTGGGTCTGTTCGACCCTTAATATATTACATAAAAGCTCG-TAGTTGGATCTCAGC-TGCGGTCG-G-ACG-GTCCGTCA---TTCGGCGG-----CTACTGTCCG--TTGCCCA-GCG-TT-CGG-----GCGGT--TATCCT-TG-A--TGATCTTCGCCGGTT-GTCTCGGT-TGA---CCGCCAAGTTTACTTTGAAAAAATTAGAGTGCTCAAAGCAGGC---GTG-ACG--CCTGGATAATTGTGCATGGAATAATGGAATAGGACCTCGGTTCTA---TTTT-GTTGGCT-TTCGGAGCACGAGGTAATGATTAAGAGGGACAGACGGGGGCATTCGTATTGCGACGCTAGAGGTGAAATTCTTGGACCGTCGCAAGACGAACTACTGCGAAAGCATTTGCCAAGAATGTTTCCATTAATCAAGAACGAAAGTTAGAGGCTCGAAGGCGATCAGATACCGCCCTAGTTCTA-ACCATAAACGATGCCAGCCAGCGATCAGGCTGCGT--TCCTC-AAATGACGCGCCTGGCAGCTT--CC-GGGAAACCAAA-GCCTTTGGGTTCCGGGGGAAGTATGGTTGCAAAGCTGAAACTTAAAGGAATTGACGGAAGGGCACCACCA-GAAATGGAGCCTGCGGCTTAATTTGACTCAACACGGGGAAGCT-CACCCGGCCCGGAC-ACA-GGAA-G-GATTGACAGATTAAGAGCTCTTTCTTGATTCTGTGGGTGGTGGTGCATGGTCGTTCTTAGTTGGTGGGGCGACTTGTCTGGTTAATTCCGAT-AACGAACGAGACTCCAGCCTATTAAATAGGCG--TTCCCAT---CTT-G----T-GTGG--GACG------TTCTTCTTAGAGGGACAGGCGGCGTT-------TAGCCGCACGAGACGGAGC-AATAACAGGTCTGTAATGCCCTTAGATGTCCGGGGCCGCACGCGCGCTACATTGAAGGAATCAGCG--------TGTGCT-------TTCCTCGTC--CGAAAGGACTGGGTAACCCGTTGAA--CCTCCTTC-GTGCTGGGGATTGGCGCA-TGT--AATTG-CCGCCATGAACGAGGAATTCCCAGTAAGCG-CGAGTCATCAGCTCGCGTTGATTACGTCCCTGCCCTTTGTCCACACCGCCCGTCGCTACTACCGATTGAATGATTTAGTGAGGTCTCCGGACTGGCGCTCGGA-TTGGCC-TT----CGC---GGT---CGAGCCGG-----TG-TG-CCGGAAAGATGACC-AAACTTGA-TCACTTAGA-GG-AAG-TA-AAAGTCGTAA-C-AAGG-TTTT-----------------------------------------CCAAGGAGTCTAACATGTGTGCGAGTCAATGGGTCT-CGAACAAGCCCAAAGGCGCAATGAAAGCAAAG-GCCGGA--CA--------CGACGC-CGGCTG-AGTTGGGATCCCTTCGTC---TTCG-CA-CGAG-GGGCGCACCAACGAC-------------CCGTCCTAT-CCTAT----------TTA--------TAGGTTGGGCGGAGTCTGAGCATACACGTTGGGACCCG-AAAGATGGTGAACTATGCCCAGGCAGGACGAGGTCAGAGGAAACTCTGGTGGAGGTCCGTAGCGGTTCTGACGTGCAAATCGATCG--TCAGAT-CCGGG-TATAGG-GGCG-AAAGGCTAATCGAACCATC------------------------------------------------------------------------------------------------------------------------------------------------------------------------------------------------------------------------------------------------------------------------------------------------------------------------------------------------------------------------------------------------------------------------------------------------------------------------------------------------------------------------------------------------------------------------------AACTTTATATTTGATTTTTGGGTCCTGAGCTGCTATAGTAGGGACGGCAATAAGAGTATTGATTCGAATTGAACTTGGTCAAACTGGAAGATTTATGGGTGATGATCAATTGTATAATGTAATTGTTACTGCGCATGCTTTTGTAATAA?TTTTTTTATTGTGATACCAGTAATGATTGGGGGATTTGGAAATTGATTAGTTCCTATAATATTGGGTGCTCCAGATATAGCGTTTCCCCGAATAAATAATTTAAGATTTTGGTTACTTCCCCCCTCGTTATTTCTTTTGATTACTTCTTCTATAGTAGAAATAGGGGTGGGTGCAGGATGGACAATTTATCCCCCTTTGGCAAGTTTAGAGGGGCATTCTGGAAGGTCTGTGGATTTTGCAATTTTTTCTTTGCATTTAGCAGGGGCTTCTTCAATTATAGGGGCTATTAATTTTATTTCGACGATTATAAATATGCGATTTTATGGAATAACAATAGAAAAGGTTCCTTTATTTGTATGATCTGTATTGATTACGGCTGTTTTATTATTATTTTCTTTACCTGTGTTGGCAGGGGCAATTACTATATTATTAACGGATCGAAATTTTAATACTTCTTTTTTTGATCCTTCAGGTGGGGGGGATCCTATTTTGTTTCAGCATTTGTTTTGGTTTTTTGGTCATCCTGAAGTTTATATTTTAATTTTGCCGGGATTTGGAATAGTTTCTCATATTATTAGGTCTTCAGTAGGGAAGCGGGAGCCTTTTGGGAATTTGGGAATAATTTATGCAATAGTAGGGATTGGTGGAATAGGGTTTGTTGTTTGGGCTCATCATATATTTTCTGTAGGAATGGATGTAGATACACGAGCATATTTTACTGCTGCAACTATAGTAATTGCGGTTCCTACAGGAATTAAGGTTTTTAGGTGAATAGCGACACTTCATGGTTCATACTTTAAGTTTGAGGCTCCATTAATGTGATGTATTGGATTTATTTTTTTGTTTACTATGGGGGGAATTACTGGGGTAGTATTATCAAATTCTTCTTTAGATATTATTCTTCATGATACATATTATGTAGTTGCTCATTTTCATTATGTTTTAAGAATAGGAGCAGTGTTTGCAATTTTGGCTGGAATTACTTATTGATTTCCTTTGTTTTTTGGGATTTTAATAAACATAAAAAAAACTAAATTACAATTTTATGTTATGTTTGTTGGGGTAAATCTAACTTTTTTYCCGCAACATTTTTTAGGGTTAAATGGAATA----------------------------------------------------------------------------------------------------------------------------------------------------------------------------------------------------------------------------------------------------------------------------------------------------------------------------------------
>Herennia_multipuncta_268
TTCTAATAG-T-T--TATT-----TATTA-TTAGTATTACCTGCTCAATG----A-AT--------------T---------------TTAAATAGCCGCAGAA-TATTTACTGTGCTAAGGTAGCATAATCATTAGCCTTTTAATTGAAGGCTTGTATGAAAGGTATAACAATTTAATTTCT-TTTT--T-A-TTTAA-CA----CCTT-TCTAAATTTTATT-----AAAT-ATTAAAATATATTTATAAAAATATAAGACGACAAGACCCTATTGAACTTTAC--T-GAAGTTT-AGCTGGGGCAGCTAATTAATC-AAAATT-T-TA---AT----A----ACAT-A------TTATA--ATATA-----------AAT-AGACCCA-ATA----CTA---TTGAATATTTG-AATTAA-GTTACCATAGGGATAACAGCGTAATTCATTTT-TAAAGTTCATATT-AAA-AAAAA--AGATTGCGACCTCGATGTTGAATTATTG---TTTC--A---AT--T-GTATGCAACAG-TATA-A--------AT--TTGTAGGTCTGTTCGACCTTTAAAACAATACATAAAAGCTCG-TAGTTGGTTCTCAGC-ATGGGACG-G-GGG-GTCCGCCT---AACGGCGT-----TAATCCCCCG--CTTTCCG-GCA-CT-CGG-----CCGGT--TTCCCCGGG-A--TGATCTTCACCGGTC-GTCAGGGG-TGA---CCGGCGAGTTTACCTTGAAAAAATTAGAGTGCTCAGAGCAGGC---GAG-AAG--CCTGGATAATGGTGCATGGAATAATGGAATACGACCTCGCTTCTG---TTTT-GTTGGTC-CACCGAAT-CGAGGTAATGATTAAGAGGGACAGACGGGGGCATTCGTATTGCGACGCTAGAGGTGAAATTCTTGGACCGTCGCAGGACGAACCACTGCGAAAGCATTTGCCAAGAATGTTTTCATTAATCAAGAACGAAAGTCAGAGGTTCGAAGGCGATCAGATACCGCCCTAGTTCTA-ACCATAAACGATGCCAGCCAGCGATCCGGCTGTGT--TCCTA-GAATGACACGCCGGGCAGCTT--CC-GGGAAACCAAA-GCTTCTGGGTTCCGGGGGAAGTATGGTTGCAAAGCTGAAACTTAAAGGAATTGACGGAAGGGCACCACCA-GAAATGGAGCCTGCGGCTTAATTTGACTCAACACGGGTAAGCT-CACCCGGTCCGGAC-ACA-GGAA-G-GATTGACAGATTGATAGCTCTTTCTTGATTCTGTGGGTGGTGGTGCATGGCCGTTCTTAGTTGGTGGGGTGACTTGTCTGGTTAATTCCGAT-AACGAACGAGACTCTAGCCTACTAAATAGACG--CACCCGCCCTCAACG----G-GCGG--GACG------TTCTTCTTAGAGGGACAAGCGGCTCT-------CAGCCGCACGAGACAGAGC-AATAACAGGTCTGTGATGCCCTTAGATGTCCGGGGCCGCACGCGCGCTACATTGGAGGAGGCAGCG--------TGTGCT-------TTCCCTGGC--CGAAAGGTCTGGGCAACCCGATCAG--TCTCCTCC-GTGCTGGGGACAGGGGAT-TGT--AATTGTTCCCCTCGAACGAGGAATTCCCAGTAAGCG-CGAGTCATCAGCTCGTGCTGACTAAGTCCCTGCCCTTTGTACACACCGCCCGTCGCTACTACCGATTGAATGATTCGGTGAGGTCTTCGGACTGGCGCTCGGT-TCAGCC-CT----CGC---GGT---GGAGCTGG-----CG-TG-CCGGAAAGATGACC-GAACTTGA-TTATTTAGA-GG-AAG-TA-AAAGTCGTAA-C-AAGG-TTTC----------------------------------------------------------------------------------------------------------------------------------------------------------------------------------------------------------------------------------------------------------------------------------------------------------------------------------------------------------------------------------------------------------------------------------------------------------------------------------------------------------------------------------------------------------------------------------------------------------------------------------------------------------------------------------------------------------------------------------------------------------------------------------------------------------------------------------------------------------------------------------------------------------------------------------------------------------------------------------------------------------AACATTATATTTAATTTTTGGGGCTTGAGCGGCCATGGTAGGGACTGCTATAAGAGTTTTAATTCGAATTGAATTGGGTCAACCAGGGAGTTTTATAGGAGATGATCAATTATATAATGTAATTGTAACGGCACATGCATTTGTAATAATTTTTTTTATAGTAATACCTATTTTAATTGGTGGTTTTGGAAATTGATTGGTTCCTTTAATATTAGGGGCACCTGATATAGCATTTCCTCGAATAAATAATTTGAGATTTTGATTGTTACCTCCTTCATTGTTTTTATTATTTATCTCATCAATAGTAGAAATAGGAGTGGGGGCTGGATGAACTGTATATCCTCCTTTAGCTTCATTAGAAGGTCATTCTGGAAGTTCTGTAGATTTTGCTATTTTTTCTTTACATCTAGCGGGAGCATCATCCATTATAGGGGCTATTAATTTTATTTCTACAATTATAAATATACGATCTTATGGGATAACTATAGAAAAAGTTCCTTTATTTGTATGATCTGTATTGATTACAGCTGTTTTATTATTATTATCATTACCTGTATTAGCAGGGGCTATTACGATATTATTAACAGATCGTAATTTTAACACTTCATTT???????????????????????????????????????????????????????????ACACC?TGAGGTGTATATTTTAATTCTCCCCGGATTTGGAATTGTATCTCATATTATTAGAGCATCAGTAGGAAAGCGCGAGCCATTTGGAAACTTAGGAATAATTTATGCTATGGTAGGAATTGGAGGAATAGGATTTGTTGTTTGAGCACATCATATATTTTCTGTTGGAATAGATGTAGATACTCGTGCATATTTTACGGCAGCAACTATGATTATTGCTGTACCTACTGGAATTAAGGTTTTTAGGTGAATAGCTACTCTTCATGGTTCATACTTTAAATTGGAAACCCCTTTATTATGATGTATTGGTTTTGTTTTTTTATTTACATTAGGAGGTATTACTGGAGTAGTATTATCTAATTCATCTTTAGATATCATTCTTCATGATACATATTATGTAGTTGCACATTTTCATTATGTGTTGAGAATAGGTGCAGTATTTGCTATTTTAGGGGGAATCATATATTGATTTCCGTTATTTTTTGGAATTATTTTTAATAATAAGAAAAGAAAGCTTCAATTTTATATTATATTTCTAGGAGTAAATATAACTTTCTTTCCTCAACATTTTTTAGGATTAAATGGTATAACGAAAAAGTACGGGAGGTAAAGCCCCCAGGAAACAGTTGGCCACCAAGGCGGCTCGTAAGAGCGCCCCTGCCACCGGTGGCGTTAAGAAGCCCCATCGTTACAGGCCTGGAACTGTAGCTCTGAGAGAGATTCGTCGTTACCAAAAATCCACCGAGCTTTTGATCCGTAAATTGCCCTTCCAGAGGTTGGTGAGAGAAATCGCTCAGGATTTCAAAACAGATCTCCGATTCCAGAGCTCCGCCGTGATGGCTCTTCAGGAAGCCAGCGAGGCTTACTTGGTCGGTTTGTTCGAAGACACCAACTTGTGCGCTATCCACGCWAAGAGA
>Hyptiotes_cavatus
[truncated: 326,386 more chars]
