# Supplementary material for: Taxonomy, Phylogeny, and Size Evolution in the Spider Genus Megaraneus Lawrence, 1968 (Araneae: Araneidae)
Source: Insects. 2025 Sep 24;16(10):992. doi: 10.3390/insects16100992 (PMC12563203; doi:10.3390/insects16100992)
Supplement: Supplementary file 1 [file insects-16-00992-s001.zip › Supplementary Materials/File S2_Megaraneus_taxonomy_phylo.TRE]

#NEXUS
begin taxa;
	dimensions ntax=162;
	taxlabels
		Callobius
		Uloborus_diversus
		Nephila_inaurata
		Nephilengys_malabarensis
		Mimetus_12
		Arkys_cornutus
		Zygiella_atrica
		Leucauge_venusta
		Phonognatha_graeffei
		Spilasma_duodecimguttata_107
		Caerostris_226
		Cyrtarachne_bufo
		Poecilopachys_australasia_34
		Micrathena_gracilis
		Gasteracantha_cancriformis
		Austracantha_minax
		Acanthepeira_stellata
		Cyrtophora_moluccensis
		Mecynogea_lemniscata
		Acusilas_251
		Argiope_aurantia
		Gea_heptagon
		Hypsosinga_heri_237
		Metazygia_wittfeldae
		Hypognatha_224
		Dolophones_46
		Larinia_directa
		Mangora_gibberosa_115
		Neoscona_domiciliorum
		Metepeira_21
		Cercidia_prominens_258
		Cyclosa_conica
		Larinioides_cornutus_271
		Nuctenea_umbratica
		Araneus_diadematus
		Acroaspis_169
		Backobourkia_heroine_185
		Novakiella_trituberculosa_209
		Eriophora_ravilla
		Parawixia_kochi_112
		Acacesia_hamata
		Acroaspis_olorina_182
		Acrosomoides_acrosomoides_218
		Aculepeira_packardi_106
		Acusilas_coccineus
		Alpaida_delicata_110
		Arachnura_higginsi_177
		Araneus_albotriangulus_NGEN09_193
		Araneus_bicentenarius
		Araneus_bradleyi_NGEN01_158
		Araneus_cavaticus
		Araneus_dimidiatus_NGEN04_198
		Araneus_eburneiventris_NGEN05_189
		Araneus_gemmoides
		Araneus_marmoreus_269
		Araneus_mitificus_NGEN11_203
		Araneus_mulierarius_NGEN04_186
		Araneus_recherchensis_NGEN03_183
		Araneus_rotundulus_NGEN08_192
		Araneus_senicaudatus_NGEN06_190
		Araneus_talipedatus_NGEN07_191
		Araniella_cucurbitina
		Aranoethra_cambridgi_180
		Argiope_argentata
		Argiope_trifasciata
		Augusta_glyphica_219
		Caerostris_63
		Carepalxis_sp_250
		Celaenia_calotoides
		Clitaetra_irenae_247
		Colaranea_viriditas_212
		Cryptaranea_subcompta_211
		Cyclosa_caroli
		Cyclosa_walckenaeri
		Cyrtarachne_inaequalis
		Cyrtarachne_nagasakiensis
		Cyrtarachne_yunoharuensis
		Cyrtophora_cylindroides_150
		Deinopis_37
		Deinopis_spinosa
		Deliochus_160
		Dictyna
		Eriophora_sp_64
		Eriophora_transmarina_NGEN02_165
		Eriovixia_laglaizei_196
		Eriovixia_sp_66
		Eustala_117
		Exechocentrus_lancearius
		Herennia_multipuncta_268
		Hyptiotes_cavatus
		Hyptiotes_gertschi
		Isoxya_mahafalensis_111
		Kaira_alba
		Lariniaria_argiopiformis
		Latrodectus_hesperus
		Macracantha_arcuata
		Mastophora_apalachicola
		Mastophora_archeri_75
		Mastophora_bisaccata_100
		Mastophora_bisaccata_57
		Mastophora_cornigera
		Mastophora_hutchinsoni
		Mastophora_phrynosoma
		Mastophora_stowei_181
		Meta_ovalis_178
		Metellina_segmentata
		Mexitlia_trivittata
		Micrathena_militaris
		Micrathena_sagittata
		Neoscona_crucifera_274
		Nephila_clavipes
		Nephila_senegalensis
		Neriene
		Ocrepeira_ectypa
		Paraplectana_tsushimensis_118
		Paraplectanoides_crassipes_208
		Parawixia_dehaani_216
		Pasilobus_122
		Phoroncidia_americana
		Pimoa_121
		Poecilopachys_australasia_201
		Poecilopachys_australasia_202
		Poltys_illepidus
		Poltys_laciniosus
		Pycnacantha_fuscosa_256
		Scoloderus_cordatus
		Spintharus_flavidus
		Telaprocera_joanae_205
		Telaprocera_maudae_170
		Testudinaria_109
		Tetragnatha_versicolor
		Thelacantha_brevispina
		Verrucosa_arenata_272
		Wagneriana_tauricornis
		Waitkera_waitakerensis
		Zealaranea_crassa_213
		Cyphalonotus_assuliformis_Guangdong_ABARA01337
		Cyphalonotus_sp_Kaohsiung_ABARA01333
		Anepsion_sp_248
		Synotaxus_225
		ARA2067_Megaraneus_gabonensis_Female_South_Africa
		ARA5138__Megaraneus_gabonensis_Male_South_Africa_Cape_Vidal
		Agalenatea_redii_239
		Anepsion_sp_255
		Araneus_cyphoxis_NGEN01_241
		Araneus_necopinus_NGEN10_195
		Araneus_praesignis_NGEN11_204
		Archemorus_155
		Archemorus_253
		Chorizopes_nipponicus
		Demadiana_cerula_245
		Erigone_dentosa
		Gibbaranea_261
		Gnolus_cordiformis_262
		Hingstepeira_foliscens_254
		Larinia_bonneti_233
		Madacantha_nossibeana_264
		Paralarinia_199
		Parmatergus_116
		Perilla_teres
		Singa_nitidula_240
		Zygiella_xnotata_252
		;
end;
begin trees;
	translate
		1	Callobius,
		2	Uloborus_diversus,
		3	Nephila_inaurata,
		4	Nephilengys_malabarensis,
		5	Mimetus_12,
		6	Arkys_cornutus,
		7	Zygiella_atrica,
		8	Leucauge_venusta,
		9	Phonognatha_graeffei,
		10	Spilasma_duodecimguttata_107,
		11	Caerostris_226,
		12	Cyrtarachne_bufo,
		13	Poecilopachys_australasia_34,
		14	Micrathena_gracilis,
		15	Gasteracantha_cancriformis,
		16	Austracantha_minax,
		17	Acanthepeira_stellata,
		18	Cyrtophora_moluccensis,
		19	Mecynogea_lemniscata,
		20	Acusilas_251,
		21	Argiope_aurantia,
		22	Gea_heptagon,
		23	Hypsosinga_heri_237,
		24	Metazygia_wittfeldae,
		25	Hypognatha_224,
		26	Dolophones_46,
		27	Larinia_directa,
		28	Mangora_gibberosa_115,
		29	Neoscona_domiciliorum,
		30	Metepeira_21,
		31	Cercidia_prominens_258,
		32	Cyclosa_conica,
		33	Larinioides_cornutus_271,
		34	Nuctenea_umbratica,
		35	Araneus_diadematus,
		36	Acroaspis_169,
		37	Backobourkia_heroine_185,
		38	Novakiella_trituberculosa_209,
		39	Eriophora_ravilla,
		40	Parawixia_kochi_112,
		41	Acacesia_hamata,
		42	Acroaspis_olorina_182,
		43	Acrosomoides_acrosomoides_218,
		44	Aculepeira_packardi_106,
		45	Acusilas_coccineus,
		46	Alpaida_delicata_110,
		47	Arachnura_higginsi_177,
		48	Araneus_albotriangulus_NGEN09_193,
		49	Araneus_bicentenarius,
		50	Araneus_bradleyi_NGEN01_158,
		51	Araneus_cavaticus,
		52	Araneus_dimidiatus_NGEN04_198,
		53	Araneus_eburneiventris_NGEN05_189,
		54	Araneus_gemmoides,
		55	Araneus_marmoreus_269,
		56	Araneus_mitificus_NGEN11_203,
		57	Araneus_mulierarius_NGEN04_186,
		58	Araneus_recherchensis_NGEN03_183,
		59	Araneus_rotundulus_NGEN08_192,
		60	Araneus_senicaudatus_NGEN06_190,
		61	Araneus_talipedatus_NGEN07_191,
		62	Araniella_cucurbitina,
		63	Aranoethra_cambridgi_180,
		64	Argiope_argentata,
		65	Argiope_trifasciata,
		66	Augusta_glyphica_219,
		67	Caerostris_63,
		68	Carepalxis_sp_250,
		69	Celaenia_calotoides,
		70	Clitaetra_irenae_247,
		71	Colaranea_viriditas_212,
		72	Cryptaranea_subcompta_211,
		73	Cyclosa_caroli,
		74	Cyclosa_walckenaeri,
		75	Cyrtarachne_inaequalis,
		76	Cyrtarachne_nagasakiensis,
		77	Cyrtarachne_yunoharuensis,
		78	Cyrtophora_cylindroides_150,
		79	Deinopis_37,
		80	Deinopis_spinosa,
		81	Deliochus_160,
		82	Dictyna,
		83	Eriophora_sp_64,
		84	Eriophora_transmarina_NGEN02_165,
		85	Eriovixia_laglaizei_196,
		86	Eriovixia_sp_66,
		87	Eustala_117,
		88	Exechocentrus_lancearius,
		89	Herennia_multipuncta_268,
		90	Hyptiotes_cavatus,
		91	Hyptiotes_gertschi,
		92	Isoxya_mahafalensis_111,
		93	Kaira_alba,
		94	Lariniaria_argiopiformis,
		95	Latrodectus_hesperus,
		96	Macracantha_arcuata,
		97	Mastophora_apalachicola,
		98	Mastophora_archeri_75,
		99	Mastophora_bisaccata_100,
		100	Mastophora_bisaccata_57,
		101	Mastophora_cornigera,
		102	Mastophora_hutchinsoni,
		103	Mastophora_phrynosoma,
		104	Mastophora_stowei_181,
		105	Meta_ovalis_178,
		106	Metellina_segmentata,
		107	Mexitlia_trivittata,
		108	Micrathena_militaris,
		109	Micrathena_sagittata,
		110	Neoscona_crucifera_274,
		111	Nephila_clavipes,
		112	Nephila_senegalensis,
		113	Neriene,
		114	Ocrepeira_ectypa,
		115	Paraplectana_tsushimensis_118,
		116	Paraplectanoides_crassipes_208,
		117	Parawixia_dehaani_216,
		118	Pasilobus_122,
		119	Phoroncidia_americana,
		120	Pimoa_121,
		121	Poecilopachys_australasia_201,
		122	Poecilopachys_australasia_202,
		123	Poltys_illepidus,
		124	Poltys_laciniosus,
		125	Pycnacantha_fuscosa_256,
		126	Scoloderus_cordatus,
		127	Spintharus_flavidus,
		128	Telaprocera_joanae_205,
		129	Telaprocera_maudae_170,
		130	Testudinaria_109,
		131	Tetragnatha_versicolor,
		132	Thelacantha_brevispina,
		133	Verrucosa_arenata_272,
		134	Wagneriana_tauricornis,
		135	Waitkera_waitakerensis,
		136	Zealaranea_crassa_213,
		137	Cyphalonotus_assuliformis_Guangdong_ABARA01337,
		138	Cyphalonotus_sp_Kaohsiung_ABARA01333,
		139	Anepsion_sp_248,
		140	Synotaxus_225,
		141	ARA2067_Megaraneus_gabonensis_Female_South_Africa,
		142	ARA5138__Megaraneus_gabonensis_Male_South_Africa_Cape_Vidal,
		143	Agalenatea_redii_239,
		144	Anepsion_sp_255,
		145	Araneus_cyphoxis_NGEN01_241,
		146	Araneus_necopinus_NGEN10_195,
		147	Araneus_praesignis_NGEN11_204,
		148	Archemorus_155,
		149	Archemorus_253,
		150	Chorizopes_nipponicus,
		151	Demadiana_cerula_245,
		152	Erigone_dentosa,
		153	Gibbaranea_261,
		154	Gnolus_cordiformis_262,
		155	Hingstepeira_foliscens_254,
		156	Larinia_bonneti_233,
		157	Madacantha_nossibeana_264,
		158	Paralarinia_199,
		159	Parmatergus_116,
		160	Perilla_teres,
		161	Singa_nitidula_240,
		162	Zygiella_xnotata_252
		;
tree con_all_compat = [&U] (1[&prob=1.00000000e+000,prob_stddev=0.00000000e+000,prob_range={1.00000000e+000,1.00000000e+000},prob(percent)="100",prob+-sd="100+-0"]:3.978220e-001[&length_mean=4.00538454e-001,length_median=3.97822000e-001,length_95%HPD={3.11656500e-001,4.94474300e-001}],(82[&prob=1.00000000e+000,prob_stddev=0.00000000e+000,prob_range={1.00000000e+000,1.00000000e+000},prob(percent)=…
end;
