# Supplementary material for: Taxonomy, Phylogeny, and Size Evolution in the Spider Genus Megaraneus Lawrence, 1968 (Araneae: Araneidae)
Source: Insects. 2025 Sep 24;16(10):992. doi: 10.3390/insects16100992 (PMC12563203; doi:10.3390/insects16100992)
Supplement: Supplementary file 1 [file insects-16-00992-s001.zip › Supplementary Materials/File S3_Focal_group_phylo.nex]

#NEXUS
begin trees;
	tree con_all_compat = [&R] ((Megaraneus_gabonensis[&prob=1.0,prob_stddev=0.0,prob_range={1.0,1.0},prob(percent)="100",prob+-sd="100+-0",length_mean=0.149614648,length_median=0.1446393,length_95%HPD={0.09428437,0.2257161}]:0.144639,(((Backobourkia_heroine[&prob=1.0,prob_stddev=0.0,prob_range={1.0,1.0},prob(percent)="100",prob+-sd="100+-0",length_mean=0.0176512781,length_median=0.01712931,length_95%HPD={0.007360177,0.02860332}]:0.017129,Backobourkia_brounii[&prob=1.0,prob_stddev=0.0,prob_range={1.0,1.0},prob(percent)="100",prob+-sd="100+-0",length_mean=0.0145906245,length_median=0.01393463,length_95%HPD={0.004446406,0.0262392}]:0.013935)[&prob=1.0,prob_stddev=0.0,prob_range={1.0,1.0},prob(percent)="100",prob+-sd="100+-0",length_mean=0.041384037,length_median=0.03975805,length_95%HPD={0.01561191,0.06705814}]:0.039758,Backobourkia_collina[&prob=1.0,prob_stddev=0.0,prob_range={1.0,1.0},prob(percent)="100",prob+-sd="100+-0",length_mean=0.0337097216,length_median=0.03346606,length_95%HPD={2.796627E-4,0.0624272}]:0.033466)[&prob=0.669773635,prob_stddev=0.0,prob_range={0.669773635,0.669773635},prob(percent)="67",prob+-sd="67+-0",length_mean=0.0294184864,length_median=0.02684932,length_95%HPD={2.818898E-5,0.06322905}]:0.026849,Parawixia_dehaani[&prob=1.0,prob_stddev=0.0,prob_range={1.0,1.0},prob(percent)="100",prob+-sd="100+-0",length_mean=0.189674178,length_median=0.1837296,length_95%HPD={0.102426,0.2905433}]:0.18373)[&prob=0.9873502,prob_stddev=0.00282466091,prob_range={0.985352863,0.989347537},prob(percent)="99",prob+-sd="99+-0",length_mean=0.0506050529,length_median=0.04862229,length_95%HPD={0.01806775,0.08674838}]:0.048622)[&prob=0.900798935,prob_stddev=0.00847398273,prob_range={0.894806924,0.906790945},prob(percent)="90",prob+-sd="90+-1",length_mean=0.0446725825,length_median=0.04321577,length_95%HPD={0.009369014,0.08054725}]:0.021608,(((((Hortophora_transmarina[&prob=1.0,prob_stddev=0.0,prob_range={1.0,1.0},prob(percent)="100",prob+-sd="100+-0",length_mean=0.122916349,length_median=0.1184377,length_95%HPD={0.07260783,0.1845152}]:0.118438,(Plebs_cyphoxis[&prob=1.0,prob_stddev=0.0,prob_range={1.0,1.0},prob(percent)="100",prob+-sd="100+-0",length_mean=0.0723725596,length_median=0.07010139,length_95%HPD={0.03586984,0.1141948}]:0.070101,Plebs_bradleyi[&prob=1.0,prob_stddev=0.0,prob_range={1.0,1.0},prob(percent)="100",prob+-sd="100+-0",length_mean=0.0504845006,length_median=0.04840794,length_95%HPD={0.02143095,0.08238174}]:0.048408)[&prob=1.0,prob_stddev=0.0,prob_range={1.0,1.0},prob(percent)="100",prob+-sd="100+-0",length_mean=0.120106457,length_median=0.1162867,length_95%HPD={0.05955449,0.1819923}]:0.116287)[&prob=0.530625832,prob_stddev=0.0367205918,prob_range={0.504660453,0.556591212},prob(percent)="53",prob+-sd="53+-4",length_mean=0.0204381123,length_median=0.01930272,length_95%HPD={0.001391195,0.03772544}]:0.019303,Salsa_recherchensis[&prob=1.0,prob_stddev=0.0,prob_range={1.0,1.0},prob(percent)="100",prob+-sd="100+-0",length_mean=0.113055834,length_median=0.1095344,length_95%HPD={0.07148388,0.1694945}]:0.109534)[&prob=0.430758988,prob_stddev=0.0423699137,prob_range={0.400798935,0.460719041},prob(percent)="43",prob+-sd="43+-4",length_mean=0.0194113498,length_median=0.01819629,length_95%HPD={0.002471629,0.03566506}]:0.018196,Socca_senicaudata[&prob=1.0,prob_stddev=0.0,prob_range={1.0,1.0},prob(percent)="100",prob+-sd="100+-0",length_mean=0.131432151,length_median=0.1276269,length_95%HPD={0.08295524,0.1889135}]:0.127627)[&prob=0.382822903,prob_stddev=0.0574347718,prob_range={0.342210386,0.423435419},prob(percent)="38",prob+-sd="38+-6",length_mean=0.0224390444,length_median=0.02046932,length_95%HPD={0.003829155,0.04215174}]:0.020469,Singa_nitidula[&prob=1.0,prob_stddev=0.0,prob_range={1.0,1.0},prob(percent)="100",prob+-sd="100+-0",length_mean=0.142645836,length_median=0.1348564,length_95%HPD={0.0703562,0.231128}]:0.134856)[&prob=0.303595206,prob_stddev=0.0527270037,prob_range={0.266311585,0.340878828},prob(percent)="30",prob+-sd="30+-5",length_mean=0.0205115226,length_median=0.01960466,length_95%HPD={1.404098E-4,0.03976519}]:0.019605,Novakiella_trituberculosa[&prob=1.0,prob_stddev=0.0,prob_range={1.0,1.0},prob(percent)="100",prob+-sd="100+-0",length_mean=0.138211627,length_median=0.1335607,length_95%HPD={0.08089928,0.2024962}]:0.133561)[&prob=0.900798935,prob_stddev=0.00847398273,prob_range={0.894806924,0.906790945},prob(percent)="90",prob+-sd="90+-1",length_mean=0.0446725825,length_median=0.04321577,length_95%HPD={0.009369014,0.08054725}]:0.021608);
end;
