# Supplementary material for: Taxonomy, Phylogeny, and Size Evolution in the Spider Genus Megaraneus Lawrence, 1968 (Araneae: Araneidae)
Source: Insects. 2025 Sep 24;16(10):992. doi: 10.3390/insects16100992 (PMC12563203; doi:10.3390/insects16100992)
Supplement: Supplementary file 1 [file insects-16-00992-s001.zip › Supplementary Materials/Table S1.xlsx]

## Sheet: Length data
Species	Sex	Region	Body length range [mm]	Numerus	Body length average [mm]	Source	Synonym from Scharff et al. (2020)	Comment
Backobourkia brounii	F	Australia & New Zealand	8,75 - 16,88	16	12.815	Framenau et al. 2010
Backobourkia brounii	M	Australia & New Zealand	5,38 - 10,50	11	7.94	Framenau et al. 2010
Backobourkia collina	F	Australia	6,88 - 14,25	14	10.565	Framenau et al. 2010
Backobourkia collina	M	Australia	2,21 - 2,97	11	2.59	Framenau et al. 2010
Backobourkia heroine	F	Australia	11,88 - 23,75	16	17.815	Framenau et al. 2010
Backobourkia heroine	M	Australia	6,25 - 14,50	12	10.375	Framenau et al. 2010
Hortophora transmarina	F	Australia	18,10 - 25,80	7	21.95	Framenau et al., 2021b	Eriophora transmarina
Hortophora transmarina	M	Australia	12,20 - 16,30	10	14.25	Framenau et al., 2021b	Eriophora transmarina
Megaraneus gabonensis	F	South Africa	15,5 - 31,00	11	23.25	Lawrence 1968
Megaraneus gabonensis	F	Gabon	14	1	14	Lucas 1858
Megaraneus gabonensis	F	South Africa	25.0283	1	25.0283	Original collection
Megaraneus gabonensis	F	South Africa	20.592	1	20.592	Original collection
Megaraneus gabonensis	F	South Africa	26.9062	1	26.9062	Original collection
Megaraneus gabonensis	F	South Africa	25.377	1	25.377	Original collection
Megaraneus gabonensis	F	South Africa	23.3859	1	23.3859	Original collection
Megaraneus gabonensis	F	South Africa	25.9784	1	25.9784	Original collection
Megaraneus gabonensis	F	South Africa	28.6865	1	28.6865	Original collection
Megaraneus gabonensis	F	South Africa	23.507	1	23.507	Original collection
Megaraneus gabonensis	F	South Africa	29.0859	1	29.0859	Original collection
Megaraneus gabonensis	F	South Africa	25.5814	1	25.5814	Original collection
Megaraneus gabonensis	F	South Africa	25.9625	1	25.9625	Original collection
Megaraneus gabonensis	F	Cameroon	23	1	23	Thorell 1899
Megaraneus gabonensis	M	South Africa	5,60 - 6,30	2	5.95	Lawrence 1968
Megaraneus gabonensis	M	South Africa	5.71949	1	5.71949	Original collection
Megaraneus gabonensis	M	South Africa	5.90295	1	5.90295	Original collection
Novakiella trituberculosa	F	Australia & New Zealand	9	1	9	Framenau et al., 2021a
Novakiella trituberculosa	M	Australia & New Zealand	5.3	1	5.3	Framenau et al., 2021a
Parawixia dehaani	F	Philippines	14.9	1	14.9	Barrion & Litsinger 1995
Parawixia dehaani	F	Bangladesh	23	1	23	Biswas & Raychaudhuri 2017
Parawixia dehaani	F	China	20,00 - 25,00	1	22.5	Chen & Gao 1990		Numerus undefined
Parawixia dehaani	F	New Guinea	18,00 - 20,00	1	19	Chrysanthus 1960		Numerus undefined
Parawixia dehaani	F	China	21,00 - 24,00	1	22.5	Feng 1990		Numerus undefined
Parawixia dehaani	F	Taiwan	24.31	1	24.31	Original collection
Parawixia dehaani	F	Taiwan	19.1	1	19.1	Original collection
Parawixia dehaani	F	Taiwan	21.27	1	21.27	Original collection
Parawixia dehaani	F	Taiwan	19.19	1	19.19	Original collection
Parawixia dehaani	F	India	19.21	1	19.21	Roy et al. 2017
Parawixia dehaani	F	India	13.99	1	13.99	Sen et al. 2015
Parawixia dehaani	F	India	20.5	1	20.5	Tikader, 1982
Parawixia dehaani	F	China	18,00 - 28,00	5	23	Yin et al. 2012
Parawixia dehaani	M	Taiwan	2.8	1	2.8	Original collection
Parawixia dehaani	M	Indoneasia	3	1	3	Thorell 1890
Parawixia dehaani	M	China	6.5	2	6.5	Yin et al. 2012
Plebs bradleyi	F	Australia	8,63 - 13,25	7	10.94	Joseph & Framenau, 2012	Araneus bradleyi
Plebs bradleyi	M	Australia	5,09 - 6,08	8	5.585	Joseph & Framenau, 2012	Araneus bradleyi
Plebs cyphoxis	F	Australia	4,36 - 8,13	10	6.245	Joseph & Framenau, 2012	Araneus cyphoxis
Plebs cyphoxis	M	Australia	3,64 - 4,55	10	4.095	Joseph & Framenau, 2012	Araneus cyphoxis
Salsa recherchensis	F	Australia	4,50 - 8,00	6	6.25	Framenau & Castanheira, 2022	Araneus recherchensis
Salsa recherchensis	M	Australia	5.1	1	5.1	Framenau & Castanheira, 2022	Araneus recherchensis
Singa nitidula	F	Sweden	5,20 - 5,60	2	5.4	Almquist, 2006
Singa nitidula	F	Georgia	5,00 - 6,50	1	5.75	Mcheidze, 1997		Numerus undefined
Singa nitidula	F	Netherland	5,00 - 6,00	1	5.5	Roberts, 1998		Numerus undefined
Singa nitidula	M	Sweden	4,50 - 4,70	2	4.6	Almquist, 2006
Singa nitidula	M	Georgia	3,50 - 5,00	1	4.25	Mcheidze, 1997		Numerus undefined
Singa nitidula	M	Netherland	3,00 - 4,00	1	3.5	Roberts, 1998		Numerus undefined
Socca senicaudata	F	Australia	7,90 - 11,50	12	9.7	Framenau, Castanheira & Vink, 2022	Araneus senicaudatus
Socca senicaudata	M	Australia	6,80 - 8,50	11	7.65	Framenau, Castanheira & Vink, 2022	Araneus senicaudatus
References:
Almquist, S. (2006). Swedish Araneae, part 1 – families Atypidae to Hahniidae (Linyphiidae excluded). Insect Systematics & Evolution, Supplement 62(2005): 1-284.
Barrion, A. T., & Litsinger, J. A. (1995). Riceland spiders of south and Southeast Asia. University Pres, Cambridge
Biswas, V., & Raychaudhuri, D. (2017). A new record of the orb-weaving spider genus Parawixia FO Pickard Cambridge, 1904 from Bangladesh (Araneae: Araneidae). Serket, 15(3):113-118
Framenau, V. W. & Castanheira, P. de S. (2022c). Revision of the new Australasian orb-weaving spider genus Salsa (Araneae, Araneidae). ZooKeys 1102: 107-148.
Framenau, V. W., Duperre, N., Blackledge, T. A., & Vink, C. J. (2010). Systematics of the new Australasian orb-weaving spider genus Backobourkia (Araneae: Araneidae: Araneinae). Arthropod Systematics & Phylogeny, 68, 79-111.
Framenau, V. W., Vink, C. J., Scharff, N., Baptista, R. L., & Castanheira, P. D. S. (2021a). Review of the Australian and New Zealand orb-weaving spider genus Novakiella (Araneae, Araneidae). Zoosystematics and Evolution, 97(2), 393-405.
Framenau, V. W., Baptista, R. L., Oliveira, F. S. M., & Castanheira, P. D. S. (2021b). Taxonomic revision of the new spider genus Hortophora, the Australasian Garden Orb-weavers (Araneae, Araneidae). Evolutionary Systematics, (2), 275-335.
Framenau, V. W., de S. Castanheira, P., & Vink, C. J. (2022). Taxonomy and systematics of the new Australo-Pacific orb-weaving spider genus Socca (Araneae: Araneidae). New Zealand Journal of Zoology, 49(4), 263-334.
Joseph, M. M., & Framenau, V. W. (2012). Systematic review of a new orb-weaving spider genus (Araneae: Araneidae), with special reference to the Australasian-Pacific and South-East Asian fauna. Zoological Journal of the Linnean Society, 166(2), 279-341.
Lawrence, R. F. (1968). Four new spiders from southern Africa (Araneae). Annals of the Natal Museum 20: 109-121.
Lucas, H. (1858). Aptères. In: Thomson, J. (ed.) Voyage au Gabon. Archives Entomologiques de M. J. Thomson 2, 377-445, pl. 12-13
Mcheidze, T. S. (1997). Spiders of Georgia: Systematics, Ecology, Zoogeographic Review. Tbilisi University, 390 pp.
Roberts, M. J. (1995). Collins Field Guide: Spiders of Britain & Northern Europe. HarperCollins, London, 383 pp.
Roy, T. K., Saha, S. & Raychaudhuri, D. (2017). On the araneid fauna (Araneae: Araneidae) of the tea estates of Dooars, West Bengal, India. World Scientific News 67(1): 1-67.
Sen, S., Dhali, D. C., Saha, S. & Raychaudhuri, D. (2015). Spiders (Araneae: Arachnida) of reserve forests of Dooars: Gorumara National Park, Chapramari Wildlife Sanctuary and Mahananda Wildlife Sanctuary. World Scientific News 20: 1-339.
Thorell, T. (1890a). Studi sui ragni Malesi e Papuani. IV, 1. Annali del Museo Civico di Storia Naturale di Genova 28: 5-421.
Thorell, T. (1899). Araneae Camerunenses (Africae occidentalis) quas anno 1891 collegerunt Cel. Dr Y. Sjöstedt aliique. Bihang till Kongliga Svenska Vetenskaps-Akademiens Handlingar 25(IV, 1): 1-105.
Tikader, B. K. (1982a). Part 1. Family Araneidae (= Argiopidae). Typical orb-weavers. In: The fauna of India. Spiders: Araneae. Vol. II. Zoological Survey of India, Calcutta, pp. 1-293.
Yin, C. M., Peng, X. J., Yan, H. M., Bao, Y. H., Xu, X., Tang, G., Zhou, Q. S. & Liu, P. (2012). Fauna Hunan: Araneae in Hunan, China. Hunan Science and Technology Press, Changsha, 1590 pp.

## Sheet: SSD calculation
Species	Sex	Average body length [mm]
Backobourkia brounii	F	12.815
Backobourkia brounii	M	7.94
Backobourkia collina	F	10.565
Backobourkia collina	M	2.59
Backobourkia heroine	F	17.815
Backobourkia heroine	M	10.375
Hortophora transmarina	F	21.95
Hortophora transmarina	M	14.25
Megaraneus gabonensis	F	23.8684
Megaraneus gabonensis	M	5.88061
Novakiella trituberculosa	F	9
Novakiella trituberculosa	M	5.3
Parawixia dehaani	F	20.8512
Parawixia dehaani	M	4.7
Plebs bradleyi	F	10.94
Plebs bradleyi	M	5.585
Plebs cyphoxis	F	6.245
Plebs cyphoxis	M	4.095
Salsa recherchensis	F	6.25
Salsa recherchensis	M	5.1
Singa nitidula	F	5.5125
Singa nitidula	M	4.2375
Socca senicaudata	F	9.7
Socca senicaudata	M	7.65
	SSD body length	Is eSSD?
Backobourkia brounii	1.61398	N
Backobourkia collina	4.07915	Y
Backobourkia heroine	1.71711	N
Hortophora transmarina	1.54035	N
Megaraneus gabonensis	4.05883	Y
Novakiella trituberculosa	1.69811	N
Parawixia dehaani	4.43642	Y
Plebs bradleyi	1.95882	N
Plebs cyphoxis	1.52503	N
Salsa recherchensis	1.22549	N
Singa nitidula	1.30088	N
Socca senicaudata	1.26797	N
